# Supplementary material for: Synthesis, crystal structure and Hirshfeld surface analysis of bis­(acetyl­acetonato-κ2O,O′)(2-amino-1-methyl-1H-benzimidazole-κN3)copper(II)
Source: Acta Crystallogr E Crystallogr Commun. 2025 Jan 1;81(Pt 1):1–5. doi: 10.1107/S2056989024011538 (PMC11701777; doi:10.1107/S2056989024011538)
Supplement: Supplementary file 1 [file e-81-00001-sup1.cif]

##############################################################################
#                                                                            #
# This CIF contains the data in a paper accepted for publication in          #
# Acta Crystallographica Section E. It conforms to the requirements of       #
# Notes for Authors for Acta Crystallographica Section E, and has been       #
# peer reviewed under the auspices of the IUCr Commission on Journals.       #
#                                                                            #
# Full details of the Crystallographic Information File format               #
# are given in the paper "The Crystallographic Information File (CIF):       #
# a New Standard Archive File for Crystallography" by S. R. Hall, F. H.      #
# Allen and I. D. Brown [Acta Cryst. (1991), A47, 655-685].                  #
#                                                                            #
# The current version of the core CIF dictionary is obtainable from          #
# ftp://ftp.iucr.org/pub/cif_core.dic.                                       #
#                                                                            #
# Software is freely available for graphical display of the structure(s)     #
# in this CIF. For information consult the CIF software page                 #
# http://www.iucr.org/resources/cif/software.                                #
#                                                                            #
# This file may be used for bona fide research purposes within the           #
# scientific community so long as proper attribution is given to the journal # 
# article from which it was obtained.                                        #
#                                                                            #
##############################################################################
data_I
_audit_creation_method
;
Olex2 1.5
(compiled 2024.02.16 svn.r378c4104 for OlexSys, GUI svn.r6928)
;
_journal_date_recd_electronic     2024-09-11
_journal_date_accepted     2024-11-26
_journal_name_full     'Acta Crystallographica, Section E'
_journal_year     2024
_journal_volume     80
_journal_issue      1
_journal_page_first     0
_journal_page_last     0
_journal_paper_category     GM
_journal_paper_doi     10.1107/S2056989024011538
_journal_coeditor_code     TX2089
_publ_contact_author_name     'Daminbek Ziyatov'
_publ_contact_author_address
;
National University of Uzbekistan named after Mirzo Ulugbek, University Street
4, Tashkent 100174,
Uzbekistan
;
_publ_contact_author_email     'ziatovdamin@gmail.com'
_publ_contact_author_fax     ?
_publ_contact_author_phone     '+998998712673'
_publ_section_title
;\
Synthesis, crystal structure and Hirshfeld surface analyses of
bis(acetylacetonato-\k^2^<i>O</i>,<i>O</i>')(2-amino-1-methyl-1<i>H</i>-\
benzimidazole-\k<i>N</i>^3^)copper(II)
;
_publ_section_title_footnote     .
loop_
    _publ_author_name
    _publ_author_footnote
    _publ_author_address
    'Siddikova, Kyzlarkhan' .
;
Karshi Engineering Economics Institute, Mustakillik Avenue 225, Karshi 180100,
Uzbekistan
;
    'Ziyatov, Daminbek' .
;
National University of Uzbekistan named after Mirzo Ulugbek,
University Street 4, Tashkent 100174,
Uzbekistan
;
    'Tojiboev, Akmaljon' .
;
University of Geological Sciences, Olimlar Street 64, Tashkent 100125,
Uzbekistan
Namangan State University, Boburshox Street 161, Namangan 160107,
Uzbekistan
;
    'Ashurov, Jamshid' .
;
Institute of Bioorganic Chemistry, Academy of Sciences of Uzbekistan,
Mirzo Ulugbek Street 83, Tashkent 100125,
Uzbekistan
;
    'Kadirova, Zukhra' .
;
Uzbek-Japan Innovation Center of Youth, University Street 2B,
Tashkent 100095,
Uzbekistan
;
    'Daminova, Shahlo' .
;
National University of Uzbekistan named after Mirzo Ulugbek,
University Street 4, Tashkent 100174,
Uzbekistan
Uzbek-Japan Innovation Center of Youth, University Street 2B,
Tashkent 100095,
Uzbekistan
;
_publ_section_synopsis
;
A compound of composition [Cu (C~5~H~7~O~2~)~2~(C~8~H~9~N~3~)] was obtained. In
the crystal, the Cu^II^ ion forms a square-pyramidal geometry with the ligands
(two  acetylacetone and one  2-amino-1-methylbenzimidazole). Hirshfeld surface
analysis was used to investigate the intermolecular interactions.
;
_chemical_name_systematic
;
Bis(acetylacetonato-\k^2^<i>O</i>,<i>O</i>')(2-amino-1-methyl-1<i>H</i>-\
benzimidazole-\k<i>N</i>^3^)copper(II)
;
_chemical_name_common     ?
_chemical_formula_moiety     'C18 H23 Cu N3 O4'
_chemical_formula_sum     'C18 H23 Cu N3 O4'
_chemical_formula_iupac     '[Cu (C5 H7 O2)2 (C8 H9 N3)]'
_chemical_formula_weight     408.93
_chemical_melting_point     ?
_space_group_crystal_system     orthorhombic
_space_group_name_H-M_alt     'P n m a'
_space_group_name_Hall     '-P 2ac 2n'
loop_
    _space_group_symop_operation_xyz
    'x, y, z'
    '-x+1/2, -y, z+1/2'
    '-x, y+1/2, -z'
    'x+1/2, -y+1/2, -z+1/2'
    '-x, -y, -z'
    'x-1/2, y, -z-1/2'
    'x, -y-1/2, z'
    '-x-1/2, y-1/2, z-1/2'
_cell_length_a     9.0322(2)
_cell_length_b     13.9740(3)
_cell_length_c     16.0004(4)
_cell_angle_alpha     90
_cell_angle_beta     90
_cell_angle_gamma     90
_cell_volume     2019.51(8)
_cell_formula_units_Z     4
_cell_measurement_reflns_used     5665
_cell_measurement_theta_min     2.7680
_cell_measurement_theta_max     69.4840
_cell_measurement_temperature     298.00
_exptl_crystal_description     block
_exptl_crystal_colour     'clear light green'
_exptl_crystal_size_max     0.3
_exptl_crystal_size_mid     0.24
_exptl_crystal_size_min     0.18
_exptl_crystal_density_diffrn     1.345
_exptl_crystal_density_meas     ?
_exptl_crystal_density_method     ?
_exptl_crystal_F_000     846.676
_exptl_absorpt_coefficient_mu     1.699
_exptl_absorpt_correction_type     multi-scan
_exptl_absorpt_process_details
;
(CrysAlisPro; Rigaku OD, 2020)
;
_exptl_absorpt_correction_T_min     0.51729
_exptl_absorpt_correction_T_max     1.00000
_diffrn_ambient_temperature     298.00
_diffrn_source     ?
_diffrn_radiation_type     CuK\a
_diffrn_radiation_wavelength     1.54184
_diffrn_measurement_device_type
                         'XtaLAB Synergy, Single source at home/near, HyPix3000'
_diffrn_measurement_method     '\w scans'
_diffrn_detector_area_resol_mean     10.0000
_diffrn_reflns_number     19729
_diffrn_reflns_av_R_equivalents     0.0663
_diffrn_reflns_av_unetI/netI     0.0304
_diffrn_reflns_theta_min     4.200
_diffrn_reflns_theta_max     71.49
_diffrn_reflns_theta_full     67.6840
_diffrn_measured_fraction_theta_max     0.9961
_diffrn_measured_fraction_theta_full     1.000
_diffrn_reflns_limit_h_min     -11
_diffrn_reflns_limit_h_max     10
_diffrn_reflns_limit_k_min     -17
_diffrn_reflns_limit_k_max     17
_diffrn_reflns_limit_l_min     -19
_diffrn_reflns_limit_l_max     19
_refine_special_details     ?
_reflns_number_total     2050
_reflns_number_gt     1693
_reflns_threshold_expression     I>=2\s(I)
_refine_ls_structure_factor_coef     Fsqd
_refine_ls_matrix_type     full
_refine_ls_R_factor_all     0.0440
_refine_ls_R_factor_gt     0.0362
_refine_ls_wR_factor_gt     0.1029
_refine_ls_wR_factor_ref     0.1093
_refine_ls_goodness_of_fit_ref     1.0436
_refine_ls_restrained_S_all     1.0436
_refine_ls_number_reflns     2050
_refine_ls_number_parameters     146
_refine_ls_number_restraints     0
_refine_ls_hydrogen_treatment     mixed
_refine_ls_weighting_scheme     calc
_refine_ls_weighting_details
              'w=1/[\s^2^(Fo^2^)+(0.0585P)^2^+0.4360P] where P=(Fo^2^+2Fc^2^)/3'
_atom_sites_solution_hydrogens     mixed
_atom_sites_solution_primary     ?
_atom_sites_solution_secondary     ?
_refine_ls_shift/su_max     0.001
_refine_ls_shift/su_mean     0.000
_refine_diff_density_max     0.2695
_refine_diff_density_min     -0.3345
_refine_ls_extinction_method
;
SHELXL2016/6 (Sheldrick 2015)
;
_refine_ls_extinction_coef     0.00034(14)
_refine_ls_extinction_expression
                                    Fc^*^=kFc[1+0.001xFc^2^\l^3^/sin(2\q)]^-1/4^
loop_
    _atom_type_symbol
    _atom_type_description
    _atom_type_scat_dispersion_real
    _atom_type_scat_dispersion_imag
    _atom_type_scat_source
    'C' 'C' 0.0192 0.0096
                         'International Tables Vol C Tables 4.2.6.8 and 6.1.1.4'
    'H' 'H' 0.0000 0.0000
                         'International Tables Vol C Tables 4.2.6.8 and 6.1.1.4'
    'Cu' 'Cu' -1.9896 0.6038
                         'International Tables Vol C Tables 4.2.6.8 and 6.1.1.4'
    'N' 'N' 0.0330 0.0189
                         'International Tables Vol C Tables 4.2.6.8 and 6.1.1.4'
    'O' 'O' 0.0517 0.0336
                         'International Tables Vol C Tables 4.2.6.8 and 6.1.1.4'
_computing_data_collection
;
CrysAlisPro 1.171.40.84a (Rigaku OD, 2020)
;
_computing_cell_refinement
;
CrysAlisPro 1.171.40.84a (Rigaku OD, 2020)
;
_computing_data_reduction
;
CrysAlisPro 1.171.40.84a (Rigaku OD, 2020)
;
_computing_structure_solution
;
<i>SHELXT2014/5</i> (Sheldrick, 2015)
;
_computing_structure_refinement
;
<i>olex2.refine</i> 1.5 (Bourhis <i>et al.</i>,  2015)
;
_computing_molecular_graphics
;
Olex2 1.5 (Dolomanov <i>et al.</i>,  2009)
;
_computing_publication_material
;
Olex2 1.5 (Dolomanov <i>et al.</i>,  2009)
;
loop_
    _atom_site_type_symbol
    _atom_site_label
    _atom_site_fract_x
    _atom_site_fract_y
    _atom_site_fract_z
    _atom_site_U_iso_or_equiv
    _atom_site_adp_type
    _atom_site_calc_flag
    _atom_site_occupancy
    _atom_site_disorder_assembly
    _atom_site_disorder_group
    Cu Cu1 0.58425(4) 0.250000 0.42118(3) 0.04582(19) Uani d 1 . .
    O O1 0.66063(18) 0.34444(12) 0.49868(10) 0.0623(4) Uani d 1 . .
    N N1 0.3473(2) 0.250000 0.45198(15) 0.0466(6) Uani d 1 . .
    O O2 0.56911(18) 0.34360(12) 0.33081(10) 0.0615(4) Uani d 1 . .
    N N2 0.2624(3) 0.250000 0.31270(17) 0.0819(10) Uani d 1 . .
    H H2A 0.350932 0.250000 0.292910 0.098 Uiso calc 1 . .
    H H2B 0.187784 0.250000 0.279310 0.098 Uiso calc 1 . .
    C C3 0.2406(3) 0.250000 0.39601(18) 0.0492(7) Uani d 1 . .
    C C7A 0.2752(3) 0.250000 0.52873(17) 0.0440(6) Uani d 1 . .
    C C8 -0.0378(5) 0.250000 0.3850(3) 0.0828(14) Uani d 1 . .
    C C3A 0.1225(3) 0.250000 0.5159(2) 0.0507(7) Uani d 1 . .
    C C4B 0.6857(3) 0.43114(19) 0.48236(19) 0.0713(7) Uani d 1 . .
    C C5 0.0806(4) 0.250000 0.6613(3) 0.0798(12) Uani d 1 . .
    H H5 0.017475 0.250000 0.707242 0.096 Uiso calc 1 . .
    C C2B 0.5995(3) 0.4322(2) 0.33641(19) 0.0724(7) Uani d 1 . .
    N N3 0.1028(3) 0.250000 0.43016(16) 0.0534(7) Uani d 1 . .
    C C3B 0.6587(4) 0.4754(2) 0.4067(2) 0.0907(10) Uani d 1 . .
    H H3B 0.682585 0.539925 0.402560 0.109 Uiso calc 1 . .
    C C4 0.0195(4) 0.250000 0.5807(2) 0.0701(10) Uani d 1 . .
    H H4 -0.082124 0.250000 0.571234 0.105 Uiso calc 1 . .
    C C5B 0.7560(5) 0.4878(3) 0.5527(2) 0.1149(14) Uani d 1 . .
    H H5BA 0.760146 0.554218 0.537488 0.172 Uiso calc 1 . .
    H H5BB 0.854430 0.464517 0.562579 0.172 Uiso calc 1 . .
    H H5BC 0.697939 0.480611 0.602556 0.172 Uiso calc 1 . .
    C C6 0.2322(4) 0.250000 0.6747(2) 0.0671(9) Uani d 1 . .
    H H6 0.267621 0.250000 0.729239 0.080 Uiso calc 1 . .
    C C7 0.3321(4) 0.250000 0.6096(2) 0.0550(7) Uani d 1 . .
    H H7 0.433621 0.250000 0.619289 0.066 Uiso calc 1 . .
    C C1B 0.5684(6) 0.4893(2) 0.2591(2) 0.1206(15) Uani d 1 . .
    H H1BA 0.574813 0.556314 0.271846 0.181 Uiso calc 1 . .
    H H1BB 0.470795 0.474659 0.239196 0.181 Uiso calc 1 . .
    H H1BC 0.639781 0.473498 0.216864 0.181 Uiso calc 1 . .
    H H8A -0.049(6) 0.199(3) 0.353(3) 0.19(2) Uiso d 1 . .
    H H8B -0.100(8) 0.250000 0.420(4) 0.14(3) Uiso d 1 . .
loop_
    _atom_site_aniso_label
    _atom_site_aniso_U_11
    _atom_site_aniso_U_22
    _atom_site_aniso_U_33
    _atom_site_aniso_U_12
    _atom_site_aniso_U_13
    _atom_site_aniso_U_23
    Cu1 0.0410(3) 0.0525(3) 0.0439(3) 0.000 0.00055(16) 0.000
    O1 0.0659(10) 0.0630(10) 0.0580(9) 0.0026(8) -0.0107(7) -0.0074(8)
    N1 0.0368(12) 0.0605(14) 0.0426(12) 0.000 0.0026(10) 0.000
    O2 0.0728(11) 0.0612(10) 0.0505(9) -0.0109(7) 0.0010(7) 0.0085(7)
    N2 0.0433(16) 0.160(3) 0.0422(14) 0.000 -0.0035(12) 0.000
    C3 0.0360(14) 0.0645(18) 0.0471(15) 0.000 0.0009(12) 0.000
    C7A 0.0464(15) 0.0420(13) 0.0435(14) 0.000 0.0033(12) 0.000
    C8 0.041(2) 0.137(5) 0.070(3) 0.000 -0.0072(19) 0.000
    C3A 0.0441(15) 0.0556(17) 0.0524(17) 0.000 0.0055(13) 0.000
    C4B 0.0746(17) 0.0566(14) 0.0828(18) 0.0047(12) -0.0081(14) -0.0184(13)
    C5 0.071(3) 0.114(3) 0.055(2) 0.000 0.0223(17) 0.000
    C2B 0.0847(19) 0.0593(15) 0.0731(17) -0.0010(13) 0.0100(14) 0.0128(13)
    N3 0.0374(13) 0.0733(18) 0.0494(14) 0.000 -0.0018(10) 0.000
    C3B 0.129(3) 0.0480(14) 0.095(2) -0.0085(16) -0.009(2) -0.0014(14)
    C4 0.050(2) 0.097(3) 0.064(2) 0.000 0.0117(15) 0.000
    C5B 0.148(4) 0.078(2) 0.119(3) 0.000(2) -0.038(3) -0.039(2)
    C6 0.073(2) 0.083(2) 0.0449(16) 0.000 0.0051(15) 0.000
    C7 0.0554(19) 0.0618(19) 0.0477(16) 0.000 -0.0022(14) 0.000
    C1B 0.187(4) 0.083(2) 0.092(3) -0.013(2) -0.004(2) 0.036(2)
_geom_special_details
;
 All esds (except the esd in the dihedral angle between two l.s. planes)
 are estimated using the full covariance matrix.  The cell esds are taken
 into account individually in the estimation of esds in distances, angles
 and torsion angles; correlations between esds in cell parameters are only
 used when they are defined by crystal symmetry.  An approximate (isotropic)
 treatment of cell esds is used for estimating esds involving l.s. planes.
;
loop_
    _geom_bond_atom_site_label_1
    _geom_bond_atom_site_label_2
    _geom_bond_site_symmetry_2
    _geom_bond_distance
    _geom_bond_publ_flag
    Cu1 O1 7_565 1.9378(16) yes
    Cu1 O1 . 1.9378(16) yes
    Cu1 N1 . 2.196(2) yes
    Cu1 O2 . 1.9546(16) yes
    Cu1 O2 7_565 1.9546(16) yes
    O1 C4B . 1.260(3) ?
    N1 C3 . 1.316(4) ?
    N1 C7A . 1.390(3) ?
    O2 C2B . 1.272(3) ?
    N2 H2A . 0.8600 ?
    N2 H2B . 0.8600 ?
    N2 C3 . 1.348(4) ?
    C3 N3 . 1.360(4) ?
    C7A C3A . 1.395(4) ?
    C7A C7 . 1.392(4) ?
    C8 N3 . 1.461(5) ?
    C8 H8A . 0.89(5) ?
    C8 H8A 7_565 0.89(5) ?
    C8 H8B . 0.79(7) ?
    C3A N3 . 1.383(4) ?
    C3A C4 . 1.393(5) ?
    C4B C3B . 1.381(4) ?
    C4B C5B . 1.516(4) ?
    C5 H5 . 0.9300 ?
    C5 C4 . 1.404(6) ?
    C5 C6 . 1.385(5) ?
    C2B C3B . 1.383(4) ?
    C2B C1B . 1.498(4) ?
    C3B H3B . 0.9300 ?
    C4 H4 . 0.9300 ?
    C5B H5BA . 0.9600 ?
    C5B H5BB . 0.9600 ?
    C5B H5BC . 0.9600 ?
    C6 H6 . 0.9300 ?
    C6 C7 . 1.378(5) ?
    C7 H7 . 0.9300 ?
    C1B H1BA . 0.9600 ?
    C1B H1BB . 0.9600 ?
    C1B H1BC . 0.9600 ?
loop_
    _geom_angle_atom_site_label_1
    _geom_angle_atom_site_label_2
    _geom_angle_atom_site_label_3
    _geom_angle_site_symmetry_1
    _geom_angle_site_symmetry_3
    _geom_angle
    _geom_angle_publ_flag
    O1 Cu1 O1 7_565 . 85.85(10) ?
    O1 Cu1 N1 . . 101.73(7) ?
    O1 Cu1 N1 7_565 . 101.73(7) ?
    O1 Cu1 O2 . . 92.44(7) ?
    O1 Cu1 O2 7_565 7_565 92.44(7) ?
    O1 Cu1 O2 . 7_565 162.56(7) ?
    O1 Cu1 O2 7_565 . 162.56(7) ?
    O2 Cu1 N1 . . 95.61(7) ?
    O2 Cu1 N1 7_565 . 95.61(7) ?
    O2 Cu1 O2 7_565 . 84.01(10) ?
    C4B O1 Cu1 . . 125.89(18) ?
    C3 N1 Cu1 . . 124.14(19) ?
    C3 N1 C7A . . 105.0(2) ?
    C7A N1 Cu1 . . 130.90(19) ?
    C2B O2 Cu1 . . 125.76(18) ?
    H2A N2 H2B . . 120.0 ?
    C3 N2 H2A . . 120.0 ?
    C3 N2 H2B . . 120.0 ?
    N1 C3 N2 . . 124.5(3) ?
    N1 C3 N3 . . 113.4(3) ?
    N2 C3 N3 . . 122.1(3) ?
    N1 C7A C3A . . 109.5(3) ?
    N1 C7A C7 . . 130.4(3) ?
    C7 C7A C3A . . 120.1(3) ?
    N3 C8 H8A . 7_565 112(3) ?
    N3 C8 H8A . . 112(3) ?
    N3 C8 H8B . . 105(5) ?
    H8A C8 H8A . 7_565 108(6) ?
    H8A C8 H8B . . 109(4) ?
    H8B C8 H8A . 7_565 109(4) ?
    N3 C3A C7A . . 105.9(2) ?
    N3 C3A C4 . . 130.7(3) ?
    C4 C3A C7A . . 123.5(3) ?
    O1 C4B C3B . . 125.5(3) ?
    O1 C4B C5B . . 115.1(3) ?
    C3B C4B C5B . . 119.4(3) ?
    C4 C5 H5 . . 119.0 ?
    C6 C5 H5 . . 119.0 ?
    C6 C5 C4 . . 122.0(3) ?
    O2 C2B C3B . . 124.4(3) ?
    O2 C2B C1B . . 114.8(3) ?
    C3B C2B C1B . . 120.8(3) ?
    C3 N3 C8 . . 126.6(3) ?
    C3 N3 C3A . . 106.3(2) ?
    C3A N3 C8 . . 127.1(3) ?
    C4B C3B C2B . . 125.9(3) ?
    C4B C3B H3B . . 117.1 ?
    C2B C3B H3B . . 117.1 ?
    C3A C4 C5 . . 114.9(3) ?
    C3A C4 H4 . . 122.5 ?
    C5 C4 H4 . . 122.5 ?
    C4B C5B H5BA . . 109.5 ?
    C4B C5B H5BB . . 109.5 ?
    C4B C5B H5BC . . 109.5 ?
    H5BA C5B H5BB . . 109.5 ?
    H5BA C5B H5BC . . 109.5 ?
    H5BB C5B H5BC . . 109.5 ?
    C5 C6 H6 . . 119.0 ?
    C7 C6 C5 . . 122.1(3) ?
    C7 C6 H6 . . 119.0 ?
    C7A C7 H7 . . 121.3 ?
    C6 C7 C7A . . 117.4(3) ?
    C6 C7 H7 . . 121.3 ?
    C2B C1B H1BA . . 109.5 ?
    C2B C1B H1BB . . 109.5 ?
    C2B C1B H1BC . . 109.5 ?
    H1BA C1B H1BB . . 109.5 ?
    H1BA C1B H1BC . . 109.5 ?
    H1BB C1B H1BC . . 109.5 ?
loop_
    _geom_torsion_atom_site_label_1
    _geom_torsion_atom_site_label_2
    _geom_torsion_atom_site_label_3
    _geom_torsion_atom_site_label_4
    _geom_torsion_site_symmetry_1
    _geom_torsion_site_symmetry_2
    _geom_torsion_site_symmetry_3
    _geom_torsion_site_symmetry_4
    _geom_torsion
    _geom_torsion_publ_flag
    Cu1 O1 C4B C3B . . . . 2.1(4) ?
    Cu1 O1 C4B C5B . . . . -175.7(2) ?
    Cu1 N1 C3 N2 . . . . 0.0000(10)
                                  ?
    Cu1 N1 C3 N3 . . . . 180.000000 ?
    Cu1 N1 C7A C3A . . . . 180.0000(10)
                                      ?
    Cu1 N1 C7A C7 . . . . 0.0000(10)
                                   ?
    Cu1 O2 C2B C3B . . . . 4.8(4) ?
    Cu1 O2 C2B C1B . . . . -176.0(2) ?
    O1 C4B C3B C2B . . . . 0.3(6) ?
    N1 C3 N3 C8 . . . . 180.0000(10)
                                   ?
    N1 C3 N3 C3A . . . . 0.0000(10)
                                  ?
    N1 C7A C3A N3 . . . . 0.0000(10)
                                   ?
    N1 C7A C3A C4 . . . . 180.0000(10)
                                     ?
    N1 C7A C7 C6 . . . . 180.0000(10)
                                    ?
    O2 C2B C3B C4B . . . . -4.1(6) ?
    N2 C3 N3 C8 . . . . 0.0000(10)
                                 ?
    N2 C3 N3 C3A . . . . 180.0000(10)
                                    ?
    C3 N1 C7A C3A . . . . 0.0000(10)
                                   ?
    C3 N1 C7A C7 . . . . 180.0000(10)
                                    ?
    C7A N1 C3 N2 . . . . 180.0000(10)
                                    ?
    C7A N1 C3 N3 . . . . 0.0000(10)
                                  ?
    C7A C3A N3 C3 . . . . 0.0000(10)
                                   ?
    C7A C3A N3 C8 . . . . 180.0000(10)
                                     ?
    C7A C3A C4 C5 . . . . 0.0000(10)
                                   ?
    C3A C7A C7 C6 . . . . 0.0000(10)
                                   ?
    C5 C6 C7 C7A . . . . 0.0000(10)
                                  ?
    N3 C3A C4 C5 . . . . 180.0000(10)
                                    ?
    C4 C3A N3 C3 . . . . 180.0000(10)
                                    ?
    C4 C3A N3 C8 . . . . 0.0000(10)
                                  ?
    C4 C5 C6 C7 . . . . 0.0000(10)
                                 ?
    C5B C4B C3B C2B . . . . 178.0(4) ?
    C6 C5 C4 C3A . . . . 0.0000(10)
                                  ?
    C7 C7A C3A N3 . . . . 180.0000(10)
                                     ?
    C7 C7A C3A C4 . . . . 0.0000(10)
                                   ?
    C1B C2B C3B C4B . . . . 176.9(4) ?
loop_
    _geom_hbond_atom_site_label_d
    _geom_hbond_atom_site_label_h
    _geom_hbond_atom_site_label_a
    _geom_hbond_site_symmetry_d
    _geom_hbond_site_symmetry_h
    _geom_hbond_site_symmetry_a
    _geom_hbond_distance_dh
    _geom_hbond_distance_ha
    _geom_hbond_distance_da
    _geom_hbond_angle_dha
    _geom_hbond_publ_flag
    N2 H2A O2 ? ? . 0.86 2.44 3.077(3) 131 yes
    N2 H2B O2 . . 4_455 0.86 2.44 3.167(3) 142 yes
    C5B H5BA Cg1 . . 3_656 0.96 2.74 3.682(4) 166 yes
_shelx_space_group_comment
;
The symmetry employed for this shelxl refinement is uniquely defined
by the following loop, which should always be used as a source of
symmetry information in preference to the above space-group names.
They are only intended as comments.
;
_shelx_estimated_absorpt_T_min     0.630
_shelx_estimated_absorpt_T_max     0.750
_shelx_hkl_file
;
   0   0   1    0.05    0.06
   0   0   1    0.31    0.11
   0   0   1    0.07    0.14
   0   0   1    0.04    0.06
   0   0  -1    0.05    0.07
   0   0   2 2768.13  148.30
   0   0   2 2754.11  148.28
   0   0  -2 2837.98  148.44
   0   0   2 2886.36  148.61
   0   0   2 2711.40  148.34
   0   0  -3   -0.08    0.29
   0   0   3   -0.05    0.20
   0   0   3   -0.11    0.35
   0   0   3   -0.13    0.22
   0   0  -4   16.76    1.55
   0   0   4   16.92    1.40
   0   0   4   18.00    1.49
   0   0   4   17.48    1.79
   0   0   5    0.20    0.28
   0   0   5   -0.11    0.30
   0   0   5    0.40    0.59
   0   0   6   38.42    3.36
   0   0   6   45.57    3.94
   0   0   6   46.39    3.91
   0   0   7    0.69    0.58
   0   0   7   -0.32    0.65
   0   0   7   -0.31    0.72
   0   0   8  219.07   14.09
   0   0   8  225.99   14.83
   0   0   8  248.72   15.19
   0   0   9   -1.32    1.25
   0   0   9   -0.46    1.09
   0   0  10   72.67    6.71
   0   0  10   55.02    6.00
   0   0  11    0.44    0.88
   0   0  11    0.99    1.17
   0   0  11    0.63    0.97
   0   0  11   -0.61    0.94
   0   0  11    0.64    0.99
   0   0  12  757.43   43.21
   0   0  12  709.46   43.87
   0   0  12  735.67   44.24
   0   0  12  707.53   43.99
   0   0  13   -0.79    1.42
   0   0  13   -0.78    0.99
   0   0  13    0.80    1.25
   0   0  13    1.58    2.00
   0   0  14    1.69    1.52
   0   0  14    6.81    2.42
   0   0  15   -0.62    0.96
   0   0  15   -0.85    1.32
   0   0  15    1.74    1.74
   0   0  15   -0.83    1.48
   0   0  16   -0.59    0.75
   0   0  16   -0.81    1.26
   0   0  16    0.84    1.50
   0   0  16    0.79    1.22
   0   0  17    0.69    1.24
   0   0  17   -0.52    0.80
   0   0 -18   -0.37    0.93
   0   0 -19   -1.55    1.04
   0   0 -19    1.35    0.94
   0  -1   0   -0.02    0.09
   0  -1   0   -0.03    0.11
   0   1   0    0.02    0.06
   0   1   0    0.13    0.13
   0  -1   1 1577.81   83.21
   0   1  -1 1604.16   83.08
   0  -1   1 1513.18   83.39
   0  -1   1 1487.32   83.12
   0  -1  -1 1485.54   83.12
   0  -1   1 1615.72   83.18
   0  -1  -1 1575.82   83.38
   0   1  -1 1588.62   83.22
   0  -1   2   -0.06    0.22
   0  -1   2    0.10    0.33
   0  -1   2   -0.03    0.12
   0  -1   2    0.06    0.20
   0  -1   2   -0.20    0.38
   0  -1  -2    0.06    0.12
   0  -1  -2    0.57    0.30
   0  -1   2    0.12    0.23
   0  -1   2   -0.05    0.20
   0   1   2    0.29    0.32
   0  -1  -3 1320.56   73.07
   0  -1   3 1376.03   72.70
   0  -1   3 1444.88   72.71
   0   1  -3 1335.90   72.70
   0  -1   3 1406.91   72.71
   0   1   3 1284.18   72.29
   0   1   3 1428.10   72.65
   0  -1   3 1293.86   72.68
   0  -1   3 1349.51   73.10
   0  -1   3 1411.52   73.18
   0  -1   4   -0.10    0.33
   0   1   4    0.09    0.26
   0  -1   4   -0.11    0.42
   0  -1  -4   -0.17    0.56
   0  -1   4   -0.10    0.28
   0   1   4    0.27    0.30
   0  -1   4    0.90    0.58
   0  -1   4   -0.17    0.54
   0  -1   5  119.11    7.64
   0  -1  -5  127.28    8.23
   0  -1   5  132.45    7.61
   0  -1   5  122.05    8.14
   0   1   5  123.02    7.45
   0  -1   5  109.85    7.48
   0  -1   5  138.79    8.36
   0   1   5  134.11    8.14
   0  -1  -6   -0.27    0.69
   0  -1   6   -0.36    0.62
   0  -1   6   -0.31    0.44
   0   1   6   -0.25    0.54
   0  -1   6    0.28    0.61
   0  -1   6    0.27    0.53
   0  -1  -7    2.63    1.06
   0   1   7    3.92    1.15
   0  -1   7    0.65    0.58
   0  -1   7    0.33    0.79
   0   1   8    0.29    0.64
   0  -1   8   -0.77    0.69
   0   1   8    0.39    0.71
   0  -1   8   -0.40    0.71
   0   1   8    0.37    0.73
   0   1   9  558.86   32.55
   0   1   9  627.87   33.91
   0  -1   9  521.60   33.22
   0   1   9  559.28   33.29
   0  -1   9  561.39   33.47
   0   1  10    1.57    1.24
   0  -1  10    0.55    1.10
   0   1  10    0.55    0.98
   0  -1  10   -0.54    0.83
   0   1  11  203.97   14.26
   0  -1  11  197.42   14.92
   0   1  11  213.00   15.17
   0  -1  11  186.02   14.67
   0   1  11  202.75   14.79
   0  -1  11  210.24   15.15
   0   1  12   -0.73    1.45
   0   1  12   -0.70    0.88
   0  -1  12   -0.71    1.10
   0  -1  12    0.72    0.92
   0  -1  12   -0.72    1.59
   0   1  12   -0.73    1.60
   0   1  13    1.61    1.25
   0  -1  13    2.38    1.42
   0   1  13    1.65    1.95
   0  -1  13    2.42    1.45
   0   1  13    0.78    0.99
   0   1  13    0.81    0.73
   0  -1  14   -0.63    1.13
   0   1  14   -0.85    1.32
   0  -1  14   -0.84    1.30
   0   1  14    0.89    1.95
   0  -1  14    2.43    1.62
   0  -1  15    8.25    2.33
   0  -1  15   11.83    3.25
   0   1  15    9.48    3.13
   0   1  15    8.18    3.09
   0  -1  15   10.60    3.05
   0  -1  16   -0.60    1.08
   0   1  16    0.82    1.04
   0   1  16    3.49    2.47
   0  -1  16   -0.77    1.39
   0   1  16   -0.79    1.01
   0  -1  17   10.59    2.42
   0   1  17   18.01    3.65
   0   1  17    9.31    2.94
   0   1  17   18.17    3.55
   0  -1  17   11.60    2.88
   0  -1 -18   -0.53    1.26
   0   1  18   -0.62    1.25
   0  -1  18    0.42    0.76
   0   1 -18    1.15    1.08
   0  -1 -18   -0.35    0.87
   0   1 -19   -0.78    1.15
   0  -1 -19    0.75    0.95
   0  -1 -19   -0.25    0.70
   0   1 -19    0.28    0.72
   0  -2   0 4145.64  222.66
   0   2   0 4330.97  223.07
   0   2   0 4535.38  222.85
   0   2   0 3948.54  223.00
   0  -2   0 3992.36  222.78
   0   2   0 4135.93  222.61
   0  -2   1    0.23    0.28
   0  -2   1    0.05    0.17
   0  -2  -1    0.09    0.12
   0  -2   1    0.20    0.25
   0   2   1    0.12    0.50
   0   2  -1    0.22    0.27
   0   2   1    0.15    0.30
   0   2   1    0.10    0.36
   0  -2  -1    0.10    0.36
   0  -2  -1   -0.07    0.21
   0   2  -1    0.19    0.14
   0  -2   1   -0.07    0.21
   0  -2   2 1076.57   56.22
   0   2  -2 1050.98   56.24
   0  -2   2 1037.60   56.12
   0  -2  -2 1052.86   56.51
   0  -2   2 1020.05   56.03
   0  -2   2 1041.78   56.60
   0  -2  -2 1030.74   56.04
   0  -2   3    0.11    0.37
   0   2  -3    0.22    0.40
   0   2   3   -0.17    0.58
   0  -2  -3    0.30    0.51
   0   2  -3   -0.06    0.24
   0  -2  -3    0.13    0.23
   0  -2   3    0.52    0.49
   0  -2   3   -0.26    0.24
   0  -2   4  878.90   46.38
   0   2   4  834.94   46.87
   0   2  -4  830.03   46.34
   0  -2  -4  837.42   46.77
   0  -2   4  810.02   46.89
   0   2  -4  864.51   45.99
   0  -2   4  879.52   47.02
   0  -2   5   -0.16    0.42
   0   2  -5    0.32    0.53
   0  -2  -5   -0.23    0.72
   0  -2   5    0.26    0.56
   0  -2   5    0.25    0.50
   0   2  -5    0.20    0.36
   0   2   5    0.13    0.33
   0  -2   6   19.71    2.07
   0   2  -6   17.26    2.01
   0  -2  -6   20.39    2.52
   0  -2   6   19.37    2.48
   0  -2   6   15.92    2.34
   0  -2   7   -0.22    0.60
   0  -2  -7    0.33    0.89
   0   2  -7   -0.44    0.66
   0  -2   7    0.36    0.79
   0   2   7    0.63    0.63
   0  -2   7   -0.35    0.71
   0   2  -8  474.80   26.69
   0   2   8  463.61   27.49
   0  -2   8  457.94   27.75
   0  -2   8  446.98   27.69
   0   2   9   -0.37    0.88
   0   2  -9    0.30    0.76
   0  -2   9    0.49    0.63
   0   2   9   -0.45    0.81
   0  -2   9   -0.48    0.61
   0   2  10  121.11    9.33
   0   2 -10  122.78    8.94
   0   2  10  129.00   10.41
   0  -2  10  122.29   10.13
   0   2  10  125.46   10.01
   0  -2  10  120.38   10.05
   0  -2  11    0.66    0.83
   0   2  11   -0.66    1.02
   0   2  11    0.61    0.95
   0  -2  11   -0.66    0.83
   0  -2  12  148.90   12.50
   0  -2  12  142.05   12.37
   0   2  12  156.37   12.84
   0   2  12  141.35   12.21
   0  -2  12  158.51   12.56
   0  -2  13   -0.80    1.24
   0  -2  13    0.77    0.97
   0   2  13   -0.86    2.03
   0  -2  13    0.82    0.73
   0   2  13    1.65    1.28
   0  -2  14   21.13    3.59
   0   2  14   16.44    3.81
   0  -2  14    9.20    2.83
   0   2  14   18.40    4.04
   0  -2  14   23.29    4.22
   0  -2  15   -0.64    1.15
   0   2  15   -0.87    1.55
   0   2  15    0.94    1.88
   0  -2  15   -0.80    1.25
   0  -2  16    1.81    1.33
   0   2  16    3.27    1.64
   0   2  16    0.90    2.12
   0  -2  16   -0.76    0.96
   0   2 -17    0.93    1.32
   0  -2  17    0.53    0.67
   0   2  17    0.71    1.69
   0  -2 -17    0.65    1.75
   0   2  17   -0.79    1.42
   0   2  17    0.69    1.08
   0  -2  17   -0.66    1.03
   0   2  18    7.03    2.24
   0  -2 -18    4.59    1.80
   0  -2  18    6.33    1.72
   0   2 -18    5.04    1.62
   0  -2 -19   -0.35    0.78
   0   2  19   -0.45    0.70
   0   2 -19    1.72    1.03
   0  -3   0   -0.12    0.39
   0  -3   0   -0.07    0.27
   0   3   0    0.21    0.62
   0   3   0    0.15    0.81
   0   3   0    0.31    0.53
   0   3   0   -0.19    0.24
   0  -3   0   -0.10    0.33
   0  -3   1    7.33    1.01
   0  -3   1    7.53    0.83
   0   3   1    7.06    1.42
   0   3   1    6.27    1.07
   0   3   1    6.88    1.17
   0  -3   1    7.00    0.93
   0   3  -1    8.55    0.77
   0  -3  -1    8.18    0.99
   0  -3  -1    8.02    0.75
   0  -3   1    8.62    0.97
   0   3   2   -0.12    0.45
   0   3  -2    0.62    0.50
   0   3   2    1.03    0.70
   0  -3  -2    0.16    0.58
   0  -3  -2   -0.10    0.32
   0   3  -2    0.05    0.20
   0  -3   2    0.10    0.30
   0  -3   2   -0.11    0.41
   0   3   3  877.57   47.35
   0   3  -3  879.15   46.71
   0  -3   3  824.38   46.45
   0  -3  -3  857.95   47.01
   0  -3  -3  843.43   46.37
   0  -3   3  860.91   46.38
   0  -3   3  831.55   47.19
   0  -3   3  880.24   46.68
   0   3  -4    0.16    0.56
   0   3   4   -0.25    0.68
   0  -3  -4   -0.43    0.75
   0  -3   4   -0.26    0.72
   0   3  -4    0.65    0.33
   0  -3   4   -0.10    0.24
   0  -3   4   -0.16    0.46
   0   3  -5  620.04   35.30
   0   3   5  648.46   36.09
   0  -3  -5  601.92   35.70
   0  -3   5  636.83   36.20
   0  -3   5  672.27   35.43
   0   3  -6   -0.43    0.85
   0  -3  -6   -1.48    0.80
   0  -3   6   -0.35    0.70
   0  -3   6    0.22    0.66
   0   3  -7  346.38   21.19
   0  -3  -7  365.13   21.96
   0  -3   7  359.80   22.29
   0  -3   7  383.46   21.38
   0  -3   8    0.30    0.66
   0  -3   8   -0.47    0.72
   0   3   8   -0.41    0.73
   0   3  -8   -0.29    0.78
   0  -3   9  722.87   43.02
   0   3   9  774.93   42.82
   0   3  -9  710.59   41.53
   0  -3  10    0.58    0.74
   0   3  10   -0.55    0.49
   0  -3  10    1.22    1.09
   0   3  10    0.46    0.83
   0   3 -10    0.38    0.90
   0  -3  11   91.64    8.76
   0  -3  11   76.38    8.07
   0   3  11   79.20    7.62
   0   3  11   97.67    8.77
   0  -3  11   92.18    8.77
   0   3  11  106.44    9.29
   0   3  12    0.80    1.44
   0  -3  12    0.57    1.03
   0  -3  12    0.75    0.95
   0  -3  12    0.72    0.91
   0   3  12   -0.72    1.28
   0   3  12    1.55    1.39
   0  -3  12   -0.77    1.38
   0  -3  13   82.55    8.51
   0  -3  13   67.07    7.28
   0  -3  13   65.05    8.03
   0   3  13   78.77    8.74
   0  -3  14   -0.65    1.00
   0   3  14   -0.88    1.57
   0   3  14    0.95    1.89
   0  -3  14   -0.80    1.24
   0  -3  15    1.92    1.40
   0   3  15   -0.87    1.35
   0   3  15    3.82    2.56
   0  -3  15    1.58    1.41
   0  -3  16    0.59    0.92
   0   3  16   -0.81    0.72
   0  -3 -16    0.73    1.61
   0   3  16    0.90    1.81
   0  -3  16   -0.73    1.14
   0   3 -17   26.99    3.67
   0  -3  17   22.61    3.48
   0   3  17   25.08    4.18
   0   3  17   21.40    4.26
   0  -3 -17   26.65    4.37
   0  -3  17   17.68    3.47
   0  -3  18   -0.41    0.63
   0   3 -18   -0.38    1.08
   0   3  18    0.54    0.84
   0  -3 -18    0.48    1.21
   0   3  18    1.27    1.39
   0  -3  19    4.34    1.28
   0   3  19    0.88    0.97
   0  -3 -19    2.25    1.12
   0   3 -19    4.46    1.28
   0  -3  19    2.62    0.84
   0  -4   0 9973.03  525.87
   0  -4   0 9894.73  526.30
   0  -4   0 9835.76  525.82
   0   4   0 9952.79  526.74
   0   4   0 9999.00  526.18
   0   4   0 9336.84  526.65
   0  -4   0 9819.67  526.08
   0  -4   1   -0.10    0.37
   0  -4   1    0.16    0.54
   0  -4   1   -0.25    0.47
   0  -4  -1    0.08    0.31
   0   4  -1   -0.91    0.81
   0   4   1   -0.49    1.19
   0   4   1    0.16    0.71
   0   4   1   -0.23    0.69
   0  -4   1    0.14    0.43
   0  -4  -1   -0.14    0.44
   0  -4   2  605.29   32.93
   0   4   2  612.50   32.88
   0   4   2  580.12   33.43
   0  -4   2  585.16   32.69
   0  -4  -2  588.97   32.71
   0  -4   2  587.85   32.74
   0   4  -3    1.08    0.72
   0   4   3   -0.50    0.78
   0  -4  -3   -0.45    0.76
   0  -4   3    0.14    0.38
   0  -4  -3    0.29    0.38
   0  -4   3    0.17    0.53
   0   4  -4  346.44   19.71
   0   4   4  338.18   20.49
   0  -4  -4  346.41   20.04
   0   4   4  339.05   20.18
   0  -4   4  329.49   20.33
   0  -4   4  340.54   19.23
   0  -4   4  337.90   19.60
   0   4  -5    0.23    0.88
   0   4   5   -0.35    0.83
   0  -4  -5    0.29    0.72
   0   4   5   -0.31    0.74
   0  -4   5    0.35    0.70
   0  -4   5    0.22    0.69
   0   4   6 2868.63  155.94
   0   4  -6 2766.34  154.91
   0  -4  -6 2877.43  155.50
   0   4   6 2969.21  155.81
   0  -4   6 2892.76  156.07
   0  -4   6 2885.72  154.99
   0   4  -7   -0.29    0.86
   0  -4  -7    0.37    0.99
   0  -4   7   -0.45    0.99
   0  -4   7   -0.61    1.02
   0   4  -8  369.33   23.12
   0  -4  -8  401.31   23.95
   0  -4   8  361.96   24.23
   0  -4   8  424.32   23.53
   0   4  -9   -1.12    1.06
   0  -4   9    0.78    0.92
   0   4   9    0.54    1.27
   0  -4   9   -0.58    0.90
   0   4   9   -0.51    0.65
   0   4 -10    1.69    1.26
   0  -4  10    0.61    0.78
   0  -4  10    3.08    1.56
   0  -4  10    1.96    1.44
   0  -4  11   -0.54    0.97
   0   4 -11   -0.47    1.12
   0  -4  11   -0.73    0.92
   0  -4  11    0.68    0.86
   0   4  11    0.56    1.01
   0   4  11    2.78    1.76
   0   4  11    0.75    1.16
   0  -4  12   38.47    4.83
   0   4  12   47.10    6.14
   0  -4  12   34.23    5.27
   0  -4  12   34.70    5.11
   0   4  12   27.10    4.31
   0   4  12   28.81    4.92
   0   4  12   38.64    5.67
   0   4  13    0.92    1.42
   0  -4  13   -0.63    1.13
   0  -4  13    0.78    1.21
   0   4  14    0.96    1.72
   0  -4  14    1.93    1.29
   0  -4  14   -0.79    0.71
   0  -4  15   -0.63    0.97
   0   4  15    0.87    1.34
   0  -4 -15   -1.56    2.20
   0   4  15   -0.95    1.71
   0  -4  15    0.77    1.19
   0  -4  16    0.57    1.02
   0   4 -16    2.06    1.53
   0   4  16   -0.79    1.23
   0  -4 -16    1.39    1.76
   0   4  16    2.66    2.25
   0  -4  16    0.70    1.09
   0   4 -17   -0.90    1.34
   0  -4  17   -0.49    0.87
   0   4  17   -0.67    1.03
   0   4  17    0.77    1.53
   0  -4 -17   -0.58    1.79
   0  -4  17   -0.59    0.92
   0   4 -18   25.22    3.23
   0   4  18   22.82    3.51
   0   4  18   24.01    3.83
   0  -4 -18   19.05    3.17
   0  -4  18   30.49    3.63
   0  -4  19   -0.29    0.53
   0  -4 -19   -0.84    0.90
   0   4  19    0.40    0.73
   0  -4  19    0.43    0.51
   0   4 -19   -0.26    0.69
   0  -5   0    0.43    0.64
   0  -5   0    0.14    0.41
   0  -5   0    0.28    0.43
   0   5   0   -0.60    0.95
   0   5   0    1.17    1.29
   0   5   0    0.29    0.74
   0  -5   0   -0.18    0.57
   0  -5   1  113.53    7.04
   0  -5  -1  109.94    7.61
   0  -5   1  124.99    7.69
   0  -5   1  112.25    7.26
   0   5  -1  122.81    8.19
   0   5   1   97.04    7.36
   0   5  -1  128.19    7.71
   0   5   1  109.86    8.22
   0   5   1   98.36    7.96
   0  -5  -1  122.66    7.50
   0  -5   1  118.25    7.43
   0  -5   2    0.21    0.57
   0   5  -2    0.84    0.96
   0   5   2    0.20    0.78
   0   5   2    0.32    0.75
   0  -5  -2    0.19    0.53
   0  -5   2   -0.18    0.46
   0  -5   2    0.55    0.57
   0   5   3  895.93   49.08
   0  -5   3  879.33   47.93
   0  -5  -3  885.61   47.97
   0  -5   3  836.53   48.01
   0   5   4   -0.39    0.86
   0   5   4    0.35    0.83
   0  -5  -4    0.30    0.93
   0  -5   4    0.19    0.44
   0  -5   4   -0.24    0.68
   0   5   5  643.17   37.69
   0  -5  -5  676.90   37.44
   0   5  -5  654.85   36.94
   0   5   5  649.13   38.02
   0  -5   5  644.63   36.87
   0   5   6    0.42    1.20
   0  -5  -6   -0.36    0.92
   0   5   6   -0.46    0.91
   0   5  -6    0.30    0.85
   0  -5   6   -0.30    0.77
   0   5  -7  200.52   13.63
   0   5   7  224.62   14.81
   0  -5  -7  229.21   14.39
   0  -5   7  188.88   14.48
   0  -5   7  221.08   13.89
   0   5  -8    0.38    1.17
   0  -5   8   -0.39    0.93
   0  -5  -8   -0.46    0.82
   0   5   8    0.54    1.37
   0  -5   8   -0.57    0.72
   0   5   9  306.31   18.49
   0  -5   9  279.04   18.20
   0   5   9  219.21   17.49
   0  -5   9  259.41   16.99
   0   5  -9  258.12   16.78
   0  -5   9  260.07   16.85
   0  -5   9  238.68   17.56
   0   5   9  278.23   18.20
   0  -5   9  231.05   17.70
   0   5  10   -0.69    1.24
   0  -5  10    0.66    1.02
   0  -5  10   -0.51    0.65
   0   5 -10   -0.47    1.03
   0  -5  10   -0.49    0.88
   0  -5  10   -0.66    0.83
   0   5  10    0.69    1.51
   0  -5  10   -0.70    0.89
   0   5  11   52.55    6.59
   0  -5 -11   49.07    6.24
   0  -5  11   43.76    5.21
   0   5 -11   49.97    5.41
   0  -5  11   45.75    5.90
   0  -5  11   51.35    6.07
   0   5  11   29.76    4.66
   0   5  11   42.93    6.00
   0  -5  11   40.65    5.72
   0  -5  12   -0.60    0.94
   0  -5  12    0.82    1.04
   0   5  12   -0.86    1.33
   0  -5  12   -0.76    0.68
   0   5  12   -0.66    1.02
   0   5  12   -0.85    1.51
   0  -5 -12   -0.76    1.66
   0   5  12    0.87    1.56
   0   5  13   11.23    3.47
   0  -5 -13    7.11    2.84
   0  -5  13    3.15    1.88
   0  -5  13    5.03    1.89
   0   5  14    0.96    1.92
   0  -5 -14    0.79    2.23
   0  -5  14   -0.78    0.99
   0  -5  14    0.63    0.80
   0   5 -14   -0.54    1.38
   0  -5  15   20.01    3.75
   0   5 -15   14.44    3.06
   0  -5  15   18.53    3.35
   0  -5 -15   23.59    4.28
   0   5  15   17.75    4.29
   0   5  15   14.47    3.53
   0  -5  16   -0.66    1.02
   0   5 -16    0.50    1.25
   0  -5  16   -0.53    0.83
   0   5  16   -0.85    1.70
   0  -5 -16    0.65    1.42
   0   5  16   -0.76    1.18
   0  -5  17   27.54    3.72
   0   5 -17   32.87    3.81
   0   5  17   21.48    4.02
   0  -5 -17   13.02    3.10
   0   5  17   19.31    3.59
   0  -5 -18    0.76    1.02
   0   5  18   -0.54    0.97
   0  -5  18   -0.56    0.61
   0   5 -18   -0.33    0.95
   0  -5  18    0.31    0.48
   0  -5  18    0.38    0.68
   0   6   0 1438.14   79.58
   0   6   0 1355.94   78.55
   0  -6   0 1403.86   78.00
   0  -6   0 1464.80   78.73
   0  -6   0 1541.30   78.53
   0  -6   1    0.26    0.53
   0  -6  -1   -0.28    0.78
   0  -6   1    0.40    0.51
   0   6  -1    0.36    1.53
   0   6   1   -0.82    1.76
   0   6  -1   -0.52    1.09
   0   6   1    0.52    0.96
   0   6   1   -0.40    0.80
   0  -6   1   -0.23    0.65
   0  -6  -1    0.23    0.47
   0  -6   2  467.96   26.53
   0  -6  -2  437.80   26.53
   0  -6   2  433.69   26.07
   0   6  -2  491.18   27.36
   0   6  -2  474.47   26.57
   0   6   2  443.77   27.40
   0  -6  -2  488.53   26.36
   0  -6   2  444.24   26.16
   0  -6  -3   -0.31    0.77
   0   6  -3   -0.56    1.18
   0   6   3    0.42    1.00
   0  -6   3   -0.23    0.41
   0  -6  -3   -0.24    0.43
   0  -6   3   -0.51    0.82
   0  -6   4  420.49   24.62
   0   6   4  432.69   26.07
   0   6   4  414.26   25.68
   0  -6   5   -0.32    0.85
   0   6   5   -0.50    0.90
   0   6   5    0.48    1.13
   0  -6   6  370.72   22.00
   0   6   6  364.26   23.14
   0  -6  -6  363.92   22.38
   0   6   6  342.97   22.84
   0  -6   7   -0.80    1.19
   0  -6  -7   -0.46    1.08
   0   6   7   -0.56    1.01
   0   6   7    0.57    1.03
   0   6   8  232.95   16.95
   0  -6   8  236.02   16.60
   0  -6   8  233.77   15.66
   0   6   8  249.29   16.98
   0  -6  -8  266.24   16.47
   0  -6  -8  203.77   15.76
   0  -6   9    0.66    0.83
   0   6   9   -0.71    1.10
   0  -6   9   -0.49    1.08
   0  -6   9   -0.65    1.01
   0   6   9    0.69    1.24
   0  -6  -9    1.18    1.40
   0   6  10   16.00    3.62
   0  -6  10   16.83    3.46
   0  -6  10   12.23    2.54
   0  -6  10   11.95    2.64
   0  -6  10   14.02    3.10
   0   6  10   13.85    3.39
   0  -6 -10   16.32    3.49
   0  -6  11    1.15    1.03
   0  -6  11   -0.73    0.93
   0  -6  11    0.75    0.95
   0   6  11   -0.84    1.07
   0  -6 -11    1.42    1.68
   0   6  11   -0.82    1.64
   0  -6  12   20.24    4.02
   0  -6  12   23.56    3.80
   0   6  12   24.91    4.81
   0  -6 -12   18.08    3.96
   0  -6  13    0.79    1.22
   0  -6  13   -0.61    0.78
   0  -6 -13   -0.77    2.07
   0   6  13    0.94    1.68
   0  -6  14    4.58    1.84
   0   6  14    8.43    3.16
   0  -6 -14    8.22    2.86
   0  -6  14    9.59    2.48
   0   6 -14    5.33    2.00
   0   6  15    0.89    1.78
   0  -6 -15    2.73    2.03
   0   6 -15    1.54    1.52
   0  -6  15   -0.55    0.86
   0  -6  16    1.65    1.22
   0   6  16    5.68    2.11
   0   6  16    6.28    2.54
   0  -6 -16    4.08    2.09
   0   6 -16    1.39    1.38
   0  -6  17   -0.38    0.59
   0  -6  17   -0.44    0.89
   0   6  17    0.56    0.87
   0  -6  17   -0.32    0.65
   0   6 -17    0.39    0.98
   0  -6 -17    1.37    1.63
   0   6  17   -0.64    1.14
   0  -6  18   16.49    2.29
   0  -6  18   14.18    1.96
   0  -6 -18   13.33    2.24
   0  -6  18   11.63    1.72
   0  -7   0    0.33    0.72
   0  -7   0    0.29    0.68
   0   7   0   -0.49    1.64
   0   7   0   -0.99    1.41
   0  -7  -1    1.38    0.66
   0  -7  -1    2.02    0.96
   0  -7   1    1.30    0.87
   0   7  -1    0.99    1.51
   0   7   1    1.54    1.84
   0   7  -1    0.93    1.73
   0   7   1    2.00    1.49
   0  -7  -1    1.74    0.74
   0  -7   1    2.28    0.99
   0  -7  -2   -0.35    0.77
   0  -7   2    0.28    0.75
   0   7  -2    0.46    1.79
   0   7  -2    1.34    1.38
   0   7   2    1.05    1.06
   0  -7  -2    0.29    0.69
   0  -7   2   -0.28    0.44
   0   7  -3  458.17   26.85
   0   7  -3  486.15   27.92
   0   7   3  462.71   28.23
   0  -7  -3  429.24   26.84
   0  -7   3  449.46   26.52
   0   7   4   -0.57    1.01
   0   7  -4    2.19    1.60
   0   7   4   -0.56    1.33
   0  -7  -4   -0.39    0.86
   0  -7   4    1.37    1.02
   0   7   5  291.91   18.95
   0   7  -5  277.48   17.43
   0   7   5  266.09   18.61
   0  -7  -5  262.87   17.47
   0  -7   5  272.54   17.28
   0   7  -6   -0.42    1.45
   0   7   6   -0.62    1.37
   0  -7   6    0.42    0.91
   0   7   6   -0.62    1.35
   0  -7  -6    0.44    0.69
   0   7   7   52.86    6.55
   0  -7   7   62.39    6.57
   0   7   7   53.55    6.49
   0  -7  -7   60.52    5.64
   0  -7   7   60.74    6.16
   0  -7   7   62.23    6.02
   0  -7   7   56.23    5.68
   0   7   7   62.91    6.82
   0  -7  -7   50.15    5.70
   0  -7   8   -0.66    1.19
   0   7   8    0.74    1.15
   0  -7   8   -0.57    1.26
   0  -7   8   -0.52    1.14
   0  -7   8    0.50    1.20
   0   7   8   -0.73    1.31
   0  -7  -8    1.68    1.42
   0   7   9  226.69   17.37
   0  -7   9  254.22   17.48
   0  -7   9  219.98   16.80
   0  -7   9  230.30   16.08
   0   7   9  216.03   17.29
   0  -7  -9  236.38   16.55
   0  -7  10   -0.74    1.15
   0   7  10   -0.83    1.48
   0  -7  10   -0.59    1.06
   0  -7  10    0.74    0.94
   0   7  10    0.87    1.10
   0  -7 -10   -0.67    1.47
   0  -7  11   57.79    7.01
   0  -7  11   53.54    6.68
   0   7 -11   50.60    6.07
   0   7  11   59.28    7.58
   0  -7 -11   46.40    6.21
   0  -7  12    1.52    1.36
   0  -7 -12   -0.74    1.62
   0  -7  12   -0.70    0.89
   0  -7  13   41.30    5.08
   0  -7  13   42.53    5.71
   0  -7 -13   38.92    5.52
   0  -7  13   31.66    4.89
   0  -7 -14   -0.69    1.76
   0   7  14   -0.88    1.58
   0  -7  14   -0.55    0.85
   0  -7  14   -0.65    1.64
   0   7  15    9.68    2.92
   0  -7 -15    6.17    2.38
   0  -7  15    6.97    2.12
   0  -7  16   -0.35    0.62
   0   7  16    2.58    1.53
   0  -7 -16    0.51    1.37
   0   7  16   -0.68    1.50
   0  -7  16   -0.49    0.87
   0  -7  16    0.43    0.76
   0  -7  17   10.04    1.67
   0   7  17    9.29    2.23
   0  -7 -17   11.51    2.29
   0   7  17   11.08    2.53
   0  -7  17   15.94    2.27
   0  -7  17   13.65    2.26
   0  -7  17   12.11    1.97
   0   8   0 1638.35   93.67
   0  -8   0 1693.89   92.20
   0   8  -1   -2.36    2.04
   0  -8   1   -0.39    0.99
   0  -8  -1    0.40    0.72
   0   8  -2  242.99   15.61
   0   8  -2  237.48   16.47
   0  -8  -2  221.98   15.26
   0  -8   3    0.37    0.87
   0   8  -3    0.43    1.38
   0   8  -3   -1.72    1.63
   0   8   3   -0.67    0.85
   0  -8  -3    0.44    0.78
   0  -8   4   36.19    4.35
   0   8   4   49.55    6.02
   0   8  -4   45.83    5.01
   0   8  -4   48.94    5.76
   0   8   4   42.81    5.63
   0  -8  -4   52.99    5.21
   0  -8  -5    0.97    1.07
   0   8  -5    2.33    1.67
   0   8   5   -0.69    1.39
   0  -8   5   -0.44    0.96
   0   8   5    2.85    1.80
   0  -8  -5   -0.47    0.93
   0  -8  -6  538.94   33.44
   0  -8   6  641.47   35.03
   0  -8  -6  589.24   33.14
   0   8   6  595.62   35.25
   0   8  -6  564.47   33.42
   0  -8   6  528.75   33.09
   0  -8   6  574.33   33.42
   0  -8   6  525.73   33.42
   0  -8   6  551.46   33.16
   0   8   6  553.11   35.14
   0  -8  -6  507.64   33.13
   0  -8   7    0.68    1.05
   0   8   7   -0.79    1.42
   0   8  -7   -0.53    1.63
   0   8   7   -0.75    1.51
   0  -8  -7   -0.47    0.85
   0  -8   7   -1.04    1.14
   0  -8   7   -0.52    1.23
   0  -8   7    0.58    1.04
   0   8   7   -0.79    1.22
   0  -8  -7    1.64    1.47
   0  -8   8  110.98    9.79
   0   8   8   99.28    9.96
   0   8  -8   99.07    8.68
   0  -8   8   95.07    8.67
   0  -8   8  113.93    9.05
   0  -8   8   92.23    8.75
   0   8   8   82.85    9.48
   0  -8  -8   88.25    8.53
   0  -8   9   -0.75    1.16
   0   8   9   -0.86    1.09
   0   8  -9    0.60    1.70
   0  -8   9   -0.61    1.21
   0  -8   9   -0.65    1.02
   0   8   9   -1.81    1.81
   0  -8  -9   -0.64    1.72
   0   8  10    7.10    2.67
   0  -8  10    9.99    2.78
   0  -8  10   10.89    2.62
   0   8 -10    5.10    2.32
   0   8  10    9.59    3.00
   0  -8 -10    6.11    2.68
   0  -8  11   -0.77    0.98
   0  -8 -11   -0.71    1.67
   0  -8  11   -0.69    1.24
   0  -8  12   45.75    5.92
   0  -8 -12   34.07    5.27
   0  -8  12   39.10    5.34
   0  -8 -13   -1.37    1.74
   0  -8  13   -0.65    1.02
   0  -8 -14    1.88    1.87
   0  -8  14    2.38    1.42
   0  -8  14    2.11    1.42
   0  -8 -15   -0.54    1.52
   0  -8  15    1.03    1.03
   0  -8  15   -0.45    1.08
   0  -8  15   -0.45    0.91
   0   8  16    0.56    0.71
   0  -8 -16    0.43    1.02
   0  -8  16   -0.73    0.73
   0  -8  16    0.36    0.64
   0  -8  16    0.42    0.75
   0   8  17   -0.40    0.71
   0  -8 -17    0.92    0.91
   0  -8  17   -0.26    0.58
   0  -8  17   -0.25    0.59
   0  -8  17   -0.30    0.55
   0   9   0    0.74    2.40
   0  -9   0   -0.47    0.94
   0   9  -1  294.07   17.00
   0  -9  -1   94.76    9.05
   0   9  -2    1.43    1.92
   0  -9  -2   -0.49    0.76
   0  -9  -2   -0.91    1.23
   0  -9   2   -0.47    0.95
   0   9  -3  214.22   15.14
   0  -9   3  225.72   15.05
   0   9  -3  207.71   16.07
   0  -9   3  225.77   14.39
   0  -9   3  204.28   14.46
   0  -9  -3  211.67   15.00
   0  -9  -3  206.07   14.05
   0  -9   3  239.85   15.28
   0  -9  -3  218.01   14.87
   0   9   4    0.78    1.21
   0   9  -4    0.71    1.91
   0   9  -4    0.54    1.60
   0  -9   4    0.46    0.83
   0  -9   4   -0.48    0.95
   0  -9   4   -0.53    0.94
   0  -9  -4    1.07    0.96
   0  -9  -4   -0.49    1.32
   0  -9  -5   90.00    8.18
   0   9  -5   89.32    8.25
   0  -9  -5   98.73    7.87
   0   9   5   95.38    9.47
   0   9  -5   88.25    8.90
   0  -9   5   90.58    7.90
   0  -9   5   82.02    7.63
   0  -9   5   81.82    7.72
   0  -9   5  102.42    8.57
   0  -9   5   83.08    7.56
   0   9   5   98.38    9.79
   0  -9  -5   83.27    7.78
   0  -9  -6   -0.58    0.74
   0   9   6   -0.82    1.04
   0   9  -6    0.58    1.64
   0   9  -6    2.97    2.40
   0  -9   6    0.53    0.94
   0  -9   6    0.54    1.08
   0  -9   6    1.64    1.10
   0  -9   6   -0.59    1.06
   0  -9   6   -0.51    0.92
   0   9   6    0.89    1.38
   0  -9  -6   -0.55    1.20
   0   9   7   68.42    8.76
   0   9   7  109.50   10.07
   0   9  -7   88.71    8.47
   0  -9   7  104.11    8.51
   0  -9   7   72.55    7.74
   0  -9   7   92.79    8.34
   0  -9   7   91.75    8.45
   0  -9   7   96.00    8.27
   0   9   7   89.39    9.73
   0  -9  -7   84.18    8.12
   0   9   8   -0.91    1.15
   0   9  -8   -0.64    2.06
   0  -9   8    0.62    1.24
   0  -9   8    2.33    1.73
   0  -9   8   -1.32    1.32
   0  -9   8   -0.58    1.03
   0   9   8   -0.96    1.72
   0  -9  -8   -0.62    1.57
   0   9  -9  144.51   11.95
   0  -9  -9  141.62   11.71
   0   9   9  132.19   12.95
   0  -9   9  153.33   11.59
   0  -9   9  128.53   11.39
   0  -9 -10    1.35    1.71
   0   9  10   -0.93    1.44
   0  -9  10   -0.61    0.94
   0  -9  10    0.69    1.07
   0  -9 -11   65.41    7.02
   0   9  11   62.99    7.91
   0  -9  11   51.12    6.47
   0  -9  11   58.21    6.38
   0  -9 -12    0.66    1.57
   0  -9  12    0.65    1.17
   0  -9  12   -0.57    0.89
   0  -9 -13    1.86    2.07
   0  -9  13    0.60    0.93
   0  -9  13    0.53    0.82
   0  -9  13   -0.54    1.29
   0  -9 -14   -0.55    1.47
   0  -9  14   -0.53    0.94
   0  -9  14    0.46    0.72
   0  -9  14    0.47    1.04
   0  -9 -15    6.32    1.91
   0  -9  15    4.59    1.52
   0  -9  15    4.81    1.49
   0  -9  15    4.26    1.49
   0  -9 -16    0.68    0.86
   0   9  16   -0.46    0.58
   0  -9  16    0.33    0.52
   0  -9  16   -0.58    0.63
   0  -9  16    0.29    0.52
   0 -10   0 1541.36   86.16
   0 -10   1    1.67    1.41
   0  10  -1    0.87    2.59
   0 -10  -1   -1.03    1.79
   0 -10   1   -2.10    1.82
   0 -10  -1    2.22    1.32
   0  10  -2  225.09   18.59
   0 -10   2  277.58   17.59
   0 -10  -2  263.05   17.23
   0 -10   2  264.90   17.44
   0 -10  -2  228.94   16.29
   0 -10  -2  270.31   17.62
   0 -10   2  242.64   16.62
   0 -10  -3   -0.43    0.86
   0  10   3    0.88    1.77
   0 -10   3    0.55    0.85
   0  10  -3    0.85    2.41
   0 -10  -3   -0.53    1.25
   0 -10   3   -0.56    1.12
   0 -10  -3    0.59    0.91
   0 -10   3   -0.49    0.88
   0  10   4   32.15    5.38
   0 -10   4   47.83    5.13
   0  10  -4   25.40    5.13
   0 -10  -4   29.42    4.31
   0 -10  -4   34.01    4.69
   0 -10   4   38.72    4.65
   0  10  -5   -0.65    1.85
   0  10  -5   -1.71    2.16
   0  10   5   -0.90    1.40
   0 -10   5   -0.51    0.65
   0 -10   5    0.55    1.11
   0 -10  -5    0.57    1.13
   0 -10  -5   -0.63    1.13
   0  10  -6    2.02    2.00
   0  10  -6    4.31    2.99
   0  10   6   -0.91    1.15
   0 -10   6    2.97    1.60
   0 -10   6   -0.56    1.00
   0 -10   6    3.85    1.73
   0 -10   6    0.54    0.69
   0 -10   6    0.58    0.91
   0 -10  -6    1.77    1.40
   0 -10  -6   -0.65    1.16
   0  10   7    0.92    1.16
   0  10  -7   -0.88    2.08
   0  10  -7    2.78    2.25
   0 -10   7   -0.58    1.27
   0 -10  -7   -0.61    1.35
   0 -10  -7    1.08    0.97
   0  10   7   -0.97    0.87
   0 -10   7    0.61    1.22
   0 -10   7    0.67    1.03
   0 -10   7   -0.57    1.01
   0 -10   8   36.16    4.83
   0 -10  -8   39.46    5.17
   0  10   8   27.15    5.32
   0 -10   8   32.66    4.88
   0 -10   8   39.27    5.08
   0 -10   8   32.15    4.57
   0 -10  -9    0.65    1.84
   0  10   9    0.96    1.72
   0 -10   9    0.68    0.87
   0 -10   9   -0.59    1.06
   0 -10   9   -0.63    1.38
   0 -10 -10   24.18    4.06
   0  10  10   23.38    4.78
   0 -10  10   16.36    3.18
   0 -10  10   15.49    3.47
   0 -10  10   24.05    3.85
   0 -10 -11   -0.64    1.51
   0 -10  11   -0.59    1.39
   0 -10  11   -0.56    1.00
   0 -10  11   -0.64    1.29
   0 -10 -12  100.74    8.70
   0 -10  12   80.25    7.89
   0 -10  12   83.38    7.71
   0 -10  12   84.48    7.85
   0 -10 -13    0.54    1.45
   0 -10  13   -0.95    1.13
   0 -10  13    0.46    0.82
   0 -10  13   -0.53    0.67
   0 -10 -14    2.74    1.54
   0 -10 -14    4.00    1.17
   0 -10  14    5.02    1.49
   0 -10  14    6.20    1.70
   0 -10  14    3.99    1.40
   0 -10 -15   -0.36    0.85
   0 -10  15   -0.30    0.61
   0 -10  15    0.31    0.73
   0 -10  16    0.21    0.33
   0 -11   0   -1.74    2.08
   0 -11  -1   65.02    6.68
   0 -11   1   72.81    7.05
   0 -11   1   59.22    6.05
   0 -11  -1   55.56    5.98
   0 -11  -1   62.17    6.17
   0 -11  -2   -0.49    0.87
   0 -11   2    1.20    1.70
   0 -11  -2    1.15    1.55
   0 -11   2    0.49    0.98
   0 -11  -2   -0.51    0.92
   0 -11   2   -0.51    0.91
   0  11  -3  154.87   13.74
   0 -11  -3  141.52   10.39
   0  11   3  119.48   12.49
   0 -11  -3  129.60   10.70
   0 -11  -3  139.74   11.27
   0 -11   3  121.37   10.02
   0 -11  -3  131.25   10.36
   0 -11   3  130.65   10.48
   0 -11  -4   -0.47    0.85
   0  11   4    0.99    1.25
   0  11  -4    1.96    2.91
   0 -11  -4   -0.59    1.50
   0 -11  -4    0.67    0.85
   0 -11   4   -0.56    1.50
   0  11  -5   10.75    3.65
   0  11   5    6.89    2.70
   0 -11   5    9.91    2.56
   0 -11  -5   12.39    2.88
   0 -11  -5   12.04    2.80
   0 -11  -6    0.62    1.56
   0 -11   6   -0.55    0.86
   0 -11   6    0.60    1.08
   0 -11   7   20.22    3.67
   0 -11   7   25.48    3.84
   0 -11   7   14.99    3.15
   0 -11  -7   21.27    3.74
   0  11   7   22.32    5.01
   0 -11  -8    0.63    1.70
   0  11   8   -0.99    1.54
   0 -11   8    0.61    0.95
   0 -11   8   -0.57    1.25
   0  11  -9   43.87    6.96
   0 -11  -9   58.29    6.23
   0  11   9   43.82    6.81
   0 -11   9   41.93    5.34
   0 -11   9   50.37    5.79
   0 -11 -10    1.22    1.63
   0  11  10   -0.90    1.80
   0 -11  10    0.57    0.89
   0 -11  10   -0.53    0.83
   0 -11  11   38.42    4.84
   0 -11  11   37.61    4.68
   0 -11 -12   -0.52    1.31
   0  11  12   -0.68    1.22
   0 -11  12   -0.44    0.97
   0 -11  12   -0.47    0.93
   0 -11  13    0.37    0.67
   0 -11  13    0.39    0.87
   0 -11 -13   -0.30    0.61
   0 -11 -13    0.44    1.20
   0 -11  14   -0.31    0.63
   0 -11  14    0.60    0.66
   0 -11 -14   -0.23    0.42
   0 -11 -14   -0.36    0.85
   0 -11  15    4.97    1.10
   0 -11  15    2.92    0.88
   0 -11 -15    4.65    1.24
   0 -12   0  623.30   37.08
   0 -12   0  587.15   37.09
   0 -12   0  660.69   38.00
   0 -12   1    0.54    0.97
   0 -12  -1    0.56    1.00
   0 -12   1    0.99    1.40
   0 -12   1   -0.53    1.15
   0 -12  -1    1.23    1.75
   0 -12   1    0.63    1.87
   0 -12   2   78.01    7.61
   0 -12  -2  100.94    8.44
   0 -12   2   81.40    7.78
   0 -12  -2   92.61    8.57
   0 -12   2   93.76    8.71
   0 -12   2   98.03    8.14
   0 -12  -2   92.41    8.05
   0 -12   3   -0.55    0.99
   0 -12  -3   -0.55    0.70
   0 -12   3    0.52    0.93
   0 -12  -3   -0.61    1.45
   0 -12  -3    0.51    0.80
   0 -12   3   -0.50    1.01
   0 -12   4   -0.57    0.72
   0 -12   4   -0.50    0.78
   0 -12  -4   -0.54    0.69
   0 -12  -4   -0.50    1.10
   0 -12   4   -0.49    1.15
   0 -12  -4    1.23    1.46
   0 -12  -5   -0.62    1.35
   0 -12   5    0.58    0.91
   0 -12  -6    5.54    2.10
   0  12   6    8.35    2.98
   0 -12   6    7.67    2.27
   0 -12  -7    0.61    1.64
   0  12   7    1.00    1.80
   0 -12   7    0.53    1.07
   0 -12   7    0.59    1.05
   0 -12  -8   15.52    3.16
   0  12  -8   14.78    4.19
   0  12   8   12.41    3.60
   0 -12   8   12.52    2.70
   0 -12   8   14.61    2.90
   0 -12  -9    0.57    1.36
   0  12  -9    1.02    1.58
   0  12   9   -0.89    1.38
   0 -12   9    0.50    0.99
   0 -12   9    0.54    0.97
   0 -12 -10    5.36    2.21
   0  12  10    4.05    2.07
   0 -12  10    4.58    1.50
   0 -12  10    3.48    1.56
   0 -12 -11   -0.49    1.30
   0 -12  11   -0.44    0.79
   0 -12  11   -0.41    0.97
   0 -12 -12   34.42    3.56
   0 -12 -12   39.13    4.29
   0  12  12   35.59    4.68
   0 -12  12   27.77    3.53
   0 -12  12   32.00    3.65
   0 -12  13    0.28    0.66
   0 -12  13    0.30    0.60
   0 -12 -13   -0.48    0.65
   0 -12 -13    0.34    0.97
   0 -12  14   -0.22    0.48
   0 -13   0    1.70    1.14
   0 -13   0    0.54    0.97
   0 -13   0    1.89    1.60
   0 -13  -1   13.71    2.85
   0 -13   1   15.04    2.95
   0 -13  -1   14.05    2.99
   0 -13   1   10.36    2.49
   0 -13   1   16.02    2.92
   0 -13   1    9.53    2.76
   0 -13  -1   20.60    3.65
   0 -13   2   -0.54    0.97
   0 -13  -2    0.57    1.02
   0 -13  -2   -0.53    0.95
   0 -13   2   -0.52    1.05
   0 -13   2   -0.51    0.91
   0 -13  -2    0.62    1.46
   0 -13  -3   43.12    5.04
   0 -13   3   32.45    4.45
   0 -13   3   29.75    4.20
   0 -13   3   45.89    5.08
   0 -13  -3   37.86    4.66
   0 -13  -3   42.82    5.32
   0 -13   4   -0.50    0.77
   0 -13  -4    0.54    0.97
   0 -13   4   -0.48    0.96
   0 -13   4    1.58    1.24
   0 -13  -4    0.50    0.99
   0 -13  -4   -0.60    1.08
   0 -13   5   23.00    3.66
   0 -13  -5   17.82    3.41
   0 -13   6    0.54    0.97
   0  13   6   -0.99    1.53
   0 -13  -6   -0.58    1.56
   0 -13   7   46.93    5.10
   0  13   7   37.11    6.07
   0  13  -7   36.87    6.24
   0 -13  -7   35.85    4.93
   0 -13   8   -0.49    1.25
   0  13   8    0.86    1.53
   0  13  -8   -0.99    2.17
   0 -13  -8    1.06    1.65
   0 -13   9   46.91    5.12
   0 -13   9   47.93    4.97
   0  13  -9   41.74    6.39
   0 -13  -9   55.72    5.69
   0  13   9   59.56    7.12
   0 -13  10   -0.80    0.95
   0 -13  10   -0.36    0.79
   0 -13 -10    0.89    1.13
   0 -13  10    0.35    0.83
   0 -13  11   16.92    2.24
   0 -13 -11   16.16    2.21
   0 -13  11   12.25    2.17
   0 -13  11   12.22    2.05
   0  13  11   14.51    3.06
   0 -13 -11   17.29    2.62
   0 -13  12    0.24    0.49
   0 -13  12    0.27    0.55
   0 -13 -12   -0.31    0.74
   0  13  12   -0.44    0.79
   0 -14   0   55.74    5.89
   0 -14   0   54.57    5.88
   0 -14  -1    0.59    1.48
   0 -14   1   -0.50    0.78
   0 -14  -1   -0.51    0.91
   0 -14  -1   -0.54    0.97
   0 -14   1    0.53    0.82
   0 -14  -2   21.35    3.68
   0 -14   2   21.98    3.44
   0 -14   2   23.76    3.43
   0 -14  -2   23.04    3.52
   0 -14  -2   29.05    4.05
   0 -14   2   21.01    3.35
   0 -14  -3    0.57    1.24
   0 -14   3    0.47    0.94
   0 -14   3   -0.47    0.83
   0 -14  -3    0.48    1.06
   0 -14  -3   -0.52    1.05
   0 -14   3   -0.49    0.76
   0 -14  -4   20.36    3.54
   0 -14   4   22.62    3.27
   0 -14  -4   17.22    2.97
   0 -14   4   16.37    2.91
   0 -14  -4   24.67    3.55
   0 -14   4   20.04    3.07
   0 -14  -5   -0.53    1.26
   0 -14   5    0.91    1.08
   0  14   5    0.92    1.43
   0  14  -6   68.87    8.81
   0 -14  -6   81.57    7.28
   0 -14   6   77.55    6.83
   0  14   6   79.00    8.89
   0 -14  -7    0.48    1.04
   0  14  -7   -0.91    1.16
   0 -14   7   -0.40    0.80
   0  14   7    0.79    1.41
   0 -14  -8   14.88    2.74
   0  14  -8   16.37    3.78
   0 -14   8   14.47    2.38
   0  14   8   13.39    3.25
   0  14  -9   -0.78    1.40
   0 -14  -9    0.78    1.05
   0 -14   9    0.31    0.69
   0  14   9   -0.61    1.35
   0 -14  -9    0.27    0.55
   0 -14  10    4.91    1.15
   0 -14 -10    3.68    1.22
   0  14  10    2.52    1.37
   0 -14 -10    4.54    1.05
   0 -14  11    0.20    0.39
   0 -14 -11    0.27    0.54
   0  14  11    0.40    0.72
   0 -14 -11    0.19    0.42
   0 -15   0   -0.47    0.73
   0 -15   0   -0.88    0.89
   0 -15  -1    0.47    0.73
   0 -15   1   -0.46    0.92
   0 -15  -1    0.44    0.97
   0 -15   1    0.43    0.67
   0 -15   2   -0.39    0.91
   0 -15   2    0.42    0.99
   0 -15  -2    0.43    0.77
   0 -15   2   -0.44    0.97
   0 -15  -2   -0.46    1.01
   0 -15  -2   -0.49    1.24
   0  15  -2    0.80    1.42
   0 -15   3   20.05    2.99
   0 -15   3   22.70    3.15
   0 -15  -3   26.07    3.38
   0 -15   3   23.49    3.23
   0 -15  -3   27.82    3.60
   0 -15  -3   27.17    3.78
   0  15  -3   17.89    4.12
   0 -15   4   -0.75    0.89
   0 -15   4    0.72    0.72
   0 -15  -4   -0.56    1.00
   0 -15  -4   -0.41    0.82
   0  15   4   -0.80    1.24
   0  15  -4   -0.82    1.47
   0 -15  -4    0.92    1.08
   0  15   5   14.07    3.18
   0 -15   5   11.90    2.18
   0 -15  -5   14.29    2.54
   0  15  -5   10.55    3.24
   0  15   6   -0.67    1.35
   0 -15   6   -0.34    0.60
   0 -15  -6   -0.40    0.88
   0  15  -6    0.79    1.22
   0  15   7    4.20    1.94
   0 -15  -7    4.02    1.32
   0  15  -7    0.74    1.34
   0 -15   7    3.02    1.06
   0  15   8    0.48    0.86
   0  15   8   -0.52    0.93
   0  15  -8   -0.68    1.36
   0 -15  -8   -0.32    0.76
   0 -15   8   -0.26    0.70
   0 -15  -9   11.33    1.81
   0  15  -9   11.54    2.66
   0  15   9    9.48    2.14
   0 -15   9   12.82    1.73
   0 -16   0   32.13    3.71
   0 -16   0   40.93    4.14
   0 -16   0   32.86    3.67
   0 -16   1   -0.33    0.67
   0 -16  -1    0.37    0.80
   0 -16   1    0.36    0.71
   0 -16   1   -0.33    0.72
   0 -16  -1    0.33    0.67
   0 -16   2   13.01    2.08
   0 -16   2   10.56    1.88
   0 -16  -2   10.98    1.94
   0  16   2    9.79    2.55
   0 -16   3   -0.29    0.52
   0  16  -3    0.63    0.98
   0 -16   3   -0.28    0.70
   0 -16   3   -0.29    0.44
   0 -16  -3    0.30    0.60
   0  16   3   -1.24    1.24
   0 -16   4    0.53    0.63
   0  16  -4    0.63    0.98
   0  16   4    1.15    1.15
   0 -16   4    0.26    0.65
   0  16  -5    0.61    0.78
   0  16   5    0.52    1.05
   0 -16   5    1.25    0.74
   0 -16   6    9.64    1.50
   0  16   6    8.27    2.02
   0 -16  -6   10.76    1.75
   0  16  -6   10.98    2.63
   0 -16  -6    5.15    1.48
   0 -16   7   -0.19    0.34
   0  16  -7   -0.52    0.93
   0  16   7   -0.39    0.85
   0 -17   0    0.22    0.49
   0  17   0   -0.43    0.67
   0 -17  -1    1.54    0.71
   0 -17   1    0.86    0.55
   0  17   1    1.27    1.14
   0 -17  -2   -0.21    0.37
   0 -17   2   -0.20    0.40
   0  17   2   -0.41    0.81
  -1   0   0    0.33    0.21
  -1   0   0   -0.09    0.33
  -1   0   0    0.06    0.11
  -1   0   0   -0.12    0.15
  -1   0   0    0.28    0.21
  -1   0   0   -0.05    0.16
  -1   0  -1 1868.19   95.40
  -1   0  -1 1608.97   95.37
  -1   0   1 1683.85   95.78
  -1   0  -1 1763.35   95.82
  -1   0  -1 1821.41   95.47
  -1   0   1 1715.40   95.53
  -1   0   1 1796.57   95.47
   1   0   1 1837.25   95.47
  -1   0  -1 1841.82   95.25
  -1   0   1 1855.12   95.60
  -1   0  -1 1696.22   96.19
   1   0   2  956.01   53.97
  -1   0   2  994.22   54.06
   1   0   2 1016.51   54.09
  -1   0  -2  979.37   54.45
   1   0  -2  960.40   53.63
  -1   0  -2 1018.95   53.63
  -1   0   2 1166.97   54.36
  -1   0   2 1073.00   53.95
  -1   0   2  952.75   54.08
  -1   0  -2  999.23   54.13
  -1   0   3   77.62    4.26
  -1   0   3   65.09    4.14
   1   0   3   64.43    4.27
   1   0   3   60.05    4.10
  -1   0  -3   66.90    3.83
   1   0  -3   55.06    3.80
  -1   0   3   56.50    3.91
  -1   0  -3   60.61    3.96
  -1   0   3   72.55    4.41
  -1   0  -3   65.99    4.53
  -1   0   4   13.60    1.63
   1   0   4   11.53    1.44
  -1   0   4   11.88    1.43
  -1   0   4   15.77    1.57
  -1   0  -4   13.16    1.24
  -1   0  -4   15.51    1.79
  -1   0   4   13.96    1.61
   1   0   5   21.95    2.19
  -1   0   5   19.72    1.97
   1   0   5   19.99    2.24
  -1   0   5   21.65    2.29
  -1   0  -5   18.25    1.67
  -1   0  -5   17.37    2.11
  -1   0   5   20.97    2.22
  -1   0   6   66.99    4.96
  -1   0   6   66.08    5.13
  -1   0   6   60.28    5.00
  -1   0   6   62.33    4.60
   1   0   6   58.60    4.85
   1   0   6   66.17    5.15
  -1   0   7   44.11    3.79
  -1   0   7   38.19    3.84
  -1   0   7   40.90    4.02
  -1   0   7   34.77    3.30
   1   0   7   37.66    3.87
   1   0   7   36.47    3.69
  -1   0   8    9.44    1.82
  -1   0   8   11.06    2.08
   1   0   8    7.45    1.85
   1   0   8    6.37    1.52
  -1   0   8   10.09    1.99
  -1   0   9   36.18    3.84
  -1   0   9   37.83    4.31
   1   0   9   29.80    3.92
   1   0   9   33.64    4.00
  -1   0   9   31.72    4.04
  -1   0  10   12.35    2.37
  -1   0  10   17.88    3.09
   1   0  10   14.72    2.82
  -1   0  10   10.47    2.53
   1   0  10   18.94    3.02
   1   0  11  130.10   11.31
   1   0  11  126.49   11.03
   1   0  11  143.46   10.34
  -1   0  11  169.93   12.23
  -1   0  11  137.63   11.35
  -1   0  11  141.53   11.51
   1   0  11  118.52   10.90
  -1   0  11  148.25   11.06
  -1   0  12   20.93    3.76
  -1   0  12   20.86    3.31
   1   0  12   19.56    3.84
   1   0  12   17.36    3.03
  -1   0  12   27.22    4.45
  -1   0  12   21.98    3.51
   1   0  12   17.99    3.57
  -1   0  12   20.44    3.90
  -1   0  12   16.40    3.48
   1   0  13  109.34    9.60
  -1   0  13  132.69   11.54
   1   0  13  120.04   11.22
  -1   0  13  127.32   10.50
  -1   0  13  103.31   10.56
  -1   0  13  123.91   11.31
   1   0  13  115.02   10.91
  -1   0  13  125.46   10.06
  -1   0  14  174.43   13.40
   1   0  14  181.94   15.07
  -1   0  14  180.24   14.92
   1   0  15   -0.89    1.38
   1   0  15   -0.86    1.71
  -1   0  15    0.86    1.09
   1   0  16    6.59    2.04
   1   0  16    4.24    2.04
   1   0  16   10.70    3.06
  -1   0  16    9.79    3.03
  -1   0  17    0.72    1.44
   1   0  17    0.73    1.47
   1   0  17   -0.53    0.67
  -1   0 -17   -0.85    1.01
  -1   0  18    5.85    1.99
   1   0 -18    6.04    2.04
   1   0  18    6.36    1.69
  -1   0 -18    7.24    1.67
  -1   0  19    3.78    1.46
  -1   0 -19    2.67    1.29
   1   0  19    2.37    1.00
  -1   0 -19    2.20    0.97
   1   0 -19    2.76    1.03
  -1   1   0   -0.16    0.31
  -1   1   0    0.25    0.23
  -1  -1   0   -0.06    0.19
  -1   1   0    0.06    0.20
  -1   1   0   -0.11    0.42
  -1  -1   0    0.27    0.31
  -1   1   0    0.26    0.16
  -1  -1   0    0.08    0.26
  -1  -1   0    0.08    0.26
  -1  -1   0    1.06    0.29
  -1  -1   0    0.06    0.20
  -1  -1   0   -0.06    0.20
  -1  -1  -1    0.57    0.26
  -1   1   1    0.75    0.32
  -1   1  -1    0.25    0.20
  -1  -1  -1    0.44    0.59
  -1  -1   1    0.14    0.21
  -1   1   1   -0.11    0.35
  -1  -1   1   -0.09    0.31
  -1  -1  -1    0.10    0.36
  -1   1   1    0.29    0.23
  -1  -1   1   -0.21    0.31
  -1  -1  -1    0.10    0.32
  -1  -1   1   -0.29    0.35
  -1  -1  -1    0.53    0.37
  -1  -1   1    0.06    0.23
  -1  -1   1    0.31    0.29
  -1  -1   1    0.44    0.22
  -1   1   1    0.41    0.28
  -1  -1   1    0.12    0.21
  -1   1   1    0.74    0.24
  -1  -1  -1    0.12    0.21
  -1  -1   1    0.10    0.12
  -1   1  -1    1.86    0.35
   1  -1   1    0.94    0.34
  -1  -1  -1    0.30    0.20
   1   1   2 1471.64   83.14
  -1   1  -2 1507.83   82.63
  -1  -1  -2 1510.55   82.88
  -1   1   2 1478.59   83.16
  -1  -1  -2 1374.91   83.74
  -1  -1   2 1548.56   83.43
   1  -1  -2 1977.76   83.15
  -1  -1  -2 1494.78   83.13
  -1   1   2 1706.04   83.43
  -1  -1  -2 1454.76   83.46
  -1  -1   2 1454.48   83.08
  -1   1   2 1480.74   83.12
   1   1   2 1487.16   82.89
  -1   1  -2 1519.45   82.96
  -1  -1   2 1507.36   83.16
  -1  -1   2 1439.38   83.17
  -1  -1   2 1883.87   83.08
   1  -1   2 1487.65   83.30
  -1  -1   2 1477.83   83.20
  -1  -1  -2 1852.44   83.06
  -1  -1   2 1562.97   83.28
  -1  -1  -2 1472.12   82.81
  -1   1  -3  281.45   15.92
  -1  -1   3  270.47   15.85
  -1  -1  -3  257.50   16.36
   1  -1  -3  298.66   15.95
  -1   1   3  341.09   16.40
  -1  -1   3  260.19   16.22
  -1  -1   3  270.44   16.21
   1   1   3  254.91   15.89
  -1   1   3  284.31   16.11
  -1  -1   3  359.15   15.91
  -1  -1   3  269.41   16.20
  -1  -1  -3  356.00   15.92
  -1  -1   3  248.56   16.05
   1  -1   3  273.52   16.34
  -1  -1  -3  263.71   15.66
  -1   1   3  286.54   16.13
  -1   1  -4   53.11    3.64
  -1   1   4   63.53    3.92
  -1   1  -4   50.89    4.14
  -1   1   4   57.63    4.05
  -1  -1   4   50.64    3.91
   1  -1  -4   62.92    3.86
  -1  -1  -4   53.39    4.14
  -1   1   4   55.75    3.85
  -1  -1   4   51.04    3.84
  -1  -1   4   46.22    3.91
   1  -1   4   50.32    4.02
   1  -1   4   54.46    4.13
   1   1   4   59.10    3.90
  -1  -1   4   52.13    4.06
  -1   1  -5   10.38    1.61
  -1   1  -5    8.46    1.13
  -1   1   5    9.90    1.26
   1  -1   5   10.02    1.21
  -1  -1  -5    8.98    1.53
  -1   1   5    9.65    1.46
  -1  -1   5    7.63    1.34
  -1  -1   5    9.13    1.52
   1  -1   5    9.35    1.49
  -1  -1   5   11.18    1.62
  -1   1   5    8.13    1.22
   1  -1   5    5.44    1.23
  -1  -1   5    6.76    1.18
   1   1   5    8.58    1.31
   1  -1   6  220.11   12.35
  -1   1  -6  206.87   12.29
  -1   1   6  240.93   13.21
  -1  -1   6  212.93   12.81
  -1   1   6  236.26   13.41
   1   1   6  197.51   12.70
   1  -1   6  207.08   13.15
  -1   1   6  214.48   12.60
   1  -1   6  172.58   12.78
  -1  -1   6  204.71   13.11
  -1  -1   6  199.97   12.54
  -1  -1   6  204.63   13.10
  -1   1   7   17.85    2.32
  -1  -1   7   16.53    2.19
  -1   1   7   18.51    2.57
  -1  -1   7   16.31    2.45
   1   1   7   18.02    2.35
   1  -1   7   16.68    2.49
  -1  -1   7   22.63    2.78
   1   1   7   17.51    2.50
   1  -1   7   17.06    2.42
  -1   1   7   19.29    2.16
  -1  -1   7   16.64    2.11
  -1  -1  -8    2.82    1.41
  -1  -1   8    5.46    1.35
  -1   1   8    4.63    1.40
   1  -1   8    4.50    1.44
  -1   1   8    4.34    1.34
   1   1   8    4.14    1.25
  -1  -1   8    3.23    1.27
   1  -1   8    3.25    1.22
   1   1   8    5.15    1.48
  -1   1   8    2.78    1.15
  -1  -1   8    6.74    1.64
  -1  -1  -9    7.04    2.14
  -1   1   9    5.35    1.53
   1  -1   9    7.52    1.85
   1   1   9    6.56    1.77
   1  -1   9    9.06    2.08
  -1  -1   9   10.82    2.18
  -1   1   9    9.87    2.13
  -1  -1   9    3.37    1.54
   1   1   9    6.17    1.56
  -1   1   9    8.45    2.09
  -1   1  10  411.34   25.44
  -1   1  10  425.67   26.24
   1   1  10  424.04   26.34
  -1  -1  10  412.12   26.28
   1  -1  10  439.18   26.41
   1  -1  10  382.93   25.73
  -1  -1  10  423.82   26.27
  -1   1  10  428.23   26.34
   1  -1  11   42.58    5.45
   1  -1  11   49.65    5.97
   1  -1  11   42.49    4.67
   1   1  11   47.25    5.06
  -1   1  11   64.85    6.73
  -1   1  11   45.02    5.09
  -1  -1  11   48.57    5.45
  -1   1  11   49.35    5.51
  -1   1  11   38.72    5.37
  -1   1  11   46.30    5.68
   1   1  11   49.19    5.77
  -1  -1  11   39.72    5.56
  -1  -1  11   45.76    5.63
   1  -1  11   50.12    5.85
   1   1  12   10.67    2.86
   1  -1  12   13.93    3.10
   1  -1  12    9.04    2.67
   1  -1  12    8.58    2.12
   1   1  12    6.20    2.08
  -1   1  12   13.07    3.12
  -1  -1  12    8.69    2.19
  -1   1  12   14.69    3.24
  -1  -1  12   12.78    2.90
  -1   1  12   13.69    3.07
   1   1  12    9.43    2.65
  -1   1  12    7.31    2.33
   1  -1  12    8.80    2.51
  -1  -1  12   11.05    2.92
  -1  -1  12   12.92    2.99
   1  -1  13  165.86   13.69
   1   1  13  152.57   13.46
  -1  -1  13  144.26   11.97
  -1   1  13  186.56   14.40
   1  -1  13  151.74   11.86
  -1  -1  13  146.22   13.23
  -1   1  13  155.19   13.30
  -1   1  13  161.68   13.57
  -1  -1  13  146.73   13.06
   1   1  13  168.21   13.68
   1  -1  13  160.13   13.50
  -1  -1  13  178.11   12.94
  -1   1  14   91.53    9.73
  -1  -1  14   89.88    8.42
   1   1  14   78.25    9.11
   1  -1  14   88.12    9.55
  -1  -1  14   85.33    9.19
  -1   1  14   98.86    8.76
  -1  -1  14   85.47    8.51
  -1  -1  15   18.51    3.49
   1   1  15   21.57    4.50
   1  -1  15   22.88    4.34
   1   1  15   28.48    5.06
  -1   1  15   24.73    4.93
  -1  -1  15   25.46    4.59
   1  -1  16   21.89    3.79
  -1  -1  16   24.18    3.76
   1   1  16   23.78    3.75
   1   1  16   29.94    5.01
  -1   1  16   23.38    4.76
   1   1  16   33.43    5.36
  -1  -1  16   19.28    4.08
  -1   1  16   23.01    4.35
   1  -1  17    0.54    0.96
  -1   1 -17    0.44    1.11
  -1  -1  17    1.49    0.89
   1   1  17   -0.51    0.91
   1   1  17    0.76    1.52
  -1   1  17    5.28    2.24
   1   1  17    0.76    1.37
  -1   1  17   -0.72    1.12
  -1  -1  17    1.42    1.10
  -1   1  18    0.58    1.06
  -1  -1  18    2.87    1.46
  -1  -1 -18    3.16    1.77
   1  -1 -18    1.97    1.40
   1   1  18    3.10    1.67
  -1   1 -18    5.40    1.55
   1  -1  18    3.46    1.29
  -1   1  19    0.42    0.75
  -1  -1  19    2.06    1.04
   1   1  19   -0.44    0.88
  -1  -1 -19   -0.37    0.94
   1  -1 -19    1.02    0.79
   1   1 -19    0.86    0.96
   1  -1  19    1.53    0.78
  -1   1 -19   -0.26    0.70
   1   2   0   -0.10    0.19
  -1   2   0   -0.20    0.53
  -1   2   0   -1.47    1.09
  -1  -2   0    0.25    0.29
  -1   2   0   -0.11    0.65
  -1  -2   0    0.20    0.40
  -1   2   0    0.22    0.32
  -1  -2   0    0.18    0.32
   1   2   1    0.51    0.67
   1   2   1    0.91    0.26
  -1   2  -1    2.64    1.03
  -1   2   1    1.07    0.51
  -1  -2  -1    0.67    0.36
  -1   2   1    0.78    0.64
  -1  -2  -1    0.87    0.56
  -1  -2   1    0.61    0.52
  -1  -2   1    0.44    0.39
  -1   2   1    1.29    0.45
  -1   2  -1    0.20    0.30
  -1   2  -2   94.19    5.62
  -1   2   2   88.46    5.79
  -1  -2  -2   87.86    5.46
   1  -2   2   86.87    5.22
  -1  -2   2   79.67    5.50
  -1  -2  -2   88.45    6.05
  -1  -2  -2   84.78    5.83
  -1  -2   2   91.95    5.76
  -1   2   2   88.86    5.87
  -1  -2  -2  100.31    5.41
  -1  -2   2   86.01    5.64
  -1   2  -2   94.03    5.40
  -1  -2   2   88.11    5.67
  -1   2   2   82.19    5.49
  -1   2   2   92.11    5.16
  -1  -2   2   83.95    5.62
  -1  -2   2   93.17    5.76
   1  -2   2   90.79    5.83
   1   2   3  155.15    9.30
  -1   2   3  137.89    9.19
  -1  -2  -3  147.29    8.75
  -1   2   3  150.14    8.99
  -1  -2  -3  137.69    9.59
  -1  -2   3  135.11    8.89
  -1  -2   3  148.22    9.23
  -1  -2  -3  143.61    9.38
   1  -2  -3  163.22    8.99
  -1   2   3  160.56    9.35
  -1  -2   3  167.54    8.70
  -1   2  -3  151.85    8.72
  -1  -2   3  127.63    8.94
  -1  -2   3  153.62    9.24
  -1  -2  -3  157.53    8.64
   1  -2   3  152.01    9.36
  -1  -2   3  148.36    9.21
  -1   2  -4  156.45    9.49
   1   2   4  145.37    9.83
  -1   2   4  167.53    9.70
  -1  -2   4  146.40    9.55
   1  -2  -4  169.59    9.71
  -1   2   4  163.24    9.95
  -1  -2  -4  153.96   10.19
  -1  -2   4  157.17    9.86
   1  -2   4  162.98   10.13
  -1  -2   4  149.67    9.67
  -1  -2   4  151.86    9.90
  -1   2  -4  165.05    9.35
  -1  -2   4  156.30    9.97
  -1   2   4  181.86    9.82
  -1   2  -5   49.67    3.86
  -1   2   5   59.29    4.10
   1  -2   5   58.02    3.98
  -1  -2   5   50.68    3.99
  -1   2  -5   53.40    4.36
  -1  -2  -5   51.57    4.59
  -1   2   5   56.42    4.08
  -1  -2   5   50.32    4.06
   1  -2   5   51.57    4.46
  -1   2  -5   55.19    3.75
  -1  -2   5   53.83    4.46
  -1  -2   5   46.56    4.26
   1   2   5   50.02    3.97
  -1   2  -6   10.65    1.51
  -1   2   6   14.28    1.71
  -1  -2   6    9.70    1.60
   1  -2   6   11.59    1.56
  -1  -2  -6   10.05    2.03
  -1  -2   6    9.40    1.55
   1   2   6    9.89    1.56
   1  -2   6   11.35    1.92
  -1   2  -6   12.55    1.46
  -1  -2   6   10.29    1.79
  -1  -2   6   13.44    2.08
  -1   2   6   12.28    1.68
   1  -2   7  179.07    9.99
  -1   2  -7  153.67    9.76
  -1  -2   7  144.26    9.91
  -1  -2   7  142.52   10.57
   1   2   7  149.09   10.15
   1  -2   7  162.30   10.89
  -1  -2   7  154.50   10.69
  -1   2  -7  141.59    9.44
  -1   2   7  163.57   10.51
  -1  -2  -7  158.18   11.04
  -1   2  -8    5.41    1.28
   1  -2   8    9.52    2.13
  -1   2  -8   10.43    1.49
  -1   2   8    9.12    1.98
  -1  -2   8    7.60    1.83
  -1  -2   8    9.04    2.09
  -1   2   8    9.13    1.88
  -1  -2  -8    7.59    2.17
   1   2   9   23.49    3.57
   1  -2   9   24.31    3.73
  -1  -2   9   32.01    4.07
  -1  -2   9   29.64    3.92
  -1   2   9   30.14    4.00
  -1   2   9   22.71    3.33
  -1  -2  -9   26.81    3.95
  -1   2  10   34.39    4.53
   1   2  10   27.94    3.43
  -1  -2 -10   21.91    3.74
  -1   2  10   25.55    3.72
  -1   2  10   20.37    3.25
  -1  -2  10   20.46    3.48
  -1   2  10   18.87    3.38
  -1  -2  10   18.01    3.31
  -1   2  10   23.30    3.73
   1   2  10   29.10    4.11
   1  -2  10   19.82    3.40
   1  -2  11   33.63    4.92
   1  -2  11   34.27    4.82
  -1  -2  11   31.13    4.22
   1   2 -11   39.44    4.44
  -1   2  11   33.32    4.98
   1   2  11   36.26    4.41
  -1  -2  11   46.65    5.13
  -1   2  11   38.98    4.69
  -1  -2  11   31.39    4.69
   1   2  11   40.15    5.30
   1  -2  11   35.83    5.00
  -1   2  11   39.32    5.18
  -1  -2  11   34.67    4.98
  -1   2  11   42.75    5.43
   1  -2  12    3.82    1.94
   1  -2  12    2.85    1.57
  -1  -2  12    4.52    1.69
  -1   2  12    2.41    2.04
   1   2  12    3.77    1.61
  -1  -2  12    1.48    1.16
  -1  -2  12    2.34    1.74
  -1  -2  12    2.93    1.47
   1  -2  12    3.00    1.65
  -1   2  12    2.96    1.49
   1   2  12    4.46    2.00
  -1   2  12    1.50    1.35
   1  -2  13    7.46    2.66
   1   2  13   14.56    3.66
   1  -2  13   11.45    2.98
  -1  -2  13   13.43    2.87
  -1   2  13   17.73    3.95
  -1  -2  13   17.67    3.73
  -1  -2  13   13.18    3.10
  -1   2  13   11.51    3.02
  -1   2  13   17.09    3.71
   1  -2  13    9.01    2.73
   1   2  13   13.99    3.44
  -1  -2  13   17.73    3.67
  -1  -2  14   15.86    3.15
  -1   2  14   15.02    3.93
  -1  -2  14   14.26    3.45
   1   2  14   18.05    3.87
   1  -2  14   13.91    3.48
  -1  -2  14   11.03    3.01
   1   2  15   14.50    3.68
   1  -2  15   10.27    2.65
  -1  -2  15   12.56    2.77
  -1   2  15   13.23    3.64
   1   2  15   15.56    3.81
  -1  -2  15   10.87    3.06
  -1   2  15    8.55    2.37
  -1  -2  15   14.68    3.34
  -1  -2  16    7.85    2.66
   1   2  16    6.85    2.57
   1  -2  16    6.67    2.07
  -1   2 -16    5.00    1.89
  -1  -2  16   14.56    2.89
  -1   2  16   13.36    3.50
   1   2  16    6.14    2.86
  -1   2  17    2.87    1.58
  -1  -2  17    1.37    1.38
   1   2  17    1.50    1.35
  -1   2 -17    3.57    1.65
   1  -2  17    4.25    1.58
  -1  -2  17    6.02    1.69
   1  -2 -17    7.34    2.39
  -1   2  17   -0.78    1.21
   1   2  17    4.68    2.42
  -1  -2  18    5.51    1.72
  -1   2  18    2.29    1.37
   1   2  18    4.24    1.72
  -1  -2 -18    4.03    1.75
   1  -2 -18    1.88    1.64
   1   2  18    3.79    1.97
  -1   2  18    2.44    1.56
   1  -2  18    2.98    1.28
   1   2 -18    2.75    1.42
  -1   2 -18    2.56    1.32
  -1   2  19    3.21    1.22
  -1  -2  19    4.68    1.46
  -1   2  19    2.47    1.31
   1   2  19    3.59    1.42
  -1  -2 -19    4.86    1.54
  -1   2 -19    7.43    1.49
   1   2 -19    6.35    1.46
  -1  -2  19    5.83    1.17
   1  -2  19    7.24    1.45
  -1  -3   0   -0.11    0.44
   1   3   0   -0.11    0.40
  -1   3   0    0.40    0.44
  -1  -3   0    0.11    0.32
  -1   3   0    1.22    1.14
   1   3   0   -0.16    0.87
  -1   3   0    0.93    1.30
  -1  -3  -1 1925.88  101.36
  -1  -3  -1 1860.20  101.23
   1   3   1 1762.89  101.64
   1   3  -1 1965.53  101.06
  -1   3  -1 1886.95  101.41
   1   3   1 1878.93  100.81
  -1   3   1 1888.09  101.52
  -1   3   1 1861.72  101.87
  -1  -3  -1 1991.56  101.61
  -1   3   1 1979.05  101.21
  -1   3  -1 1984.03  100.97
  -1  -3   1 1680.51  101.24
  -1  -3  -1 1774.82  100.94
  -1  -3  -2   62.50    4.23
   1  -3   2   59.06    3.97
  -1  -3   2   57.30    4.17
  -1   3   2   62.13    4.40
   1   3  -2   62.78    4.12
  -1   3  -2   60.01    4.36
  -1  -3  -2   61.34    4.52
  -1  -3   2   55.66    4.26
  -1   3   2   60.03    4.66
  -1   3  -2   64.13    3.92
  -1   3   2   61.25    4.18
  -1  -3  -3    5.07    0.92
  -1  -3   3    4.55    0.98
  -1   3   3    5.40    1.20
   1   3   3    4.61    1.20
  -1  -3   3    5.24    1.08
  -1  -3  -3    6.61    1.31
  -1   3   3    5.04    1.21
   1  -3   3    4.56    1.11
  -1  -3   3    4.91    1.10
  -1  -3  -4  441.14   26.37
   1  -3   4  472.66   26.51
  -1  -3   4  434.07   26.58
  -1   3   4  452.50   27.09
   1   3   4  491.47   27.23
  -1  -3   4  470.69   26.93
  -1  -3   4  495.01   26.89
   1  -3  -4  510.19   26.76
  -1  -3  -4  464.22   27.19
  -1   3   4  474.52   27.17
  -1  -3   4  517.66   26.21
  -1  -3   4  467.48   27.10
   1  -3   4  479.16   27.34
  -1   3  -4  460.45   26.19
  -1   3   5  479.96   26.55
   1  -3   5  505.23   26.53
  -1  -3   5  440.24   26.52
   1   3   5  460.49   27.07
  -1   3  -5  468.17   26.49
   1  -3  -5  466.18   26.57
  -1   3   5  475.24   27.17
  -1  -3   5  502.69   26.90
  -1  -3  -5  451.10   27.20
  -1   3  -5  462.81   26.06
  -1  -3   5  463.83   27.18
   1  -3   5  468.45   27.31
  -1  -3   5  440.74   27.01
  -1   3   6  138.77    8.84
  -1   3  -6  136.66    8.80
  -1   3   6  143.66    9.63
  -1  -3  -6  132.70    9.62
  -1  -3   6  124.22    9.39
  -1   3   6  139.68    8.89
  -1   3  -6  139.23    8.43
   1  -3   6  127.78    9.54
  -1  -3   6  139.86    9.57
  -1  -3   6  116.64    8.75
   1  -3   6  142.55    8.81
  -1   3  -7  167.48   11.22
  -1  -3  -7  164.53   12.15
  -1   3   7  194.60   12.21
  -1  -3   7  186.92   12.39
  -1  -3   7  168.81   12.15
   1  -3   7  175.11   12.25
   1  -3   7  185.10   11.36
  -1  -3   7  182.67   11.58
  -1   3  -8  152.41   10.14
   1   3  -8  156.51   10.44
  -1   3   8  180.90   11.56
  -1  -3  -8  160.10   11.50
   1  -3   8  149.29   11.33
  -1  -3   8  128.15   10.83
  -1  -3   8  146.02   11.13
   1  -3   8  154.72   10.21
  -1   3  -9   -0.32    0.81
   1   3  -9   -0.74    1.10
  -1  -3  -9    1.10    1.20
  -1   3   9    0.43    0.78
  -1   3   9    0.48    1.13
  -1  -3   9   -0.53    1.06
  -1   3   9   -0.52    0.65
   1  -3   9    0.54    1.09
   1  -3  10  121.00   10.76
   1  -3  10  145.86   11.48
  -1  -3  10  130.71   10.27
   1   3 -10  120.08    9.76
   1   3  10  137.48   10.06
  -1   3  10  158.57   11.83
  -1  -3  10  144.09   11.30
  -1  -3 -10  147.55   11.37
  -1   3  10  142.24   10.88
  -1  -3  10  135.46   10.42
  -1   3  10  132.20   10.38
   1   3  10  120.52   10.69
   1  -3  10  134.57   11.10
  -1   3  10  151.42   11.32
  -1  -3  10  130.69   10.99
   1  -3  11    3.56    1.69
   1  -3  11    4.05    1.61
  -1  -3  11    1.61    1.28
   1   3 -11    3.35    1.43
  -1   3  11    6.70    2.50
   1   3  11    1.48    1.18
  -1  -3  11    1.38    1.08
  -1   3  11    2.22    1.41
  -1  -3  11    2.71    1.54
   1  -3  11    3.47    1.76
   1   3  11    2.07    1.39
  -1   3  11    2.04    1.37
  -1   3  11    5.51    2.05
  -1  -3  11    3.41    1.62
   1  -3  12   18.77    3.87
   1  -3  12   22.71    4.04
   1   3 -12   17.50    3.20
  -1  -3  12   22.89    3.66
  -1   3  12   22.66    4.39
  -1  -3  12   17.36    3.62
  -1  -3  12   20.10    3.45
  -1   3  12   21.27    3.66
   1   3  12   31.76    4.83
  -1   3  12   16.88    3.68
   1  -3  12   20.12    3.89
  -1   3  12   24.49    4.31
  -1  -3  12   22.04    4.12
   1  -3  13   38.84    5.87
  -1  -3  13   35.69    4.96
  -1   3  13   63.32    7.47
  -1  -3  13   41.21    5.91
  -1  -3  13   41.99    5.48
  -1   3  13   36.74    5.70
   1   3  13   44.95    6.16
   1  -3  13   36.77    5.75
  -1  -3  13   31.96    5.31
  -1   3  13   42.02    6.02
  -1  -3  14   12.87    3.02
   1  -3  14   12.83    2.90
   1   3  14   17.52    4.11
  -1   3  14   18.33    4.29
  -1  -3  14   18.34    3.87
   1   3  14   22.93    4.48
   1  -3  14    9.45    2.99
  -1  -3  14    8.30    2.78
  -1   3 -15   24.34    3.76
  -1  -3  15   21.35    3.70
   1  -3  15   22.26    3.83
   1   3  15   30.72    5.40
  -1   3  15   23.04    4.85
  -1  -3  15   16.40    3.71
   1   3  15   27.28    4.89
  -1  -3  15   17.30    3.60
  -1   3 -16   34.11    4.58
   1  -3  16   40.29    5.07
  -1  -3  16   42.69    5.20
   1   3  16   43.25    6.09
  -1  -3  16   43.30    5.83
  -1   3  16   40.18    5.24
   1  -3 -16   42.42    5.76
  -1   3  16   47.50    6.69
   1   3  16   48.52    6.69
  -1   3  17    4.19    1.91
  -1  -3  17    5.90    2.15
  -1  -3  17    6.39    1.80
  -1   3 -17    9.32    2.20
   1  -3  17    8.71    2.18
   1   3  17    7.76    2.71
  -1   3  17    6.19    2.32
  -1  -3 -17    5.52    2.22
   1  -3 -17    5.81    2.35
   1   3  17    8.08    2.49
  -1   3  18    3.29    1.39
  -1  -3  18    1.56    1.14
  -1  -3  18    3.21    1.08
  -1   3 -18    3.25    1.30
   1  -3  18    0.81    0.82
   1   3 -18    0.39    1.04
   1  -3 -18    0.88    1.12
   1   3  18    2.49    1.48
  -1  -3 -18    0.47    1.33
  -1   3  18    1.21    1.63
   1   3  18    2.91    1.38
  -1  -3 -19    2.19    1.07
   1  -3 -19    3.97    1.15
   1   3  19    3.48    1.42
   1   3 -19    8.04    1.54
  -1   3 -19    5.44    1.27
  -1  -3  19    2.39    0.80
   1  -3  19    4.39    1.21
  -1   3  19    2.24    1.02
  -1  -3  19    5.60    1.29
   1   4   0    0.12    0.55
  -1   4   0    0.20    0.92
   1   4   0    0.46    0.95
  -1   4   0    0.22    0.94
  -1  -4   0   -0.28    0.40
  -1  -4   0   -0.18    0.52
  -1   4   0    0.13    0.35
  -1  -4  -1    0.54    0.51
  -1  -4   1    0.69    0.43
  -1  -4  -1    0.46    0.51
  -1  -4   1    0.90    0.54
  -1   4  -1    2.52    1.15
   1   4   1    0.51    1.03
  -1   4   1    0.20    0.68
   1   4  -1    0.54    0.47
  -1   4  -1    1.21    0.85
  -1   4   1   -0.25    0.99
   1   4   1    0.38    0.54
  -1   4   1   -0.28    0.71
  -1   4  -1    1.60    0.49
  -1   4   1    0.58    0.41
   1  -4   2   45.52    3.58
  -1  -4  -2   46.52    3.80
  -1  -4   2   45.67    3.74
  -1   4  -2   50.37    3.99
  -1   4   2   53.24    4.05
   1   4  -2   52.82    3.74
  -1  -4  -2   52.70    4.15
  -1   4   2   48.56    4.39
   1   4   2   53.41    4.09
  -1   4   2   46.00    3.67
  -1   4  -2   52.04    3.43
  -1  -4  -3   38.91    3.45
  -1  -4   3   41.84    3.53
   1  -4   3   48.14    3.52
   1   4  -3   43.45    3.42
  -1   4   3   42.82    3.98
  -1   4  -3   43.24    3.64
  -1  -4  -3   42.59    3.86
  -1   4   3   41.89    4.04
  -1   4  -3   44.16    3.09
  -1  -4  -4   45.55    3.68
   1  -4   4   46.54    3.63
  -1  -4   4   41.99    3.70
  -1   4   4   37.65    3.99
   1   4  -4   46.05    3.71
   1   4   4   44.60    4.31
  -1  -4   4   42.93    3.74
  -1  -4   4   41.90    3.88
  -1  -4  -4   47.84    4.23
  -1   4   4   52.35    4.47
   1  -4   4   41.14    3.31
  -1  -4   4   43.84    4.07
  -1  -4   5  581.85   34.34
   1  -4   5  627.23   34.23
   1   4  -5  584.75   34.17
   1   4   5  622.93   35.12
  -1   4   5  596.06   35.01
  -1  -4  -5  620.68   35.05
  -1  -4   5  615.19   34.38
  -1   4   5  591.35   34.93
   1  -4  -5  667.21   34.52
  -1  -4   5  593.77   34.96
   1  -4   5  591.49   35.13
  -1   4   6   75.96    5.87
   1   4  -6   72.25    5.77
   1   4   6   73.43    6.41
  -1   4   6   78.61    6.51
  -1  -4  -6   80.75    6.58
  -1  -4   6   72.34    6.44
   1  -4   6   74.32    6.64
  -1  -4   6   75.14    5.93
   1  -4   6   89.20    6.00
   1   4  -7  589.86   35.27
  -1   4   7  620.39   36.22
  -1  -4  -7  659.29   36.53
   1  -4   7  603.17   36.37
  -1  -4   7  621.31   36.37
   1  -4   7  635.61   35.26
  -1  -4   7  614.81   35.48
   1   4  -8   84.64    7.05
  -1  -4  -8   84.97    7.83
  -1   4   8   88.42    7.79
   1  -4   8  102.18    8.40
  -1  -4   8   85.40    7.83
   1  -4   8  109.38    7.49
   1   4  -9    1.61    1.09
   1  -4   9    0.38    0.84
  -1   4   9    2.35    1.12
  -1   4   9    1.09    1.29
  -1  -4  -9    4.47    1.81
   1  -4   9    5.91    1.91
  -1   4   9    3.93    1.67
  -1  -4   9    1.73    1.16
   1  -4  10    4.53    1.75
   1   4 -10    4.58    1.70
  -1  -4  10    2.55    1.22
  -1   4  10    6.20    2.31
   1   4  10    4.07    1.42
  -1  -4  10    1.30    1.31
  -1  -4 -10    5.01    2.03
  -1   4  10    3.73    1.66
  -1   4  10    2.49    1.38
  -1  -4  10    3.06    1.45
  -1   4  10    2.52    1.61
  -1  -4  10    5.81    1.93
   1  -4  10    4.65    1.89
   1  -4  11    0.71    0.90
   1   4 -11    1.54    1.30
  -1  -4  11    0.56    0.71
  -1   4  11   -1.57    1.57
  -1  -4  11    0.71    0.90
  -1   4  11    0.59    1.19
  -1   4  11   -0.70    1.08
  -1  -4  11    0.56    1.12
   1   4  11    1.47    1.14
   1  -4  11   -0.74    0.93
  -1   4  11   -0.71    0.90
  -1  -4  11   -0.72    0.91
   1  -4  12    0.76    0.96
   1   4 -12    1.14    1.35
  -1  -4  12    0.61    0.77
  -1   4  12    1.74    2.21
  -1  -4  12    1.55    1.20
  -1  -4  12    1.79    1.52
  -1   4  12    1.29    1.16
   1   4  12    1.59    1.75
   1  -4  12    0.80    1.24
   1   4  12    3.24    1.63
  -1   4  12    2.41    1.61
  -1   4  12    2.36    1.73
  -1  -4  12    0.78    0.70
   1  -4  13    4.34    1.82
  -1  -4  13   12.73    2.89
   1  -4  13   14.20    3.35
  -1  -4  13   10.59    2.96
  -1   4  13    6.60    2.84
   1   4  13   20.56    4.19
  -1  -4  13    8.73    2.66
  -1  -4  14   50.77    5.85
   1  -4  14   40.02    5.26
  -1   4 -14   44.85    5.13
   1  -4  14   40.83    5.89
  -1  -4  14   47.93    6.46
   1  -4 -14   32.63    5.79
   1   4  14   40.29    6.45
  -1   4  14   47.85    6.92
  -1  -4  14   37.38    5.30
  -1  -4  15    3.99    1.90
   1  -4  15    3.71    1.76
  -1  -4  15    3.09    1.57
  -1   4 -15    3.70    1.78
   1   4  15    2.72    1.63
   1  -4  15    2.22    1.49
  -1  -4 -15    3.11    2.52
   1   4  15    6.51    2.89
  -1   4  15    0.96    1.72
   1  -4 -15    2.96    2.20
   1   4  16   10.78    3.04
  -1  -4  16   11.62    3.19
  -1   4 -16   13.36    2.77
   1  -4  16   12.42    2.66
  -1  -4  16   14.49    2.86
  -1   4  16   12.65    2.78
  -1   4  16    7.93    2.81
  -1  -4 -16   20.05    3.92
   1  -4 -16   14.47    3.40
   1   4  16   10.40    3.27
   1   4  17   13.39    3.14
  -1  -4  17    8.00    2.28
   1   4 -17   13.71    2.68
  -1   4 -17    9.93    2.29
   1  -4  17   10.05    2.18
  -1   4  17    9.92    2.20
  -1   4  17   11.95    3.12
   1  -4 -17   10.77    2.74
  -1  -4 -17    9.09    2.60
   1   4  17   14.22    3.46
   1  -4  18    0.74    0.67
  -1  -4  18    0.30    0.54
  -1   4 -18    3.11    1.28
   1   4 -18    0.36    1.08
   1  -4 -18    0.79    1.01
  -1  -4 -18    0.42    1.07
  -1   4  18    2.30    1.54
   1   4  18   -0.59    1.05
  -1   4  18    3.57    1.58
   1  -4  18    2.03    0.96
  -1  -4  18    1.23    0.90
   1   4  18    1.64    1.09
  -1  -4  19    9.61    1.61
   1  -4  19    6.08    1.21
  -1   4 -19    9.40    1.54
  -1  -4  19    9.09    1.37
   1  -5   0   -0.14    0.38
  -1   5   0   -0.29    1.17
   1   5   0   -0.31    1.27
  -1   5   0   -0.25    1.15
  -1  -5   0    1.84    0.77
  -1  -5   0    0.17    0.47
  -1   5   0   -0.16    0.46
   1  -5   1  183.63   11.51
  -1  -5   1  172.73   11.19
  -1  -5  -1  202.75   11.87
  -1  -5  -1  186.19   11.37
  -1  -5   1  184.53   11.36
   1  -5   1  211.16   11.35
   1   5  -1  209.06   12.40
  -1   5  -1  174.09   11.72
  -1   5  -1  176.94   11.96
  -1   5   1  177.82   12.22
  -1   5   1  195.03   11.91
   1   5   1  170.23   12.24
  -1   5   1  190.85   12.53
  -1   5   1  196.69   11.39
  -1  -5  -2  233.74   14.11
   1  -5   2  241.97   13.90
   1  -5   2  239.18   13.79
  -1  -5   2  213.35   13.80
  -1   5  -2  220.36   14.10
  -1   5   2  247.30   14.32
  -1   5   2  217.54   14.84
  -1  -5  -2  284.14   14.81
   1   5   2  244.30   14.57
   1  -5   2  210.15   13.72
   1  -5  -2  221.75   13.85
  -1  -5  -3    0.73    0.76
  -1  -5   3    0.24    0.67
   1  -5   3   -0.21    0.64
  -1   5  -3    1.02    1.21
   1   5  -3    0.43    0.64
  -1   5   3    0.36    0.78
   1   5   3    0.31    0.73
  -1   5   3   -0.38    0.76
  -1  -5  -3    1.19    1.00
   1  -5   3    0.39    0.47
   1  -5  -3    0.41    0.46
  -1  -5  -4  649.32   37.23
  -1  -5   4  632.49   37.24
   1  -5   4  688.76   37.12
  -1   5   4  661.47   38.17
   1   5  -4  656.59   37.15
   1   5   4  670.00   38.31
  -1   5  -4  691.99   37.43
  -1  -5  -4  687.30   37.90
  -1   5   4  656.24   38.21
   1   5   4  700.31   38.02
   1  -5   4  620.41   36.72
  -1   5   5  519.61   31.27
   1   5   5  567.70   31.24
  -1  -5  -5  533.07   31.02
  -1  -5   5  516.68   30.49
   1  -5   5  521.94   30.15
  -1   5  -5  535.48   30.39
   1   5  -5  511.20   30.21
  -1   5   5  532.04   31.33
   1   5   5  538.88   31.46
  -1   5   6   44.65    4.90
  -1  -5  -6   47.93    4.82
  -1  -5   6   38.07    4.07
   1  -5   6   47.77    4.20
   1   5  -6   43.54    4.15
   1   5   6   41.80    4.74
  -1   5   6   43.36    4.79
  -1   5   7  167.33   11.24
   1   5  -7  176.84   11.47
  -1   5   7  167.90   12.26
  -1  -5  -7  172.44   12.17
  -1  -5   7  157.78   12.05
   1  -5   7  160.80   12.28
   1  -5   7  170.99   11.30
  -1  -5   7  158.40   11.37
   1   5  -8   63.82    5.74
   1  -5   8   62.47    5.56
  -1  -5  -8   61.09    6.26
  -1   5   8   61.43    6.32
   1  -5   8   62.25    6.45
  -1  -5   8   52.25    6.04
  -1   5   9   10.27    2.62
   1  -5  -9    8.78    2.36
   1  -5   9   12.02    2.70
   1   5   9    5.92    2.33
  -1   5   9   10.92    2.54
   1   5  -9   10.25    2.27
  -1  -5   9   11.21    2.32
   1  -5   9    8.55    1.97
  -1  -5   9    9.40    2.50
  -1   5   9    4.34    2.06
   1   5   9   12.36    2.97
  -1  -5  -9   10.60    2.63
  -1  -5   9   10.22    2.32
  -1  -5   9    6.26    2.15
   1  -5   9   12.91    2.81
   1  -5  10   78.61    8.41
   1   5 -10   91.44    7.95
  -1  -5  10   82.05    7.89
  -1   5  10  105.11    9.54
   1  -5 -10   91.03    8.58
  -1  -5  10   80.50    8.42
  -1  -5 -10   96.35    8.80
  -1  -5  10   91.57    8.19
   1   5  10   92.79    8.92
  -1   5  10   84.49    8.66
  -1   5  10  106.05    8.65
  -1   5  10   99.32    9.08
   1  -5  10   84.62    8.63
  -1  -5  10   85.12    8.56
   1  -5  11    1.48    1.33
  -1  -5  11    1.75    1.05
   1   5 -11    2.79    1.58
   1  -5  11    2.18    1.20
  -1   5 -11    3.18    1.47
  -1   5  11    0.82    1.64
   1  -5 -11    1.36    1.49
  -1  -5  11    1.49    1.34
  -1   5  11    1.90    1.27
  -1   5  11    3.12    1.85
   1   5  11    1.56    2.09
  -1  -5  11    0.57    0.89
  -1   5  11    1.50    1.35
  -1  -5  11    0.75    1.35
   1  -5  11    1.55    1.20
   1  -5  12   16.35    3.46
  -1   5 -12   10.39    2.33
   1   5 -12   13.39    2.84
  -1  -5  12    8.03    2.42
   1  -5  12   11.75    2.64
  -1  -5 -12   14.57    3.61
  -1   5  12    7.20    2.85
   1  -5 -12    8.77    2.91
   1   5  12   12.71    3.27
  -1  -5  12   13.48    3.31
  -1   5  12   12.24    2.85
   1   5  12   12.00    3.22
  -1  -5  12    8.46    2.43
  -1   5  12   12.71    3.27
  -1  -5  12   12.10    3.12
   1   5  12    6.83    2.48
   1  -5  12    9.10    2.73
  -1   5  12   11.81    3.08
  -1   5  12   12.26    3.16
  -1  -5  13   26.21    4.66
   1  -5  13   23.85    4.54
  -1   5 -13   35.66    4.52
  -1  -5  13   29.95    4.39
   1  -5  13   25.21    4.07
  -1   5  13   37.26    6.00
   1   5  13   33.70    5.62
   1  -5 -13   26.55    4.71
  -1  -5 -13   25.47    4.76
  -1  -5  14   18.70    4.03
   1  -5  14   23.23    4.27
   1  -5  14   26.51    4.07
  -1  -5  14   22.71    3.87
  -1   5 -14   35.32    4.40
   1  -5 -14   25.54    5.04
   1   5  14   24.33    4.94
  -1  -5 -14   33.06    5.22
  -1   5  14   32.10    5.61
  -1  -5  15    8.45    2.50
   1  -5  15    3.57    1.83
   1   5  15    8.91    2.89
   1  -5  15    6.44    2.05
  -1   5 -15    5.73    2.00
  -1  -5  15    6.52    2.08
  -1  -5 -15    2.93    1.99
   1   5  15    7.28    2.84
   1  -5 -15    3.50    2.19
  -1   5  15    6.53    3.03
  -1  -5  16   35.51    5.27
   1   5  16   52.56    6.57
  -1   5  16   39.45    6.10
   1  -5 -16   40.80    5.63
  -1  -5 -16   45.90    5.90
   1   5  16   64.65    7.39
   1  -5  16   47.44    5.34
   1   5 -16   54.29    5.51
  -1   5 -16   46.82    5.16
   1  -5  17   15.94    2.66
   1   5 -17   17.87    2.87
  -1   5 -17   14.32    2.62
  -1  -5  17   12.96    2.19
   1   5  17   22.45    3.81
   1  -5  17   16.56    2.78
  -1  -5  17   15.11    2.72
  -1  -5  17   13.44    2.35
  -1   5  17   16.48    2.77
  -1  -5 -17   11.75    2.73
  -1   5  17    4.88    2.20
   1  -5 -17   14.10    2.72
   1   5  17   16.06    3.72
  -1  -5  18    0.37    0.65
   1  -5  18    1.42    0.90
  -1   5  18    0.92    0.71
  -1   5  18   -1.04    1.04
   1  -5 -18    0.69    0.93
  -1  -5 -18   -0.37    0.87
   1   5  18   -0.53    0.95
  -1   5 -18    0.64    0.90
   1   5 -18   -0.33    0.83
  -1  -5  18   -0.27    0.59
   1   5  18    0.99    0.99
   1   6   0    0.81    1.49
  -1   6   0   -0.62    1.34
  -1   6   0    3.05    1.32
   1  -6   0    0.81    0.73
  -1  -6   0   -0.42    0.50
  -1  -6   0    0.86    0.72
   1  -6   0    1.48    0.70
   1  -6   1    3.35    0.91
   1   6   1    6.87    2.25
  -1   6  -1    1.25    1.29
  -1   6  -1    6.11    1.85
  -1   6   1    1.87    1.13
   1   6  -1    5.42    2.00
   1  -6   1    2.59    0.85
  -1  -6  -1    2.22    0.79
  -1  -6  -1    4.01    1.19
   1  -6   1    3.67    0.99
   1  -6  -1    3.75    1.04
   1  -6   2   72.77    5.79
  -1  -6  -2   80.51    6.19
  -1  -6  -2   75.12    5.74
  -1  -6   2   77.89    5.90
   1  -6   2   85.36    5.85
  -1   6   2   94.57    6.61
  -1   6  -2   77.76    6.29
  -1   6  -2   75.05    6.46
  -1   6   2   79.14    7.02
   1  -6  -2   85.22    6.02
   1  -6   2   74.19    5.76
  -1  -6  -3   39.03    3.91
   1  -6   3   41.33    3.73
  -1  -6   3   40.48    3.86
  -1   6  -3   45.96    4.31
  -1   6   3   40.50    4.68
   1   6   3   46.52    4.67
   1  -6  -3   45.76    3.86
   1  -6   3   39.34    3.63
  -1  -6  -4  133.64    9.72
   1  -6   4  148.63    9.67
  -1  -6   4  137.82    9.80
   1   6   4  148.98   10.93
   1   6  -4  142.81    9.71
  -1   6   4  133.88   10.57
  -1   6  -4  161.09   10.23
   1   6   4  151.11   10.65
  -1  -6  -4  166.34   10.62
  -1   6   4  139.42   10.89
   1  -6  -4  142.23    9.48
   1  -6   4  133.00    9.28
   1   6  -5  253.72   16.31
  -1   6  -5  258.73   16.49
   1   6   5  279.73   17.79
  -1   6   5  275.92   17.70
  -1  -6  -5  282.64   17.20
   1   6   5  261.84   17.26
  -1   6   5  261.32   17.54
  -1  -6  -5  248.76   16.31
   1  -6   5  271.24   16.30
  -1  -6   5  246.72   16.41
  -1   6   6   25.33    3.78
  -1  -6  -6   26.18    3.53
   1   6   6   15.65    2.98
   1   6  -6   21.15    2.91
  -1   6  -6   17.39    2.86
   1   6   6   20.73    3.45
  -1   6   6   24.80    3.69
  -1  -6   6   16.58    2.73
   1  -6   6   19.76    2.77
   1   6  -7  185.51   12.17
  -1   6  -7  168.45   11.94
   1   6   7  176.83   13.16
   1  -6   7  177.93   12.01
  -1  -6   7  161.80   12.02
  -1   6   7  175.39   13.15
  -1  -6  -7  178.40   12.81
   1   6   7  175.08   13.00
  -1   6   7  165.11   11.87
   1  -6   8   17.63    3.31
   1   6   8    6.76    2.28
  -1   6  -8   13.43    2.63
   1  -6  -8   13.13    2.32
   1   6  -8    9.38    2.26
  -1  -6   8   18.87    3.05
   1  -6   8   15.21    2.64
  -1  -6   8   13.67    2.86
   1   6   8   18.80    3.39
  -1  -6  -8   13.62    2.91
  -1   6   8   16.19    3.25
   1  -6  -8   10.87    2.54
  -1  -6  -8    9.05    2.43
  -1   6   9   14.17    3.14
   1  -6   9   10.91    2.73
   1   6   9    9.54    2.62
   1   6  -9   10.47    2.48
   1  -6  -9   13.40    2.43
  -1   6  -9    6.60    2.28
  -1  -6   9   16.45    2.83
   1  -6   9   12.71    2.51
   1  -6   9   10.53    2.55
  -1  -6   9    9.48    2.57
   1   6   9   11.19    2.87
  -1   6   9   13.56    3.12
  -1  -6  -9   16.26    3.22
   1  -6  -9   12.68    2.89
  -1  -6  -9    8.34    2.46
  -1   6  10    1.54    1.38
   1  -6 -10    2.54    1.71
  -1   6  10   -0.72    1.12
   1   6  10    1.59    1.23
   1  -6  10    1.46    1.46
  -1   6 -10   -0.51    1.52
  -1   6 -10    0.87    1.17
  -1  -6  10    3.35    1.50
   1  -6 -10    0.46    0.83
   1   6 -10    1.66    1.31
   1  -6  10    1.06    1.26
  -1  -6  10    0.73    1.13
   1  -6  10    0.67    0.84
  -1  -6 -10    0.68    1.21
   1   6  10    0.78    1.20
  -1   6  10    0.62    1.24
  -1   6  10   -0.78    1.22
  -1   6  10    0.73    1.14
  -1  -6  11    0.60    0.75
   1   6 -11    1.82    1.43
  -1   6 -11    2.38    1.54
  -1   6 -11   -0.55    1.48
   1  -6 -11    0.69    1.51
  -1  -6 -11    1.43    1.82
  -1   6  11    0.85    1.52
  -1  -6  11    2.33    1.39
   1  -6  11    0.77    1.19
  -1   6  11   -0.67    1.04
  -1   6  11    1.74    1.56
   1   6  11    1.70    1.52
  -1  -6  12   -0.81    0.72
   1  -6  12   -0.79    1.42
  -1   6 -12    1.02    1.12
  -1  -6  12    0.62    0.96
   1   6  12    4.33    2.33
  -1   6  12    0.91    1.16
   1  -6 -12    0.73    1.46
  -1  -6 -12   -0.76    2.04
  -1  -6  13    3.27    1.64
   1  -6  13    3.16    1.88
   1  -6  13    1.79    1.20
  -1  -6  13    2.50    1.49
  -1   6 -13    1.06    1.42
   1   6  13    3.64    2.16
  -1  -6 -13    3.85    2.39
  -1   6  13    5.70    2.56
   1  -6 -13    2.95    2.29
  -1  -6  14   12.64    3.33
   1  -6  14   19.51    3.88
  -1   6 -14   21.60    3.49
  -1  -6  14   21.10    3.57
   1  -6  14   18.01    3.33
  -1  -6 -14   26.77    4.68
   1   6  14   29.18    5.20
  -1   6  14   15.06    3.91
   1  -6 -14   19.27    3.97
  -1  -6  15    5.81    2.36
  -1  -6  15    5.66    2.04
   1  -6  15    5.38    1.92
   1  -6  15    5.35    1.75
  -1   6 -15    3.50    1.63
  -1   6  15    4.41    2.25
   1  -6 -15    1.30    1.76
  -1  -6 -15    6.08    2.36
   1   6  15    5.18    2.57
  -1  -6  16   15.61    2.64
   1  -6  16   10.89    2.45
  -1  -6  16   10.30    2.37
   1  -6  16   11.80    2.64
   1   6  16   11.96    3.06
   1  -6 -16    9.89    2.86
  -1  -6 -16   10.29    2.64
  -1   6  16   11.56    3.15
   1   6  16   12.97    3.27
  -1   6 -16   19.28    3.02
   1  -6  16   13.87    2.50
  -1  -6  16    9.94    2.08
  -1   6 -17   14.92    2.36
  -1  -6  17   11.08    1.91
   1   6  17   12.60    2.80
  -1  -6  17    9.11    2.06
   1  -6  17    8.70    2.08
  -1  -6  17    8.97    1.76
  -1   6  17   16.43    2.63
   1   6  17   13.62    2.99
  -1  -6 -17   12.86    2.55
   1  -6 -17   12.33    2.45
  -1   6  17    6.18    2.22
  -1   6  18    0.78    0.79
   1  -6  18    1.76    0.75
   1  -6  18    3.25    0.97
  -1  -6  18    4.04    1.12
   1   6  18    1.77    1.12
   1  -6 -18    1.44    0.90
  -1  -6 -18    3.34    1.16
   1  -6  18    2.18    0.71
  -1  -6  18    0.68    0.54
  -1   6 -18    3.04    1.08
   1   6  18    1.28    0.86
  -1   7   0    0.96    1.97
  -1   7   0    0.76    1.13
   1   7   0   -0.51    2.05
   1  -7   0   -0.30    0.60
  -1  -7   0   -0.25    0.49
   1  -7   0    0.33    0.78
  -1   7  -1  382.33   24.98
  -1   7   1  431.28   24.75
   1   7  -1  432.86   25.63
   1   7   1  393.34   25.61
  -1   7  -1  388.53   24.56
   1  -7  -1  402.89   24.36
  -1  -7  -1  440.41   24.64
  -1  -7  -1  418.51   23.82
   1  -7   1  411.84   24.25
   1  -7   1  395.62   23.97
   1  -7  -1  407.07   24.08
  -1  -7  -2   49.77    4.44
   1  -7   2   50.14    4.55
  -1  -7  -2   59.41    5.04
   1  -7   2   52.56    4.38
  -1   7  -2   38.81    4.70
   1   7  -2   45.81    5.26
  -1   7   2   57.49    5.11
  -1   7  -2   44.40    5.12
  -1   7   2   49.00    5.58
   1  -7  -2   60.15    4.81
   1  -7   2   51.03    4.49
  -1  -7  -3   -0.37    0.66
  -1  -7  -3   -0.30    0.60
  -1  -7   3   -1.34    0.79
   1  -7   3   -0.29    0.64
  -1   7  -3   -0.45    1.39
   1   7  -3    1.62    1.30
  -1   7  -3    0.79    1.57
  -1   7   3   -0.58    1.37
   1  -7  -3    0.31    0.56
   1  -7   3    0.59    0.70
  -1  -7  -4  223.65   14.18
   1  -7   4  214.32   13.72
  -1  -7   4  205.62   13.87
  -1   7  -4  235.83   14.45
   1   7   4  207.52   15.27
  -1   7   4  206.62   14.99
   1   7   4  206.17   14.95
  -1   7   4  201.07   15.18
   1  -7   4  207.98   13.40
  -1   7  -5   81.53    7.02
   1   7   5   88.30    8.10
  -1   7   5   68.95    7.34
  -1  -7  -5   81.40    6.81
   1   7   5   83.86    7.75
  -1   7   5   79.79    7.94
  -1  -7   5   79.93    6.82
   1  -7   5   84.01    6.63
  -1  -7   6   35.86    4.29
   1  -7   6   42.03    4.32
  -1   7  -6   33.99    4.35
   1   7   6   46.81    5.55
  -1   7   6   28.75    4.47
  -1  -7  -6   38.37    4.69
   1   7   6   39.32    5.13
  -1   7   6   44.91    5.57
  -1  -7   7   46.47    5.58
  -1   7   7   45.28    4.79
  -1   7   7   37.56    4.87
   1   7   7   33.79    5.26
  -1   7   7   40.77    5.40
   1  -7   7   43.04    5.41
  -1   7  -7   39.01    4.71
   1  -7  -7   43.27    4.62
   1   7   7   32.34    4.99
  -1  -7   7   49.84    5.18
   1  -7   7   48.54    4.94
  -1  -7   7   47.27    5.30
  -1  -7  -7   37.52    4.73
   1  -7  -7   32.71    4.48
  -1   7   7   41.26    5.63
   1   7   7   42.21    5.54
  -1  -7  -7   49.68    5.63
   1   7   8   37.52    5.78
  -1   7   8   43.10    5.69
   1  -7   8   50.41    5.97
  -1  -7   8   55.24    6.08
   1  -7  -8   38.75    4.61
  -1   7  -8   39.23    4.90
   1  -7   8   43.86    5.07
  -1  -7   8   47.94    5.30
  -1  -7   8   50.35    5.94
  -1  -7   8   35.10    4.86
   1  -7   8   41.40    5.04
   1  -7  -8   38.65    4.97
  -1  -7  -8   35.39    4.91
  -1  -7  -8   57.20    6.13
  -1   7   8   36.19    5.50
   1   7   8   50.56    6.22
   1  -7   9    1.45    1.30
  -1   7   9    0.75    1.16
   1   7   9    0.82    1.26
  -1  -7   9   -0.68    1.21
   1  -7  -9   -0.48    0.87
  -1   7  -9   -0.54    1.60
   1  -7   9   -0.54    1.28
  -1  -7   9    1.28    1.14
  -1  -7   9    1.46    1.13
  -1  -7  -9    1.85    1.57
   1  -7  -9    0.60    1.43
   1   7   9   -0.79    1.58
  -1  -7  -9    0.67    1.19
  -1   7   9    0.82    1.03
  -1   7  10   49.40    6.43
   1   7  10   54.36    7.07
   1  -7  10   45.16    6.19
  -1   7 -10   49.41    5.73
   1  -7 -10   43.04    5.13
  -1  -7  10   55.18    5.86
   1  -7  10   37.42    5.14
  -1  -7  10   48.65    5.94
  -1  -7  10   51.00    6.47
  -1   7  10   52.79    6.88
  -1  -7 -10   52.06    6.28
  -1   7  10   47.44    5.85
   1   7  10   53.26    6.87
  -1  -7 -10   44.35    5.91
   1  -7 -10   40.50    5.66
  -1  -7  11    0.70    0.89
  -1  -7  11    0.80    1.02
   1  -7  11    3.16    1.87
  -1   7 -11    0.61    1.63
  -1  -7  11    0.60    0.92
   1  -7 -11    1.39    1.76
  -1  -7 -11    1.43    1.81
   1  -7  12    6.01    2.06
  -1  -7  12    8.53    2.60
   1  -7  12   12.72    3.07
  -1  -7  12   10.30    2.48
   1  -7 -12   13.56    3.30
  -1  -7 -12   11.80    3.28
  -1   7  12    8.14    3.08
  -1  -7  13   26.41    4.27
   1  -7  13   20.95    3.83
   1  -7  13   20.75    4.03
  -1   7 -13   26.49    3.87
   1  -7 -13   26.84    4.47
  -1   7  13   25.65    4.88
  -1  -7 -13   19.72    4.07
   1  -7  14   11.05    2.67
  -1  -7  14   13.90    2.90
  -1  -7  14   13.01    2.94
   1  -7  14   12.07    3.00
  -1   7 -14   15.64    2.91
  -1  -7  14   13.53    2.60
  -1  -7 -14   17.14    3.65
  -1   7  14   13.20    3.42
   1  -7 -14   10.62    2.94
   1  -7  15   11.46    2.54
  -1  -7  15    9.75    2.28
  -1  -7  15    9.25    2.42
   1  -7  15   11.11    2.64
  -1   7 -15   11.64    2.45
  -1  -7  15    8.28    1.92
  -1  -7 -15    9.68    2.75
  -1   7  15    3.99    2.20
   1  -7 -15   10.54    2.87
  -1  -7  16   23.54    3.20
   1  -7  16   26.36    3.55
  -1  -7  16   31.35    3.93
   1   7  16   19.74    3.76
  -1   7  16   18.13    3.76
   1  -7 -16   27.88    3.82
  -1  -7 -16   32.21    4.10
  -1   7 -16   26.25    3.47
  -1  -7  16   25.80    3.15
  -1  -7  17    3.67    1.02
   1   7  17    5.76    1.77
   1  -7  17    6.43    1.45
  -1  -7  17    4.08    1.34
  -1  -7  17    2.08    0.90
   1  -7  17    4.50    1.29
  -1   7  17    1.90    1.04
  -1  -7 -17    4.06    1.45
   1  -7 -17    7.85    1.79
   1   8   0    0.64    1.82
  -1   8   0   -0.59    2.32
  -1   8   0    0.46    1.35
   1  -8   0   -0.36    0.91
   1  -8   0   -0.39    0.79
   1   8   1   41.82    5.58
  -1   8  -1   34.69    4.78
  -1   8  -1   20.49    3.75
   1   8  -1   37.95    5.24
  -1   8   1   37.97    4.32
   1  -8   1   40.07    3.93
   1  -8  -1   39.13    3.97
   1  -8   1   31.25    3.75
   1  -8  -1   38.02    4.15
  -1  -8  -1   30.30    3.36
  -1   8  -2   12.99    3.01
   1   8  -2   10.98    3.10
  -1   8  -2   14.62    2.81
   1  -8   2   10.47    2.02
  -1  -8  -2   14.07    2.49
   1  -8  -2   10.71    2.19
  -1  -8  -2   11.94    1.97
   1  -8   2    9.52    1.92
   1  -8  -2   12.48    2.34
   1  -8  -3    7.22    1.79
  -1  -8  -3    4.39    1.50
  -1  -8  -3    4.86    1.36
   1  -8   3    5.55    1.43
  -1   8  -3    9.13    2.57
  -1   8  -3    5.58    2.37
   1   8  -3   12.20    3.06
  -1   8   3    6.23    2.08
   1  -8  -3    8.54    1.79
   1  -8   3    4.57    1.37
  -1  -8  -4   15.00    2.61
  -1  -8  -4    6.00    1.58
  -1   8  -4   10.69    2.95
  -1   8   4   11.05    2.79
   1   8  -4   17.96    3.51
   1   8   4   13.97    3.24
   1   8  -4    8.42    2.28
  -1   8  -4   11.75    2.80
   1  -8   4   13.95    2.38
  -1   8   4   12.96    3.08
   1  -8   4   14.74    2.23
  -1  -8  -5  115.16    9.31
  -1  -8  -5  127.27    9.84
   1  -8   5  166.18   11.46
  -1   8  -5  126.89   10.12
   1   8  -5  133.62   10.00
   1   8   5  122.46   11.09
   1  -8  -5  135.93    9.69
  -1   8  -5  131.20   10.63
  -1   8   5  126.91   10.97
  -1  -8   5  141.00   10.15
   1  -8   5  128.87    9.68
  -1  -8   5  137.02    9.82
  -1  -8   5  113.88    9.89
  -1  -8   5  137.90   10.14
  -1  -8   5  124.54    9.77
  -1  -8  -5  134.78   10.00
   1  -8  -5  108.08    9.57
  -1   8   5  117.06   10.99
   1  -8   6   12.85    2.81
  -1   8   6   10.06    2.54
   1  -8  -6   10.45    2.23
   1   8  -6    7.74    2.27
  -1   8  -6    8.90    2.62
   1   8   6    8.93    2.55
  -1   8   6    9.84    2.72
   1  -8   6    7.82    2.00
  -1  -8   6   15.98    2.87
  -1  -8   6    8.89    2.23
  -1  -8   6    7.31    2.20
  -1  -8   6   11.26    2.44
   1  -8  -6    9.60    2.45
  -1  -8  -6    7.49    2.34
  -1   8   6   10.95    2.93
   1   8   6   13.36    3.16
  -1   8   7  175.99   13.23
   1  -8   7  194.96   14.04
   1   8   7  169.08   14.27
  -1   8   7  164.13   12.44
  -1   8   7  165.44   13.86
   1   8   7  194.15   14.51
  -1   8  -7  176.67   12.94
   1  -8  -7  152.87   12.02
  -1   8   7  155.21   13.41
   1  -8   7  169.68   12.48
  -1  -8   7  189.24   12.96
  -1  -8   7  168.81   13.01
  -1  -8   7  166.27   12.58
   1  -8   7  184.30   12.97
  -1  -8  -7  142.82   12.18
   1  -8  -7  180.29   12.88
   1   8   7  186.59   14.33
  -1   8   7  153.56   13.84
   1   8   8   39.48    6.02
  -1   8   8   39.41    5.81
   1  -8   8   44.58    5.75
  -1   8  -8   45.25    5.57
   1  -8  -8   36.81    4.61
  -1  -8   8   39.76    4.98
   1  -8   8   45.22    5.22
  -1  -8   8   40.43    5.24
  -1  -8   8   37.90    4.91
   1  -8   8   37.32    4.90
   1  -8  -8   44.00    5.35
  -1   8  -8   35.72    5.87
  -1  -8  -8   33.62    4.89
  -1   8   8   36.40    5.71
   1   8   8   34.21    5.53
   1  -8   9    0.77    1.19
  -1   8   9   -0.82    1.27
   1   8   9   -0.89    1.13
  -1   8  -9    0.61    2.25
   1  -8  -9   -0.53    1.07
   1  -8   9   -0.59    1.30
  -1  -8   9    1.19    0.92
   1  -8   9   -0.63    0.97
  -1  -8   9    0.68    1.21
  -1  -8  -9    0.64    1.51
   1  -8  -9   -0.63    1.38
   1   8   9    1.79    1.39
  -1   8   9   -0.92    1.43
  -1  -8  10    7.00    2.29
   1  -8  10    8.44    2.36
  -1  -8  10    7.37    2.16
  -1   8 -10    4.47    2.32
   1  -8 -10    8.64    2.69
  -1  -8 -10    6.09    2.13
   1   8  10   11.09    3.12
  -1   8  10    5.85    2.40
   1  -8  10    8.69    2.67
  -1  -8  11    1.42    1.56
  -1  -8  11    3.10    1.47
   1  -8  11    0.66    1.03
   1  -8 -11    4.81    2.13
  -1  -8 -11    6.31    2.67
   1  -8  11    4.77    2.14
  -1  -8  12    0.61    0.94
   1  -8  12    1.30    1.43
  -1  -8  12    0.70    1.40
   1  -8  12    0.78    1.21
  -1  -8 -12   -0.70    1.78
   1  -8 -12    0.69    1.63
   1  -8  13   14.17    3.00
  -1  -8  13   14.25    2.83
  -1  -8  13   12.55    3.09
  -1  -8  13   10.00    2.26
  -1  -8 -13   14.29    2.41
   1  -8  13   10.20    2.78
   1  -8 -13   13.85    3.20
  -1  -8 -13   16.86    3.59
  -1  -8  14   13.82    2.79
  -1  -8  14   17.51    2.98
  -1  -8  14   14.37    3.00
   1  -8  14   13.39    2.81
  -1  -8  14   15.22    2.57
   1  -8  14   13.02    3.08
   1  -8 -14   14.99    3.23
  -1  -8 -14   18.41    3.48
   1  -8 -15    0.51    1.30
  -1  -8 -15    2.09    1.55
   1  -8  15   -0.44    0.79
  -1  -8  15   -0.51    1.03
  -1  -8  15    0.83    0.83
   1  -8  15    2.39    1.21
  -1  -8  15    0.43    0.95
  -1  -8  15    1.41    0.77
   1  -8  16    4.23    1.29
   1  -8  16    4.38    1.45
  -1  -8  16    5.47    1.46
   1  -8  16    4.56    1.43
  -1  -8  16    6.18    1.63
  -1  -8  16    3.90    1.12
   1   8  16    2.98    1.53
   1  -8 -16    3.63    1.46
  -1  -8 -16    9.47    2.10
   1   8  17    2.15    1.09
  -1  -8  17    1.77    0.64
  -1  -8  17    2.09    0.93
   1  -8  17    1.07    0.64
   1  -8  17    2.04    0.86
   1  -8  17    2.34    0.91
  -1  -8  17    0.72    0.65
  -1   8  17    1.57    0.80
   1  -8 -17    2.25    1.04
  -1  -8 -17    2.30    1.00
  -1  -9   0   -0.81    0.81
   1   9   0   -1.57    2.33
   1  -9   0    0.92    0.83
   1  -9   0    0.42    0.76
   1  -9  -1    2.87    1.42
  -1  -9  -1    0.79    0.71
   1  -9   1    0.45    0.81
   1   9  -1   -1.54    2.28
   1  -9   1    3.52    1.35
  -1   9  -1   -1.41    2.19
  -1  -9  -1    3.41    1.23
  -1   9  -1   -0.55    1.21
  -1  -9  -1   -0.39    0.79
  -1  -9   1    1.69    1.07
   1  -9  -1    1.88    1.33
   1  -9   1    0.97    1.06
   1  -9  -1    1.29    0.94
   1  -9   1    0.84    0.99
  -1  -9  -2  170.07   11.81
  -1  -9  -2  149.76   11.38
  -1  -9  -2  172.29   11.90
  -1  -9   2  164.11   11.76
   1  -9  -2  162.45   12.37
   1  -9  -2  208.81   12.97
   1  -9   2  181.42   12.69
   1   9  -2  159.88   13.72
  -1   9  -2  172.50   12.98
  -1   9  -2  158.58   13.32
  -1  -9   2  206.59   12.71
  -1  -9   2  185.39   12.01
  -1  -9   2  154.40   11.86
  -1  -9  -2  160.92   11.66
  -1  -9   2  165.93   12.03
  -1  -9   2  158.43   11.82
   1  -9   2  192.90   12.89
   1  -9  -2  167.94   12.31
   1  -9   2  174.92   12.06
   1  -9  -2  190.09   12.35
   1  -9  -3   -0.52    0.81
  -1  -9   3    0.77    0.78
  -1  -9  -3    1.03    0.93
  -1  -9  -3    0.78    0.71
  -1   9   3    3.08    1.56
  -1  -9  -3    3.64    1.31
  -1   9  -3    1.76    1.29
  -1   9   3    0.74    1.14
  -1   9  -3   -0.57    1.92
  -1   9  -3    1.37    1.95
  -1  -9  -3    5.81    1.59
   1   9  -3    1.49    2.12
   1  -9   3    3.58    1.45
  -1  -9   3    1.65    0.98
  -1  -9   3    2.28    1.16
  -1  -9   3    2.78    1.25
  -1  -9   3    3.06    1.18
   1  -9   3    3.32    1.29
   1  -9  -3    3.07    1.24
   1  -9  -3    3.38    1.56
   1  -9   3    2.62    1.56
  -1  -9  -3    1.83    1.23
  -1  -9  -4  100.15    8.37
  -1  -9  -4  104.27    9.05
  -1   9   4  114.29    9.79
   1  -9  -4   99.95    9.06
  -1   9   4  118.44   10.53
   1  -9  -4  106.36    8.60
  -1  -9  -4  114.15    8.51
   1   9  -4  106.74   10.29
  -1   9  -4  107.35    9.43
   1   9   4  101.20   10.34
   1  -9   4  115.01    9.21
  -1   9  -4  111.57   10.17
   1  -9   4  114.50    8.87
  -1  -9   4  111.52    8.96
  -1  -9   4  112.21    8.76
  -1  -9   4  100.18    9.04
  -1  -9   4  105.90    8.93
  -1  -9   4  113.86    8.96
  -1   9   4  109.32   10.69
   1  -9  -4  128.61    9.49
  -1  -9  -4  116.30    9.05
   1  -9  -5   78.36    7.18
  -1  -9  -5   55.71    5.84
  -1   9   5   74.59    7.36
  -1  -9  -5   57.75    6.34
   1  -9  -5   77.40    6.59
   1   9  -5   61.93    7.55
  -1   9  -5   47.80    6.24
   1   9   5   74.04    8.22
  -1   9  -5   71.92    7.57
  -1   9   5   65.03    7.53
  -1  -9   5   62.92    6.41
  -1  -9   5   79.36    6.66
   1  -9   5   56.71    6.11
  -1  -9   5   73.87    6.86
  -1  -9   5   64.29    6.72
   1  -9   5   62.99    6.28
  -1  -9   5   67.86    6.44
  -1   9   5   62.70    7.75
   1  -9  -5   63.77    6.50
  -1  -9  -5   64.41    6.46
  -1   9   6    9.92    2.57
  -1  -9  -6   11.28    2.42
   1  -9  -6   12.83    2.73
   1  -9  -6   12.21    2.53
  -1   9  -6    6.36    2.66
   1   9  -6    9.02    2.67
  -1   9  -6   12.96    3.12
   1   9   6    7.63    2.68
  -1   9   6    4.77    2.31
   1   9  -6   12.61    3.63
   1  -9   6   11.05    2.50
  -1  -9   6   12.58    2.60
  -1  -9   6    7.51    2.05
  -1  -9   6   10.08    2.41
  -1  -9   6    8.05    2.34
  -1   9   6    7.26    2.49
   1  -9  -6   12.69    2.84
  -1  -9  -6   11.87    2.61
  -1   9   7   35.52    4.80
   1  -9  -7   41.59    5.32
  -1  -9  -7   31.26    4.34
  -1   9   7   34.79    5.03
  -1   9   7   38.94    5.92
   1   9   7   44.15    6.32
   1  -9  -7   37.11    4.69
  -1   9   7   36.00    5.51
   1   9   7   34.57    5.62
   1   9  -7   36.56    5.06
  -1   9  -7   42.22    5.50
  -1  -9   7   38.57    4.97
   1  -9   7   38.32    4.83
  -1  -9   7   34.16    4.79
  -1  -9   7   44.40    5.54
  -1  -9   7   40.33    5.02
  -1   9   7   35.09    5.79
  -1  -9  -7   43.84    5.24
   1  -9  -7   34.97    4.83
   1  -9   8   17.69    3.76
   1   9   8   24.52    4.86
  -1  -9  -8   23.30    3.53
  -1   9   8   20.69    4.26
   1  -9  -8   16.03    3.15
   1   9  -8   14.61    3.62
  -1   9  -8   20.99    4.00
  -1  -9   8   19.77    3.62
   1  -9   8   19.26    3.25
  -1  -9   8   13.67    2.86
  -1  -9   8   16.53    3.23
   1  -9   8   21.90    3.66
   1  -9  -8   12.94    3.16
  -1   9  -8   13.66    3.82
  -1  -9  -8   18.39    3.50
  -1   9   8   26.29    4.94
   1  -9   8   16.92    3.29
  -1  -9   8   10.20    2.79
   1  -9  -9    1.29    2.00
  -1  -9  -9   -0.64    1.53
   1   9   9   -0.96    1.49
   1  -9   9    0.79    1.41
  -1   9   9    0.87    1.35
  -1  -9   9   -0.70    1.09
   1  -9   9    0.57    0.73
  -1  -9   9   -0.63    1.12
   1  -9   9    1.29    1.29
  -1  -9   9    0.61    1.09
  -1  -9 -10   71.95    7.50
   1  -9 -10   70.25    7.42
  -1   9  10   56.47    7.57
   1   9  10   60.81    8.05
   1  -9  10   84.93    8.49
   1  -9  10   60.62    6.94
   1  -9  10   75.76    7.11
  -1  -9  10   62.72    6.87
  -1  -9  10   53.81    6.86
  -1  -9  10   72.08    7.17
   1  -9 -11    9.97    2.88
  -1  -9 -11    6.70    2.28
   1  -9  11    8.55    2.72
  -1  -9  11   12.22    2.82
  -1  -9  11    5.44    1.91
   1  -9  11    6.42    2.11
   1  -9  11    9.81    2.56
  -1  -9  11    4.18    2.01
  -1  -9 -12    2.60    2.18
   1  -9 -12    3.22    1.92
  -1   9  12   -0.81    1.45
   1  -9  12    2.45    1.55
  -1  -9  12    2.88    1.37
  -1  -9  12    1.72    1.45
  -1  -9  12    5.31    2.06
   1  -9  12    2.21    1.31
  -1  -9  13   30.78    4.05
  -1  -9  13   26.11    4.11
   1  -9  13   29.94    3.93
   1  -9  13   18.46    3.33
  -1  -9  13   22.32    3.58
   1  -9 -13   28.09    4.29
  -1  -9 -13   32.60    4.66
  -1  -9 -13   23.09    3.15
  -1  -9  14   14.65    2.66
  -1  -9  14   11.13    2.50
   1  -9  14   12.88    2.48
   1  -9  14   15.09    2.73
  -1  -9  14   22.61    3.10
   1  -9  14   14.13    2.71
  -1  -9 -14   21.19    3.51
   1  -9 -14   20.42    3.34
  -1  -9 -14   10.84    1.99
  -1  -9  15    9.61    2.06
  -1  -9  15    5.31    1.46
   1  -9  15    7.56    1.71
  -1  -9  15    5.53    1.55
   1  -9  15    8.42    1.80
   1  -9  15    4.26    1.47
   1  -9 -15    5.16    1.80
  -1  -9 -15    9.96    2.25
  -1  -9  16    7.99    1.56
   1  -9  16    9.06    1.70
   1  -9  16    8.04    1.55
  -1  -9  16    9.63    1.80
  -1  -9 -16    8.67    1.79
   1  -9 -16    8.33    1.81
  -1 -10   0   -0.87    1.35
  -1 -10   0    0.42    0.76
   1 -10   0    0.57    1.02
  -1 -10   0   -0.46    1.01
  -1 -10   0   -0.42    0.93
  -1  10   0    0.68    1.36
  -1 -10   0   -0.91    1.00
   1 -10   0    0.53    0.96
   1 -10   0   -1.08    1.45
  -1 -10  -1  155.47   11.05
   1 -10  -1  191.89   12.64
   1  10  -1  160.27   14.05
  -1 -10   1  154.31   11.32
  -1  10  -1  152.06   13.38
   1 -10   1  186.42   12.65
  -1 -10   1  161.14   11.60
  -1 -10  -1  147.42   11.17
  -1 -10   1  147.60   11.40
  -1 -10   1  150.76   11.00
  -1 -10   1  136.87   11.10
  -1 -10   1  157.08   11.29
  -1 -10   1  171.79   11.62
  -1 -10   1  155.30   11.23
  -1 -10  -1  145.33   11.16
  -1  10  -1  174.19   13.13
  -1 -10  -1  140.17   11.18
  -1  10   1  169.01   12.99
   1 -10  -1  148.01   11.77
   1 -10   1  142.26   11.48
   1 -10  -1  153.04   11.89
   1 -10   1  168.25   12.15
   1  10  -2   70.06    8.75
  -1  10  -2   74.70    8.65
  -1  10  -2   67.44    7.53
   1 -10  -2   87.08    7.61
   1 -10   2   96.57    8.08
  -1 -10  -2   88.78    7.09
  -1 -10   2   71.71    6.90
  -1 -10   2   81.03    6.85
  -1 -10  -2   79.76    6.91
  -1 -10   2   68.76    6.84
  -1 -10   2   79.54    6.98
  -1 -10   2   70.21    6.57
  -1 -10   2   77.08    6.88
   1 -10  -2   82.84    7.62
  -1  10   2   77.86    8.07
  -1  10  -2   73.21    7.83
  -1 -10  -2   75.37    6.88
   1 -10   2   80.18    7.58
  -1 -10  -2   74.03    7.10
   1 -10  -2   66.49    6.99
  -1  10  -3   -1.65    2.08
  -1  10   3    0.85    1.31
   1  10  -3    4.50    2.55
  -1 -10  -3   -0.45    0.69
  -1  10  -3   -0.67    2.61
   1 -10   3   -0.57    1.03
  -1 -10   3   -0.42    0.84
  -1 -10   3   -0.46    1.08
  -1 -10   3   -0.51    1.02
  -1 -10   3    0.49    1.06
  -1 -10   3   -0.52    1.04
  -1  10  -3    0.68    1.36
   1 -10  -3   -0.59    1.06
  -1 -10   3    0.45    0.56
  -1 -10  -3    0.47    1.03
  -1  10   3   -0.69    1.39
   1 -10  -3    1.09    1.19
   1 -10   3    0.59    1.18
  -1 -10  -3   -0.51    1.03
  -1  10  -4   26.09    4.88
   1  10   4   20.53    4.45
  -1 -10  -4   15.63    2.76
  -1  10   4   14.56    3.56
  -1  10  -4   12.26    3.20
   1 -10   4   21.16    3.42
   1  10  -4   25.04    4.90
  -1 -10   4   15.86    2.85
  -1 -10   4   21.43    3.36
  -1 -10   4   21.59    3.36
  -1 -10   4   20.74    3.42
   1 -10  -4   16.05    3.13
  -1  10   4   24.57    4.14
  -1 -10  -4   16.12    2.78
  -1  10  -4   20.62    3.91
   1 -10  -4   14.45    3.02
  -1 -10  -4   17.48    3.18
   1 -10  -5   12.98    2.63
  -1  10   5   16.48    3.61
  -1  10  -5   13.90    3.34
   1  10   5    7.51    2.97
   1  10  -5   11.72    3.75
  -1 -10   5   15.15    2.95
  -1 -10   5    4.59    1.94
   1 -10   5   13.86    2.72
  -1 -10   5   10.32    2.45
   1 -10  -5    9.65    2.51
  -1  10   5   14.21    3.11
  -1 -10  -5   10.81    2.32
  -1 -10  -5   10.48    2.59
   1 -10  -5   14.30    2.96
  -1 -10  -6    8.40    2.07
  -1  10   6    2.88    1.61
   1  10   6    3.97    2.20
   1 -10  -6    3.36    1.73
   1 -10  -6    7.47    2.16
  -1  10  -6    4.97    2.71
   1  10   6    3.77    2.09
  -1  10   6    3.51    1.95
   1  10  -6    7.29    3.07
   1 -10   6    6.96    2.16
  -1 -10   6    7.58    2.23
  -1 -10   6    6.59    2.23
   1 -10   6    5.64    1.91
  -1 -10   6    6.01    2.01
  -1 -10   6    4.56    1.64
  -1  10   6    7.06    2.57
   1 -10  -6    5.93    2.08
  -1 -10  -6    9.21    2.44
  -1  10   7    8.75    2.47
   1  10   7    7.01    2.86
  -1 -10  -7    8.92    2.27
   1 -10  -7    5.50    2.08
  -1  10   7    9.18    3.21
  -1  10   7    9.58    2.46
   1 -10  -7    6.21    2.00
  -1  10  -7    7.24    2.78
   1  10   7    8.49    2.95
   1  10  -7    5.57    3.02
  -1 -10   7    8.04    2.32
  -1 -10   7    9.47    2.52
   1 -10   7    4.71    1.79
  -1 -10   7    8.28    2.50
   1 -10  -7    7.97    2.49
  -1 -10  -7    6.00    2.05
  -1  10   7    9.32    3.10
  -1 -10   7    8.43    2.56
   1 -10   7    8.55    2.42
  -1 -10   8    9.43    2.55
  -1 -10   8   12.67    3.05
   1 -10   8   14.11    2.96
   1 -10   8    8.48    2.34
  -1 -10   8    6.06    2.21
  -1 -10   8    7.37    2.31
   1  10   8   10.04    3.14
  -1  10   8    5.48    2.36
  -1 -10  -8    7.48    2.34
   1 -10  -8    7.58    2.63
  -1  10  -8    5.20    2.67
  -1 -10   9   15.05    3.18
  -1 -10   9   14.81    3.19
  -1 -10   9   13.98    2.89
   1 -10   9   11.00    2.69
   1 -10   9   23.51    3.63
   1 -10   9   17.36    3.30
  -1  10   9   10.79    3.22
   1  10   9    9.96    3.31
  -1 -10  -9   17.85    3.56
   1 -10  -9   19.31    3.64
  -1  10  -9   15.78    4.07
  -1 -10  10    4.84    1.86
  -1 -10  10    7.33    2.26
   1 -10  10    1.66    1.23
  -1 -10  10    2.98    1.52
   1 -10  10    4.82    1.87
   1 -10  10    1.26    1.27
   1 -10 -10    5.14    2.31
  -1 -10 -10    4.47    2.07
  -1  10  10    4.35    2.07
   1  10  10    1.94    1.95
  -1 -10 -11   25.45    4.23
   1 -10 -11   25.55    4.13
  -1 -10  11   28.85    4.02
   1 -10  11   23.37    3.81
  -1 -10  11   25.35    3.96
  -1 -10  11   21.04    3.87
   1 -10  11   29.91    4.18
   1 -10  11   24.93    3.77
  -1  10  11   24.34    4.59
  -1 -10 -12    0.82    0.98
  -1 -10 -12    0.58    1.48
   1 -10 -12    4.08    1.96
  -1  10  12    7.62    2.56
   1 -10  12    2.75    1.48
   1 -10  12    0.98    1.25
  -1 -10  12    2.62    1.25
  -1 -10  12    1.81    1.21
  -1 -10  12    1.56    1.23
   1 -10  12    2.65    1.35
  -1 -10 -13   14.26    2.32
  -1 -10 -13   15.04    3.00
   1 -10 -13   14.02    2.86
  -1  10  13    8.45    2.55
   1 -10  13   10.30    2.31
   1 -10  13   11.10    2.37
  -1 -10  13   10.12    2.37
   1 -10  13   12.56    2.41
  -1 -10  13   11.84    2.36
  -1 -10  13   12.29    2.39
  -1 -10  14    8.48    2.06
  -1 -10  14   10.83    2.04
   1 -10  14   10.01    2.06
   1 -10  14   10.59    2.14
   1 -10  14    8.71    1.85
  -1 -10  14   12.51    2.21
  -1 -10 -14    7.45    1.58
   1 -10 -14    8.76    2.28
  -1 -10 -14   12.18    2.46
  -1 -10 -15    0.34    0.95
   1 -10 -15    0.34    0.86
   1 -10  15    0.31    0.61
  -1 -10  15    0.29    0.46
  -1 -10  15   -0.28    0.56
   1 -10  15    0.85    0.67
  -1 -11   0   -0.47    1.03
  -1 -11   0   -0.49    0.76
   1 -11   0    1.27    1.27
  -1 -11   0   -0.51    1.02
  -1 -11   0    0.50    1.19
   1 -11   0   -0.60    1.32
  -1 -11   0   -0.52    0.93
   1 -11   1    1.27    0.99
  -1 -11   1    0.98    1.08
  -1 -11  -1    1.81    1.22
  -1 -11  -1    1.99    1.34
  -1 -11   1    1.46    1.07
   1  11  -1   -1.07    2.53
   1 -11  -1    4.40    1.87
  -1 -11  -1    2.97    1.41
  -1 -11   1    2.07    1.47
  -1 -11   1    3.86    1.56
   1 -11  -1    4.75    1.92
   1 -11   1    3.06    1.82
  -1 -11  -1    1.10    1.21
   1 -11  -1    5.56    1.75
  -1 -11   1    4.09    1.59
  -1 -11  -1    4.18    1.62
  -1 -11   2  130.40    9.79
  -1 -11  -2  112.74    9.33
   1  11  -2  119.33   12.31
  -1  11   2  106.80   11.36
   1 -11   2  136.29   10.65
  -1 -11   2  114.74    9.58
  -1 -11   2  101.72    8.96
  -1 -11   2  116.95    9.45
  -1 -11   2  124.95    9.88
   1 -11   2  125.53   10.29
   1 -11  -2  125.54   10.25
  -1 -11  -2  121.54    9.85
   1 -11  -2  100.38    9.73
  -1 -11  -2  114.65    9.48
  -1 -11   2  117.03    9.44
  -1 -11   2  117.39    9.34
   1  11  -3    4.18    3.25
  -1 -11  -3    2.99    1.42
  -1  11   3    0.94    1.20
   1 -11   3    5.66    1.96
   1  11   3    1.03    1.86
  -1 -11   3    2.80    1.33
   1 -11  -3    3.29    1.34
  -1  11  -3    4.72    2.40
  -1 -11   3    1.10    1.32
  -1 -11   3    2.44    1.52
  -1 -11   3    4.19    1.82
  -1 -11   3    2.25    1.52
  -1 -11  -3    4.48    1.74
   1 -11  -3    4.76    1.85
  -1 -11  -3    2.11    1.26
  -1 -11   3    2.98    1.48
   1 -11  -3    3.93    1.86
   1 -11   4    0.62    0.98
  -1  11   4    4.70    2.24
   1  11   4    2.06    2.07
  -1  11  -4    8.36    2.90
  -1 -11  -4    5.43    1.66
  -1 -11   4    4.00    1.71
  -1 -11   4    5.47    1.84
  -1 -11   4    8.17    2.23
   1 -11  -4    6.02    2.23
  -1 -11  -4    5.14    1.85
  -1  11   4    3.78    1.80
   1 -11  -4    2.70    1.61
   1  11  -5    8.24    3.75
   1 -11  -5   17.52    3.01
   1 -11   5   15.71    3.09
   1  11   5   12.26    3.94
  -1  11   5   16.90    3.82
  -1  11  -5    5.41    2.68
  -1 -11   5   15.90    3.12
  -1 -11   5   13.28    2.84
  -1 -11   5   12.93    2.91
  -1 -11  -5    9.91    2.54
   1 -11  -5   14.02    3.11
  -1  11   5   12.07    3.09
  -1  11  -5    9.17    2.98
   1 -11  -5   16.65    3.30
   1 -11   6   16.08    3.09
  -1 -11   6   11.10    2.61
  -1 -11   6   15.45    3.21
  -1 -11   6   13.20    3.03
   1 -11  -6   15.48    3.27
  -1 -11  -6   14.93    3.16
  -1  11  -6   13.02    3.30
  -1  11   6   12.78    3.10
   1  11   6   12.68    4.08
  -1 -11   7   10.61    2.65
   1 -11   7    7.04    2.08
  -1 -11   7    8.30    2.23
  -1 -11   7    8.48    2.46
  -1  11  -7    9.52    3.31
  -1 -11  -7   12.14    2.86
   1 -11  -7    5.63    2.35
  -1  11  -7    9.17    3.01
  -1  11   7    6.69    2.60
   1  11   7    4.18    2.84
  -1  11   7    6.71    2.44
  -1 -11   8    8.28    2.43
   1 -11   8    1.18    1.18
  -1 -11   8    6.81    2.29
  -1 -11   8    9.01    2.47
  -1 -11  -8   -0.61    1.35
  -1  11  -8    1.07    1.92
   1 -11  -8    0.63    1.26
   1  11   8    1.02    1.30
  -1  11   8    0.93    1.44
  -1  11  -9   -1.06    1.34
   1 -11  -9    1.24    1.66
  -1 -11  -9   -0.61    1.80
   1  11   9   -0.98    2.16
  -1 -11   9    0.58    0.89
   1 -11   9    0.58    1.16
  -1 -11   9   -0.60    0.93
  -1 -11 -10   50.51    5.75
   1 -11 -10   51.32    5.83
  -1  11 -10   32.27    5.97
  -1  11  10   44.73    6.44
   1  11  10   44.58    6.76
   1 -11  10   53.93    5.74
  -1 -11  10   45.97    5.37
  -1 -11  10   50.32    5.67
  -1 -11 -11    8.72    1.96
   1 -11 -11   17.31    3.20
  -1 -11 -11    9.91    2.56
  -1  11  11    9.36    2.92
   1 -11  11    8.28    2.04
   1 -11  11    7.62    2.15
  -1 -11  11   10.55    2.39
  -1 -11  11    9.80    2.32
  -1 -11 -12    0.37    0.80
  -1 -11 -12    0.99    1.40
   1 -11 -12    3.02    1.74
  -1  11  12   -0.68    1.22
   1 -11  12   -0.45    1.07
   1 -11  12    1.22    0.97
  -1 -11  12    1.78    1.19
  -1 -11  12    0.90    0.81
  -1 -11 -13   16.76    2.49
   1 -11 -13   27.13    3.53
  -1 -11 -13   20.66    3.10
  -1  11  13   18.40    3.36
   1 -11  13   25.59    3.24
  -1 -11  13   26.55    3.31
  -1 -11  13   24.83    3.14
   1 -11  13   19.99    2.76
   1 -11  14   13.06    2.06
  -1 -11  14   15.39    2.18
  -1 -11  14   12.55    2.01
   1 -11  14   12.52    1.91
   1 -11 -14   12.54    1.74
  -1 -11 -14   14.16    1.89
  -1 -11 -14   13.38    2.21
   1 -11 -14   11.34    2.11
   1 -11  15    3.91    0.95
  -1 -11  15    2.10    0.77
  -1 -12   0   -0.53    1.26
  -1 -12   0   -0.50    1.09
   1 -12   0    0.64    1.82
  -1 -12   0   -1.12    1.67
  -1 -12   0    0.53    1.35
  -1 -12  -1   54.24    5.68
  -1 -12   1   60.78    6.09
  -1 -12  -1   62.28    6.22
  -1 -12   1   61.48    6.08
  -1 -12  -1   50.32    5.74
  -1 -12  -1   37.65    5.16
  -1 -12   1   41.95    5.44
   1 -12   1   79.58    7.35
   1 -12  -1   64.12    6.82
  -1 -12  -1   67.36    6.62
  -1 -12  -1   57.24    6.08
  -1 -12   1   55.90    6.03
   1 -12   2   20.17    3.67
  -1 -12   2   15.96    2.95
  -1 -12  -2   19.34    3.35
   1 -12  -2   14.39    2.79
  -1 -12   2   13.81    2.89
  -1 -12   2   10.59    2.60
  -1 -12   2   17.85    3.09
  -1 -12   2   24.63    3.65
   1 -12  -2   13.83    3.11
   1 -12   2   26.54    4.29
  -1 -12  -2   16.98    3.31
  -1 -12  -2   14.77    2.97
  -1 -12   2   20.64    3.34
  -1 -12   3    1.63    1.29
   1 -12   3    1.32    1.18
  -1 -12  -3   -0.53    1.17
   1 -12  -3    1.00    0.89
  -1 -12   3    0.99    0.99
  -1 -12   3   -0.57    1.35
  -1 -12   3    0.54    1.18
   1 -12  -3    0.63    1.37
  -1 -12  -3    1.17    1.29
  -1 -12  -3    1.69    1.24
  -1 -12   3    0.53    1.06
   1 -12   4    1.28    1.00
  -1 -12  -4   -0.52    0.81
  -1 -12   4    0.55    0.98
  -1 -12   4    2.90    1.64
  -1 -12   4    1.19    1.31
  -1 -12   4    0.56    1.11
  -1 -12  -4    0.59    1.06
   1 -12  -4    0.62    1.25
   1 -12  -4   -0.53    0.96
  -1 -12   4   -0.51    0.65
  -1 -12  -4   -0.55    0.85
   1 -12   4   -0.49    0.63
  -1 -12   5    3.63    1.63
  -1 -12   5    2.26    1.24
  -1 -12   5    2.34    1.58
  -1 -12  -5    2.96    1.59
   1 -12  -5    0.62    1.67
   1 -12   5    0.62    1.11
  -1 -12  -5    0.50    0.90
  -1 -12   6    1.75    1.74
  -1 -12  -6   -0.59    1.30
   1 -12  -6    0.62    1.46
  -1  12  -6    2.10    2.10
  -1  12   6   -0.98    1.52
   1  12   6    1.07    1.35
  -1 -12   6    1.14    1.53
  -1 -12   6    1.82    1.44
  -1 -12   7   17.23    3.23
  -1 -12   7   14.62    3.05
  -1 -12   7   14.32    3.17
   1 -12   7   21.01    3.46
   1  12   7   20.57    4.70
  -1  12   7   28.24    5.01
   1 -12  -7   16.46    3.42
  -1 -12  -7   17.59    3.34
  -1  12  -7   26.52    5.12
  -1 -12   8    0.54    1.29
   1 -12   8    0.54    0.97
  -1 -12   8    1.15    1.15
  -1  12   8   -0.89    1.38
   1  12   8    0.98    1.75
  -1  12  -8    1.05    1.63
  -1 -12  -8    0.57    1.54
   1 -12  -8   -0.59    1.76
  -1 -12   9    3.24    1.60
   1 -12   9    1.54    1.12
  -1 -12   9    1.54    1.13
   1 -12  -9    0.57    1.52
  -1 -12  -9    0.55    1.39
  -1  12  -9   -1.01    1.81
   1  12   9    0.91    1.64
  -1  12   9    0.82    1.04
  -1 -12  10    0.79    0.95
  -1 -12  10    2.95    1.40
  -1 -12  10    0.94    1.04
   1 -12  10    3.30    1.40
  -1  12  10    4.58    2.05
   1 -12 -10    1.06    1.50
  -1 -12 -10    2.05    1.59
  -1  12 -10    3.74    2.06
  -1 -12 -10    1.99    1.08
  -1  12  10    5.19    2.20
   1  12  10    2.50    1.98
  -1 -12 -11    6.43    1.66
  -1 -12  11   10.02    2.09
   1 -12  11   10.06    2.20
  -1 -12  11    7.35    1.91
   1 -12 -11   11.42    2.45
  -1 -12 -11    5.98    1.94
  -1  12  11    9.51    2.62
  -1 -12 -12    0.30    0.54
   1 -12  12    0.36    0.84
  -1 -12  12    1.41    0.95
  -1 -12  12    1.45    0.86
   1  12  12    0.54    1.09
  -1 -12 -12    0.39    1.00
   1 -12 -12    0.41    1.10
  -1  12  12    0.57    1.14
  -1 -12 -13    9.54    1.53
   1 -12 -13    7.77    1.37
  -1 -12  13    5.36    1.35
   1 -12  13    7.42    1.52
  -1 -12  13    9.15    1.63
   1 -12 -13    9.94    1.89
  -1 -12 -13    7.91    1.67
  -1  12  13    3.07    1.52
   1 -13   0    2.13    1.43
  -1 -13   0    0.54    0.97
  -1 -13   0   -0.53    1.16
  -1 -13   0    1.00    1.18
   1 -13   0    1.66    1.41
  -1 -13   0    0.58    1.26
   1 -13   1    0.53    0.82
  -1 -13  -1    1.09    1.29
   1 -13  -1   -0.53    0.82
  -1 -13   1   -0.51    1.38
  -1 -13   1   -0.53    1.17
  -1 -13   1    0.54    0.84
  -1 -13  -1   -0.48    0.96
   1 -13   1   -0.65    1.31
   1 -13  -1   -0.64    1.40
  -1 -13   1    1.13    1.24
   1 -13  -1    0.56    1.23
   1 -13   1   -0.55    0.98
  -1 -13  -1   -0.58    1.16
  -1 -13   2   24.74    3.87
   1 -13  -2   25.84    3.84
  -1 -13  -2   31.52    4.27
  -1 -13   2   29.37    3.97
  -1 -13   2   25.71    3.91
   1 -13  -2   23.93    4.17
  -1 -13  -2   39.14    4.76
   1 -13  -2   20.62    3.69
   1 -13   2   24.46    3.79
  -1 -13   2   33.54    4.37
  -1 -13  -2   29.99    4.32
  -1 -13   3    0.49    0.76
   1 -13  -3    0.50    1.09
   1 -13   3    1.00    1.18
  -1 -13   3    0.53    1.17
  -1 -13  -3    0.53    1.07
  -1 -13   3   -0.55    1.10
  -1 -13   3    2.61    1.55
   1 -13  -3    0.62    1.57
  -1 -13  -3    0.58    1.04
  -1 -13   3    2.12    1.26
   1 -13   3   -0.51    1.13
  -1 -13  -3    0.57    1.13
   1 -13  -3    1.64    1.10
  -1 -13   4   28.62    4.12
  -1 -13  -4   44.71    4.78
  -1 -13   4   26.95    4.01
  -1 -13   4   28.45    4.07
   1 -13  -4   26.85    4.32
  -1 -13  -4   36.10    4.63
  -1 -13   4   33.28    4.24
   1 -13  -4   31.07    4.23
   1 -13   4   20.97    3.55
  -1 -13  -4   31.07    4.30
   1 -13   5   18.30    2.96
  -1 -13   5   21.30    3.45
  -1 -13   5   14.66    3.06
  -1 -13   5   21.52    3.39
  -1  13  -5   13.11    3.73
   1 -13  -5   17.95    3.43
  -1 -13  -5   15.81    3.13
   1  13   5   16.73    4.29
  -1 -13   6    1.00    1.19
  -1 -13   6    4.76    1.78
  -1 -13   6    3.33    1.65
  -1 -13   6    1.55    1.23
   1 -13  -6    4.65    2.08
  -1 -13  -6    3.30    1.71
  -1  13  -6    2.03    1.82
  -1  13   6    5.55    2.49
   1  13   6    2.00    1.80
  -1 -13   7   14.57    2.79
  -1 -13   7   16.66    3.07
  -1 -13   7   15.88    2.96
  -1 -13   7   18.62    3.22
   1 -13  -7   20.69    3.52
  -1  13  -7   20.03    4.58
  -1 -13  -7   14.88    3.00
   1  13   7   20.72    4.48
  -1  13   7   21.58    4.33
  -1 -13   8   19.91    3.17
   1 -13   8   17.36    2.87
  -1 -13   8   13.97    2.71
   1  13   8   13.95    3.68
  -1 -13  -8   15.49    2.54
  -1  13   8   15.02    3.43
   1 -13  -8   16.37    3.11
   1  13  -8   13.90    3.76
  -1  13  -8   10.64    3.24
  -1 -13  -8   18.61    3.23
  -1 -13   8   18.08    2.88
  -1 -13   9    0.43    1.01
   1 -13   9   -0.42    0.92
  -1 -13   9    0.45    0.81
  -1 -13  -9    0.36    0.64
  -1  13   9   -0.71    1.42
   1  13   9   -0.79    1.41
  -1 -13  -9   -0.46    1.02
   1  13  -9   -0.92    1.43
   1 -13  -9    0.49    0.98
  -1  13  -9   -0.91    1.15
  -1 -13   9   -0.38    0.84
  -1 -13  10   11.66    2.14
  -1 -13 -10   15.86    2.31
   1 -13 -10   16.19    2.79
  -1 -13 -10   16.62    2.74
  -1  13 -10   18.66    3.87
  -1  13  10   18.51    3.63
  -1 -13  10   17.48    2.73
  -1 -13  10   19.52    2.76
   1 -13  10   15.98    2.53
  -1 -13 -11    3.07    1.04
  -1 -13  11    3.49    1.25
   1 -13  11    1.89    0.95
  -1 -13  11    2.67    1.09
   1 -13 -11    4.15    1.40
  -1 -13 -11    4.97    1.47
  -1  13  11    3.27    1.47
   1 -13  12   -0.23    0.53
   1 -13 -12   -0.22    0.48
  -1 -13 -12    0.22    0.45
   1 -13  12   -0.25    0.45
  -1 -13  12    0.51    0.68
  -1 -13 -12    0.56    0.84
   1 -13 -12   -0.31    0.72
  -1  13  12    0.43    0.86
   1  13  12    0.41    0.82
  -1 -14   0   -0.92    1.17
  -1 -14   0   -1.02    1.12
   1 -14   0   -0.50    1.00
   1 -14   0    0.53    0.94
  -1 -14   0   -0.54    0.98
   1 -14  -1    5.28    1.72
  -1 -14  -1    2.74    1.49
   1 -14   1    5.67    1.74
  -1 -14   1    5.34    1.74
  -1 -14   1    3.32    1.49
   1 -14   1    2.98    1.35
   1 -14  -1    4.46    1.73
  -1 -14   1    4.49    1.69
  -1 -14  -1    5.14    1.74
   1 -14  -1    4.18    1.79
  -1 -14  -1    4.93    2.20
   1 -14   2    2.99    1.62
  -1 -14  -2    3.79    1.62
  -1 -14   2    6.18    1.86
   1 -14  -2    4.70    1.70
  -1 -14  -2    7.12    2.00
  -1 -14   2    4.80    1.68
   1 -14   2    2.42    1.39
   1 -14  -2    3.85    1.62
  -1 -14   2    5.29    1.84
   1 -14  -2    2.93    1.98
  -1  14  -2    1.76    1.59
  -1 -14  -2    3.57    1.82
  -1 -14   3    2.43    1.38
   1 -14  -3    0.92    1.09
  -1 -14   3    2.88    1.29
   1 -14   3    1.77    1.12
   1 -14   3   -0.47    1.10
  -1 -14  -3    1.48    1.25
  -1 -14   3    0.45    0.99
   1 -14  -3    1.52    1.44
  -1 -14   3    2.45    1.24
   1 -14   3    1.42    1.04
  -1 -14  -3    2.62    1.41
  -1  14  -3   -0.91    1.62
   1 -14  -3    1.15    1.54
  -1 -14  -3    2.12    1.50
   1 -14  -4   11.00    2.35
   1 -14   4    8.86    2.07
  -1 -14  -4    9.41    2.22
  -1 -14   4   12.78    2.46
   1  14   4   15.45    3.99
   1 -14   4    5.33    1.70
   1 -14   4    6.13    1.81
  -1 -14   4    8.97    2.12
  -1 -14   4    9.06    2.23
  -1 -14   4   12.60    2.27
  -1  14  -4    8.27    2.89
   1 -14  -4    7.77    2.27
  -1 -14  -4    6.70    2.06
  -1 -14   5   30.87    3.94
   1 -14   5   24.16    3.43
   1 -14   5   32.22    3.91
  -1 -14   5   30.84    3.93
  -1 -14   5   28.58    3.87
  -1 -14  -5   32.85    4.22
  -1  14  -5   17.51    4.42
   1 -14  -5   37.93    4.59
  -1  14   5   35.38    5.74
   1  14   5   35.83    5.74
   1 -14   6   -0.83    0.99
  -1 -14   6   -0.85    1.08
  -1 -14   6    0.87    1.10
  -1 -14  -6    0.47    0.95
  -1  14  -6   -0.91    1.41
   1 -14  -6   -0.51    1.29
   1  14   6    0.86    1.72
  -1  14   6    0.80    1.43
  -1 -14   6    0.85    1.08
   1 -14   7   17.15    2.79
  -1 -14   7   25.41    3.26
  -1 -14   7   19.95    2.99
  -1  14  -7   24.62    4.73
   1  14  -7   21.25    4.52
   1 -14  -7   24.66    3.58
  -1 -14  -7   22.14    3.28
  -1  14   7   20.33    3.91
   1  14   7   21.34    4.16
   1 -14   8    3.53    1.23
  -1 -14   8    3.81    1.29
  -1  14   8   -0.62    1.24
  -1 -14   8    3.99    1.30
   1  14   8    1.42    1.69
  -1  14   8    3.22    1.73
   1 -14  -8    0.87    1.04
  -1  14  -8    4.14    1.96
   1  14  -8    3.46    2.05
  -1 -14  -8    2.83    1.26
  -1 -14   9    1.18    0.84
   1 -14   9   -0.31    0.68
  -1 -14  -9   -0.36    0.85
   1 -14  -9    1.16    1.20
  -1  14  -9   -0.75    0.95
   1  14  -9    0.77    1.38
  -1 -14   9    0.95    0.85
  -1  14   9    0.55    0.99
   1  14   9    0.62    1.11
  -1 -14  -9   -0.27    0.53
  -1  14   9    0.56    1.00
  -1 -14  10    1.89    0.79
   1 -14  10    1.03    0.61
  -1 -14 -10    0.30    0.72
   1 -14 -10   -0.33    0.84
  -1  14 -10    1.92    1.62
  -1 -14  10    1.06    0.79
   1 -14 -10    1.15    0.66
  -1 -14 -10    1.15    0.62
  -1  14  10    0.96    0.97
   1 -14  11    0.40    0.50
   1 -14 -11    0.26    0.63
  -1 -14  11    1.04    0.62
   1 -14 -11    0.19    0.37
  -1 -14 -11    1.11    0.55
  -1  14  11    1.53    0.97
   1  14  11    0.38    0.77
  -1 -15   0   -0.44    0.96
   1 -15   0   -0.43    1.01
  -1 -15   0    0.86    0.86
   1 -15   0   -0.45    0.91
  -1 -15   0    0.47    0.60
  -1 -15   0   -0.38    0.84
  -1 -15   1   13.24    2.50
   1 -15   1   10.16    2.14
   1 -15  -1   21.57    3.12
  -1 -15   1    9.89    2.16
  -1 -15  -1   10.75    2.24
  -1 -15   1   10.51    2.19
  -1 -15   1   15.60    2.77
   1 -15   1   11.11    2.34
   1 -15  -1   10.02    2.32
  -1 -15  -1   13.66    2.58
   1 -15   2    1.70    1.09
   1 -15  -2    2.68    1.33
   1 -15   2    2.87    1.22
   1 -15  -2    2.45    1.22
  -1 -15   2    2.03    1.16
   1 -15  -2    3.49    1.61
  -1 -15   2    1.60    1.08
  -1 -15  -2    6.73    1.81
  -1 -15   2    1.61    0.89
  -1 -15  -2    5.92    2.19
   1 -15  -3    2.98    1.27
   1 -15   3    1.99    0.95
   1  15   3    2.46    2.08
   1 -15  -3    2.68    1.19
   1 -15   3    1.94    1.10
  -1 -15   3    2.26    1.07
   1 -15  -3    1.93    1.30
  -1  15  -3    1.55    1.20
  -1 -15   3    0.39    0.94
  -1 -15   3    3.78    1.22
  -1 -15  -3    0.80    0.81
  -1 -15  -3   -0.59    1.06
   1  15   4   20.26    4.00
  -1  15   4   20.18    3.90
   1 -15   4   15.78    2.41
   1 -15   4   12.54    2.22
   1 -15  -4   14.77    2.72
  -1  15  -4    7.79    2.78
  -1 -15   4    9.92    2.06
  -1 -15   4   11.03    2.03
  -1 -15  -4    6.97    2.23
   1 -15   5    5.76    1.39
   1 -15   5    2.37    1.07
  -1  15   5    1.38    1.53
   1  15   5    5.09    2.07
  -1 -15   5    7.20    1.66
  -1 -15  -5    2.80    1.52
   1 -15  -5    4.79    1.62
  -1  15  -5    2.31    1.84
   1  15  -5    5.78    2.35
   1 -15   6    0.32    0.69
  -1  15   6   -0.62    0.97
   1  15   6    0.67    1.19
  -1 -15   6    0.66    0.72
  -1 -15  -6    0.53    0.95
  -1  15  -6    1.49    1.64
   1  15  -6   -1.60    1.75
   1 -15  -6    0.40    0.89
   1 -15  -7    1.10    1.05
  -1  15  -7    6.33    2.19
   1  15  -7    6.01    2.34
   1 -15   7    3.16    1.08
   1  15   7    6.53    2.00
  -1  15   7    3.28    1.56
  -1 -15   7    4.69    1.24
  -1 -15  -7    2.42    1.31
  -1  15   7    3.43    1.47
  -1  15  -8    5.74    2.06
   1 -15  -8    4.18    1.39
   1  15  -8    1.35    1.22
  -1  15   8    3.70    1.44
   1  15   8    5.12    1.72
   1 -15   8    2.25    0.88
  -1 -15   8    4.48    1.07
  -1  15   8    3.56    1.38
  -1 -15  -8    0.43    0.77
  -1  15   9   -0.38    0.76
   1 -15   9    0.41    0.52
   1  15   9    0.82    0.89
  -1 -15   9    1.18    0.64
   1 -15  -9    1.08    0.68
  -1  15  -9    1.63    1.19
  -1 -15  -9   -0.35    0.71
   1 -16   0    0.33    0.59
   1 -16   0   -0.70    0.94
  -1 -16   0   -0.33    0.79
   1 -16  -1    3.22    1.05
   1 -16   1    4.21    1.24
  -1 -16   1    1.62    1.10
  -1 -16  -1    3.64    1.27
   1  16   1    4.43    1.89
   1 -16  -1    2.45    1.05
   1 -16   1    3.08    1.27
   1 -16   2    1.55    0.79
   1 -16  -2    0.92    0.78
   1  16  -2    3.16    1.60
  -1 -16   2    1.17    0.75
  -1 -16  -2    1.60    0.91
  -1 -16   2    2.15    0.91
   1 -16   2    0.97    0.77
   1 -16  -2    2.37    0.96
  -1  16   2    2.47    1.47
   1  16   2    1.23    1.57
   1 -16   3   -0.29    0.75
   1  16   3   -0.59    1.06
   1 -16  -3    0.95    0.63
  -1  16   3    0.58    1.17
   1 -16   3   -0.29    0.58
   1  16  -3    0.64    1.41
  -1 -16   3    0.29    0.57
  -1 -16   3   -0.28    0.44
  -1 -16  -3    0.30    0.46
  -1 -16  -3    0.43    0.76
   1 -16   4    1.55    0.69
  -1 -16   4    1.09    0.81
   1  16   4    1.10    1.21
  -1  16   4    1.61    1.18
  -1  16  -4   -0.58    1.04
   1  16  -4   -0.64    0.81
  -1 -16  -4   -0.83    0.98
   1 -16   5    4.05    0.98
  -1 -16   5    4.01    1.04
   1  16   5    1.50    1.20
  -1  16   5    5.76    1.78
  -1  16  -5    1.70    1.26
   1  16  -5    6.85    2.24
  -1 -16  -5    3.51    1.32
   1 -16   6   -0.20    0.41
  -1 -16   6    0.22    0.40
   1  16  -6   -0.58    0.91
  -1  16  -6    0.53    0.95
  -1 -16  -6    0.71    0.84
   1  16   6    1.32    1.12
  -1  16   6   -0.41    0.74
  -1 -17   0   -0.22    0.39
   1 -17   0   -0.21    0.54
  -1 -17  -1    0.43    0.47
   1 -17   1   -0.20    0.41
   1 -17  -1   -0.21    0.46
  -1 -17   1    0.42    0.42
  -1  17   1   -0.40    0.62
  -1  17   2    4.16    1.37
  -2   0   0   89.61    5.72
  -2   0   0   94.39    6.27
  -2   0   0   94.84    5.38
  -2   0   0   90.40    5.63
  -2   0   0   90.14    5.45
  -2   0   0   95.03    5.58
  -2   0  -1 2208.75  117.76
  -2   0  -1 2242.22  116.33
  -2   0  -1 2082.68  117.12
  -2   0   1 2040.75  117.09
  -2   0   1 2218.87  116.55
  -2   0  -1 2161.40  116.18
  -2   0  -1 2216.43  116.50
  -2   0   1 2143.27  116.32
  -2   0  -1 2156.31  116.26
  -2   0  -2  987.70   52.07
  -2   0  -2  913.97   52.07
  -2   0  -2  988.24   53.92
   2   0   2  983.56   52.24
  -2   0   2  976.51   52.26
  -2   0   2  988.02   52.55
  -2   0   2  931.84   52.85
  -2   0  -2  977.43   52.97
  -2   0  -2  974.45   53.26
  -2   0  -3  903.71   52.71
  -2   0  -3  927.11   52.06
  -2   0   3  890.14   51.42
  -2   0   3  976.38   51.17
  -2   0  -3  930.18   51.54
  -2   0   3  972.36   51.33
   2   0   3  944.76   51.18
  -2   0   4  487.54   26.91
  -2   0  -4  445.01   27.27
  -2   0   4  434.64   26.43
  -2   0   4  553.84   26.91
   2   0   4  477.94   26.60
  -2   0   4  454.11   26.56
  -2   0  -5  157.13   10.40
  -2   0   5  147.57    9.86
  -2   0   5  157.32    9.73
  -2   0   5  147.31    9.59
   2   0   5  131.38    9.58
  -2   0   5  162.93    9.99
  -2   0   5  171.70    9.88
  -2   0  -6  294.37   17.42
  -2   0   6  284.94   16.91
  -2   0   6  268.77   16.52
  -2   0   6  271.28   16.93
   2   0   6  260.15   16.69
  -2   0   6  290.24   16.85
  -2   0  -7   64.88    5.73
  -2   0   7   64.14    5.32
  -2   0   7   56.00    5.14
  -2   0   7   58.32    4.95
  -2   0   7   66.77    5.59
   2   0   7   58.76    5.21
  -2   0   8   50.81    5.00
  -2   0   8   61.96    5.54
  -2   0   8   55.06    5.18
   2   0   8   49.58    5.00
  -2   0   8   53.68    4.81
  -2   0   9  240.42   16.34
  -2   0   9  256.27   17.05
   2   0   9  266.19   16.95
  -2   0   9  249.35   16.70
   2   0  10   38.55    4.20
   2   0  10   32.95    4.69
   2   0  10   42.12    5.21
  -2   0  10   43.95    5.07
  -2   0  10   47.69    5.46
   2   0  10   38.60    4.87
  -2   0  10   38.31    4.68
  -2   0 -11  179.18   14.39
  -2   0  11  170.95   12.85
   2   0  11  202.70   12.77
   2   0  11  160.63   13.40
   2   0  11  158.80   13.30
  -2   0  11  207.80   13.53
  -2   0 -11  173.93   11.77
  -2   0  11  146.10   13.03
   2   0  11  161.54   13.19
  -2   0  12   85.82    8.27
   2   0  12   91.55    7.86
   2   0  12   76.94    8.57
   2   0  12   93.38    9.25
  -2   0  12   93.47    8.45
   2   0  12   91.37    8.95
  -2   0  12   84.02    8.84
  -2   0  13   61.59    6.65
   2   0  13   51.05    5.66
   2   0  13   50.04    6.80
   2   0  13   44.17    6.30
  -2   0  13   53.40    6.27
  -2   0  13   44.64    6.33
   2   0  13   62.18    7.17
   2   0  14   26.64    4.88
   2   0  14   51.71    6.73
   2   0  14   35.45    4.81
  -2   0  14   42.79    5.48
  -2   0  14   35.86    5.24
  -2   0 -15   47.28    5.18
  -2   0  15   50.67    6.92
  -2   0  15   63.06    6.51
   2   0  15   44.03    6.24
   2   0  15   36.58    5.98
  -2   0 -16    0.45    1.14
   2   0  16    1.58    1.59
  -2   0  16    1.60    1.24
  -2   0  16    1.19    0.93
   2   0  16    2.24    1.50
   2   0  16    1.68    1.51
  -2   0  17   16.03    3.36
   2   0  17    9.30    2.25
   2   0  17   11.16    2.86
  -2   0  18    2.78    1.32
   2   0  18    0.82    0.64
   2   0  18    2.78    1.50
  -2   0  19    3.93    1.27
   2   0 -19    2.09    0.97
   2   0  19    1.14    0.63
  -2   0 -19    1.33    1.04
  -2   1   0 3751.33  195.75
  -2  -1   0 3654.98  195.92
  -2  -1   0 3410.72  195.50
  -2   1   0 3489.63  196.42
  -2  -1   0 3553.11  195.93
  -2  -1   0 3582.81  196.08
  -2  -1   0 3448.88  195.77
  -2  -1   0 3633.44  195.19
  -2  -1   0 3561.54  195.51
  -2   1   0 3686.86  195.45
  -2   1   0 3622.85  195.56
  -2  -1   0 3634.72  195.12
  -2  -1  -1  156.53    9.26
  -2   1  -1  173.75   10.55
  -2   1  -1  164.33    9.44
  -2  -1  -1  163.97    9.84
  -2  -1   1  166.79    8.96
  -2  -1   1  158.78    9.78
  -2  -1  -1  158.31    9.48
  -2  -1  -1  155.69    9.84
  -2  -1   1  157.97    9.42
  -2  -1   1  158.94    9.65
  -2   1   1  149.09   10.02
  -2   1  -1  144.56    9.01
  -2   1  -1  149.09   10.03
  -2  -1   1  155.38    9.75
  -2  -1  -1  149.31    9.05
  -2  -1   1  162.72    9.06
  -2   1  -1  166.92    9.22
  -2   1   1  166.20    9.43
  -2   1   1  150.33    9.21
  -2  -1   1  156.76    8.98
  -2   1   1  163.68    9.32
  -2   1  -1  154.59    9.15
  -2  -1  -1  150.09    9.17
  -2  -1  -1  195.33    9.57
  -2  -1   1  192.41    9.54
  -2  -1   1  159.62    9.41
  -2  -1  -2  466.47   26.26
  -2   1  -2  451.07   27.65
  -2  -1  -2  504.91   27.84
  -2   1  -2  427.96   26.28
  -2   1   2  439.35   26.98
  -2  -1   2  478.62   26.96
  -2  -1  -2  463.56   27.03
  -2  -1  -2  459.49   26.31
  -2  -1   2  460.10   26.72
  -2  -1  -2  469.41   26.79
  -2   1   2  486.64   26.61
  -2   1  -2  462.75   27.13
  -2  -1   2  433.17   26.09
  -2   1   2  473.24   26.77
   2  -1   2  488.40   26.43
  -2  -1   2  496.84   26.32
  -2  -1   2  590.29   26.53
  -2   1   2  488.67   26.45
  -2  -1   2  430.19   25.98
  -2  -1  -2  598.88   26.56
  -2   1  -2  488.36   26.22
  -2  -1  -2  488.02   26.20
  -2   1   2  508.78   26.58
  -2  -1   2  479.86   26.53
  -2  -1  -3  165.02    9.54
  -2   1  -3  156.40    9.56
  -2  -1  -3  168.58   11.20
  -2   1   3  165.06    9.90
   2  -1   3  154.55    9.85
  -2  -1  -3  167.69    9.49
  -2  -1   3  182.50    9.67
  -2  -1  -3  191.08    9.74
  -2  -1   3  185.76   10.24
  -2   1  -3  160.13    9.54
  -2  -1   3  161.64    9.66
  -2   1   3  147.15    9.66
  -2  -1   3  159.03    9.88
  -2  -1   3  160.08    9.80
  -2   1   3  157.76    9.98
  -2   1  -3  153.82   10.22
  -2  -1  -3  165.30   10.49
  -2   1   3  150.97   10.15
  -2  -1  -3  160.82    9.98
  -2  -1   3  159.46    9.91
  -2   1   3  155.36    9.97
  -2   1  -4    3.02    0.75
  -2  -1  -4   -0.41    1.59
  -2   1  -4    1.20    0.89
  -2  -1  -4    2.23    1.12
  -2  -1   4    0.70    0.65
  -2   1   4    1.63    0.75
  -2  -1   4    2.08    0.74
   2  -1   4    1.22    0.64
  -2  -1   4    1.40    0.48
  -2  -1   4    2.13    0.77
  -2  -1   4    1.19    0.67
  -2   1  -4    1.29    0.52
  -2   1   4    1.02    0.69
  -2   1   4    2.58    0.91
  -2   1   4    2.51    0.80
  -2  -1   4    1.29    0.65
  -2   1  -5    1.63    1.06
  -2   1   5    1.05    0.70
   2  -1   5    1.00    0.74
  -2  -1   5    0.22    0.45
  -2  -1   5    1.80    0.67
  -2   1  -5    0.75    0.52
  -2  -1   5    0.49    0.54
  -2  -1   5    0.74    0.59
   2   1   5    0.22    0.53
  -2   1   5    1.26    0.75
  -2  -1  -5    1.56    0.93
  -2   1   5    0.43    0.58
  -2   1  -6   17.47    2.75
   2  -1   6   25.85    2.92
   2   1   6   22.76    2.68
  -2  -1   6   25.49    2.89
  -2  -1   6   22.57    2.66
  -2  -1   6   24.42    2.78
  -2   1   6   24.18    2.63
  -2   1   6   30.53    3.22
  -2  -1  -6   26.64    3.18
  -2  -1   7    0.67    0.67
   2  -1   7    0.35    0.63
  -2   1   7    0.28    0.61
  -2  -1   7    1.47    0.79
  -2  -1   7    0.73    0.98
  -2   1   7    0.74    0.74
   2   1   7    1.00    0.73
  -2   1  -7    0.40    0.57
  -2   1   7    1.00    0.73
  -2  -1  -7    2.34    1.16
  -2   1   8  102.81    7.55
   2  -1   8   75.80    6.94
  -2  -1   8   86.30    7.26
  -2   1  -8   82.69    6.12
  -2  -1   8   80.57    6.61
  -2  -1   8   82.44    7.05
  -2   1   8   83.67    7.22
   2   1   8   85.05    7.08
  -2   1   8   90.30    6.73
  -2   1   8   95.50    7.29
   2  -1   9    9.77    2.25
  -2  -1   9   15.12    2.73
  -2   1  -9   20.44    2.39
  -2   1   9    6.62    1.97
  -2   1   9   18.87    3.11
   2   1   9   13.68    2.59
  -2  -1   9   10.66    2.37
  -2   1   9   15.18    2.61
  -2  -1  -9   12.64    2.91
  -2  -1 -10   31.32    4.88
  -2   1  10   34.62    4.32
  -2  -1  10   31.54    4.17
  -2   1  10   38.84    4.47
   2   1  10   30.81    4.51
   2  -1  10   24.68    4.10
   2  -1  10   27.82    4.28
  -2   1  10   34.88    4.84
   2   1  10   28.95    3.65
   2  -1  10   35.25    3.86
  -2  -1  10   30.85    4.09
  -2  -1  10   29.11    4.31
  -2   1  10   40.79    4.85
   2   1  10   35.92    4.52
  -2   1  10   41.19    5.00
  -2   1 -10   35.19    3.54
   2  -1  10   32.74    4.38
  -2   1  11   44.41    5.33
  -2  -1 -11   45.04    6.17
  -2  -1  11   39.70    5.12
  -2   1  11   47.06    5.48
  -2  -1  11   48.52    5.29
   2   1  11   41.49    5.56
   2  -1  11   42.25    5.64
   2  -1  11   51.04    6.15
   2  -1  11   50.13    5.01
   2   1  11   50.27    5.20
  -2   1  11   41.75    5.91
  -2  -1  11   49.17    5.49
  -2   1  11   54.24    6.06
  -2  -1  11   48.83    5.94
   2  -1  11   47.44    5.76
   2   1  11   43.86    5.57
  -2   1  11   44.09    5.72
  -2  -1  12  524.40   31.75
  -2   1  12  526.33   31.81
  -2  -1  12  505.38   31.26
   2   1  12  452.23   32.10
   2   1  12  505.13   32.87
   2  -1  12  499.71   32.76
   2  -1  12  491.37   32.50
   2   1  12  553.57   31.43
  -2   1  12  597.69   33.98
   2  -1  12  526.14   31.02
  -2  -1  12  543.18   31.92
  -2   1  12  508.18   32.82
  -2  -1  12  462.92   32.33
   2  -1  12  501.63   32.45
   2   1  12  485.52   32.30
  -2  -1  13    3.84    2.09
  -2   1  13   10.32    2.96
   2  -1  13    5.64    2.18
   2   1  13    7.73    2.89
   2  -1  13    3.38    1.88
   2   1  13    3.22    2.06
  -2  -1  13    4.67    1.76
   2  -1  13    6.41    2.00
  -2   1  13    7.04    2.74
   2   1  13   10.35    2.54
  -2  -1  13    6.39    2.08
  -2   1  13   11.33    2.68
  -2   1  13    5.92    2.41
   2  -1  13    2.40    1.47
  -2  -1  13    7.56    2.62
   2   1  13    6.39    2.28
   2  -1  14   90.68    8.57
   2   1  14   84.48    8.63
  -2   1  14   89.59   10.17
  -2  -1  14  108.78    9.21
  -2   1 -14  111.53    8.73
   2  -1  14  106.55   10.31
   2   1  14  100.13   10.36
   2  -1  14  108.69   10.54
   2   1  14   93.79    9.76
  -2  -1  14  112.40   10.68
  -2  -1  14   94.41    9.06
  -2   1  14  119.57    9.98
  -2  -1  14   93.64    9.14
  -2   1  15    8.09    2.80
  -2   1 -15    4.96    1.85
  -2  -1  15    6.96    2.03
   2   1  15    6.48    2.42
   2  -1  15    4.88    2.07
   2   1  15    3.61    1.99
   2  -1  15    5.29    2.24
  -2  -1  15    1.70    1.54
  -2  -1  15    6.96    2.28
  -2   1  15    3.32    1.70
  -2  -1  15    2.58    1.93
   2  -1  16    0.74    1.33
   2   1  16    0.85    1.08
  -2   1  16    1.61    1.61
  -2  -1  16    0.79    1.22
  -2   1 -16    1.86    1.50
  -2   1  16   -0.61    0.54
  -2  -1  16   -0.58    0.73
   2  -1  16   -0.75    1.50
  -2   1  16    0.82    1.47
   2   1  16   -0.82    1.64
   2   1  17    0.75    0.94
   2   1  17   -0.50    0.78
   2  -1  17    1.04    0.93
  -2   1 -17    0.40    1.03
  -2   1  17    2.57    1.22
   2   1  17    3.63    2.15
  -2   1  17    2.10    1.40
  -2  -1  17    0.69    0.87
  -2   1  18    6.67    2.13
  -2  -1  18    4.91    1.71
   2   1  18    5.84    2.04
  -2  -1 -18    1.91    1.67
   2  -1  18    5.81    1.55
  -2   1 -18    4.17    1.37
   2   1  18    3.15    1.19
  -2   1  19    1.56    0.93
  -2  -1  19    0.77    0.85
  -2  -1 -19    1.92    1.04
   2   1  19    2.42    1.15
  -2   1 -19    0.34    0.91
   2   1 -19    3.24    1.14
   2  -1  19    2.89    1.01
  -2   2   0  298.39   16.59
  -2   2   0  304.73   17.30
  -2   2   0  301.96   16.90
   2   2   0  311.94   16.62
  -2   2   0  267.88   16.22
  -2  -2   0  304.00   17.07
  -2  -2   0  282.81   16.76
  -2  -2   0  281.21   16.54
  -2  -2   0  342.12   16.78
  -2  -2   0  287.41   15.97
  -2   2   0  291.14   16.48
  -2   2   1   92.47    5.71
  -2   2  -1   85.37    5.43
  -2  -2  -1   84.96    5.52
  -2   2  -1   85.46    6.46
  -2   2  -1   80.62    5.68
   2   2   1   81.31    5.58
  -2   2   1   80.20    5.41
  -2  -2   1   77.55    5.77
  -2  -2  -1   81.90    5.88
  -2   2   1   80.73    5.44
  -2  -2   1  102.78    5.44
  -2  -2   1   81.08    5.94
  -2  -2   1   79.91    5.82
  -2  -2  -1   86.69    5.93
  -2  -2   1   80.33    5.46
  -2  -2  -1   83.42    5.74
  -2  -2   1  108.19    5.79
  -2   2  -1   92.59    5.47
  -2   2   1   89.46    5.58
  -2  -2  -1  100.09    5.73
  -2  -2   1   83.50    5.64
  -2   2   1   92.92    5.49
  -2  -2  -2  884.85   49.49
  -2   2   2  931.02   49.75
  -2  -2  -2  932.47   50.82
  -2   2   2  874.83   49.54
  -2   2  -2  819.76   49.59
  -2   2   2  879.03   49.64
  -2  -2  -2  945.38   50.01
  -2  -2   2  903.17   50.06
  -2  -2  -2  832.75   49.95
  -2  -2   2  884.03   50.13
  -2   2   2  900.58   50.20
  -2  -2   2  876.30   49.85
  -2  -2  -2  911.99   50.19
  -2  -2   2  828.78   49.68
  -2  -2   2 1164.66   49.87
  -2  -2  -2 1138.42   49.83
  -2  -2   2  959.60   49.99
  -2  -2   2  851.09   49.43
  -2   2   2  910.28   49.64
  -2   2  -2  874.44   49.34
  -2   2  -2  937.86   49.39
  -2   2   2  888.22   49.26
  -2   2   3  486.52   27.05
  -2  -2  -3  469.29   26.73
  -2  -2  -3  457.38   28.10
  -2   2  -3  486.45   26.87
   2   2   3  484.47   26.90
  -2   2   3  477.13   27.07
  -2  -2   3  506.42   27.52
  -2  -2   3  485.84   27.47
  -2  -2  -3  472.30   27.55
  -2  -2   3  492.98   27.06
  -2   2   3  484.31   27.45
  -2  -2  -3  486.95   27.59
  -2  -2   3  490.01   27.32
  -2  -2  -3  411.45   26.23
  -2  -2   3  629.67   27.07
  -2  -2  -3  618.83   27.05
  -2   2   3  500.34   27.09
  -2   2  -3  465.03   26.60
  -2  -2   3  450.22   27.05
  -2  -2   3  470.34   26.83
  -2  -2   3  462.53   26.93
  -2   2   3  445.32   26.84
   2  -2   3  456.49   27.10
  -2   2   4  308.78   17.84
  -2  -2  -4  275.04   18.99
  -2   2  -4  319.22   17.64
  -2   2   4  290.91   17.90
  -2  -2   4  296.54   18.26
  -2   2   4  297.52   18.16
  -2  -2  -4  317.88   18.57
  -2  -2  -4  288.89   18.45
  -2  -2   4  294.09   17.89
  -2  -2   4  315.17   18.18
  -2  -2   4  386.42   17.66
  -2  -2   4  289.20   17.89
  -2   2  -4  299.81   17.39
   2  -2   4  282.73   18.00
  -2   2   4  318.30   17.90
  -2  -2   4  289.48   17.80
  -2   2   5   42.25    3.50
  -2   2  -5   38.37    3.19
  -2  -2  -5   42.97    4.90
  -2   2  -5   31.73    3.71
  -2   2   5   38.62    3.67
  -2  -2  -5   36.91    3.83
  -2  -2  -5   34.82    3.93
  -2   2   5   33.03    3.41
  -2  -2   5   40.11    3.58
  -2  -2   5   34.73    3.48
  -2   2   5   45.42    3.59
  -2  -2   5   37.79    3.66
  -2   2  -5   38.81    3.09
   2  -2   5   37.01    3.65
  -2  -2   5   39.90    3.53
  -2  -2  -6  312.79   21.20
  -2  -2  -6  318.27   20.36
  -2   2  -6  304.00   19.97
  -2   2   6  365.16   19.85
  -2   2   6  366.04   19.94
  -2  -2   6  302.52   19.28
  -2  -2   6  319.94   19.70
  -2   2  -6  322.46   18.77
  -2  -2   6  314.37   19.59
  -2   2   6  348.83   19.51
   2  -2   6  313.95   19.74
   2  -2   7  123.07    8.02
  -2  -2   7   93.88    8.03
  -2  -2   7  113.24    8.59
  -2  -2   7  114.66    8.76
   2  -2   7  116.86    8.81
  -2   2  -7  116.18    7.78
  -2   2   7  127.30    8.47
  -2   2   7  126.82    8.81
  -2   2   7  142.26    8.93
  -2  -2  -7  113.27    9.41
  -2   2   8   99.74    7.81
  -2  -2   8  104.33    7.86
  -2   2  -8   85.31    6.29
   2   2   8   91.45    7.36
  -2  -2   8   76.89    6.74
  -2  -2   8   86.49    7.34
   2  -2   8   81.60    7.33
  -2   2   8   90.13    6.91
  -2   2   8  105.06    7.60
  -2  -2  -8   75.13    7.61
  -2   2   9  454.73   26.57
  -2  -2   9  367.13   25.77
  -2   2  -9  411.26   24.40
   2   2   9  441.95   26.16
   2  -2   9  390.32   25.94
  -2   2   9  468.68   26.10
  -2  -2  -9  425.04   26.98
  -2   2  10    3.06    1.37
  -2  -2 -10   -0.70    1.54
  -2   2  10    0.49    1.31
  -2  -2  10    1.00    1.18
  -2  -2  10    0.48    0.60
   2  -2  10    3.18    1.40
   2  -2  10    1.25    1.25
   2   2  10    0.42    0.75
  -2   2  10    0.68    1.05
  -2  -2  10    2.01    1.10
  -2   2  10   -0.57    0.73
   2   2  10    1.14    1.02
  -2  -2  10   -0.61    0.95
  -2   2 -10    1.90    0.98
  -2   2  10    0.61    0.94
   2  -2  10    0.59    0.75
  -2   2  11   79.37    7.47
  -2  -2  11   78.03    7.36
  -2   2  11   90.66    7.91
  -2  -2 -11   79.78    8.39
   2  -2  11   78.50    8.10
   2  -2  11   76.69    7.98
   2   2  11   61.88    7.41
  -2  -2  11   74.95    7.17
   2   2  11   75.20    6.92
  -2   2  11   83.34    8.67
  -2  -2  11   75.13    7.28
  -2   2  11   76.90    7.92
   2  -2  11   69.13    7.62
   2   2  11   75.60    7.71
  -2  -2  11   73.67    7.82
  -2   2  11   79.42    7.82
  -2  -2  12   38.03    5.00
  -2   2  12   40.75    5.08
   2  -2  12   28.98    4.78
   2   2  12   21.36    4.27
   2  -2  12   29.14    4.82
   2   2 -12   31.16    4.43
  -2  -2  12   33.29    4.50
   2   2  12   32.44    4.39
  -2   2  12   33.91    5.63
  -2  -2  12   33.19    5.03
  -2  -2  12   34.61    4.66
  -2   2  12   29.59    4.82
   2  -2  12   31.27    4.96
   2   2  12   30.13    4.77
  -2  -2  12   30.94    4.99
  -2  -2  13    3.84    2.07
   2  -2  13    3.24    2.06
   2  -2  13    5.08    2.15
   2   2  13    3.51    1.76
   2   2  13    1.63    1.27
  -2   2 -13    3.43    1.64
   2   2 -13    1.86    1.36
  -2  -2  13    1.82    1.22
   2   2  13    0.59    1.20
  -2   2  13    3.66    2.17
  -2  -2  13    4.95    1.96
  -2  -2  13    1.26    1.27
   2  -2  13    5.69    2.42
  -2   2  13    5.11    2.16
   2   2  14   53.14    7.03
   2   2  14   65.86    7.95
   2  -2  14   53.56    7.27
   2  -2  14   63.21    7.61
  -2  -2  14   67.23    6.84
  -2   2 -14   61.68    6.16
  -2   2  14   54.89    7.64
  -2  -2  14   54.43    7.13
  -2  -2  14   58.13    6.58
  -2   2  14   65.53    7.10
  -2  -2  14   62.01    6.91
   2   2  15   24.10    4.43
   2   2  15   21.81    4.40
   2  -2  15   16.10    3.74
  -2  -2  15   21.43    3.63
  -2   2 -15   27.31    3.83
  -2   2  15   23.20    4.64
  -2  -2  15   25.86    4.65
  -2   2  15   20.94    3.93
  -2  -2  15   30.59    4.25
  -2  -2  15   22.79    4.12
  -2   2 -16   -0.95    1.12
   2  -2  16    0.59    0.91
   2   2  16    0.84    1.67
  -2  -2  16    0.77    0.98
  -2   2  16    0.61    0.95
   2  -2  16    1.46    1.46
   2   2  16   -0.85    1.32
  -2   2 -17   26.32    3.45
   2   2  17   20.24    3.15
   2  -2  17   20.93    3.32
  -2  -2  17   20.74    2.89
   2   2  17   22.08    4.16
  -2  -2 -17   21.58    3.80
  -2   2  17   15.01    3.50
  -2  -2  17   19.23    3.63
  -2   2  17   22.08    3.87
  -2   2  17   19.67    3.26
   2   2  17   17.01    3.73
   2  -2  17   21.85    3.69
  -2   2  18    4.89    1.69
  -2  -2  18    1.05    1.05
  -2  -2 -18    2.72    1.47
   2   2  18    0.59    1.07
  -2   2  18    1.57    0.87
  -2   2 -18    5.23    1.50
   2  -2  18    3.24    1.26
  -2   2  19    0.37    0.75
  -2  -2  19    0.36    0.56
   2   2 -19    0.53    0.76
  -2   2 -19    0.22    0.53
   2  -2  19    0.28    0.50
  -2  -2 -19    0.89    0.84
   2   2  19   -0.41    0.74
  -2   3   0    1.23    0.78
   2   3   0    0.74    0.68
  -2  -3   0    0.64    0.54
  -2   3   0    0.14    0.40
  -2  -3   0    0.17    0.42
  -2  -3   0    0.72    0.47
  -2   3   1    4.44    0.90
  -2  -3  -1    2.46    0.71
  -2   3  -1    7.04    1.68
  -2  -3  -1    4.37    1.03
  -2   3   1    5.16    0.87
  -2  -3   1    5.97    0.97
  -2   3  -1    3.42    0.71
  -2   3   1    3.89    0.85
  -2  -3   1    3.34    0.89
  -2  -3  -1    4.75    0.89
   2   3   1    4.91    1.23
  -2   3  -1    3.03    1.08
  -2   3   1    4.97    1.21
  -2  -3  -2   74.57    5.20
  -2   3   2   70.40    5.27
  -2   3   2   67.36    5.76
  -2   3   2   70.80    5.13
  -2  -3   2   76.92    5.74
  -2  -3   2   74.12    5.57
  -2  -3  -2   76.83    5.64
  -2  -3  -2   90.82    5.29
  -2   3  -2   77.42    5.01
  -2  -3   2   79.07    5.56
  -2   3   2   71.37    5.25
  -2   3   2   77.28    4.89
  -2  -3   2   85.23    5.24
  -2   3  -2   73.68    5.46
  -2   3   2   78.06    5.42
  -2   3   3  216.52   13.27
  -2  -3  -3  222.97   13.05
  -2   3   3  224.98   13.40
  -2   3  -3  223.01   13.24
   2   3   3  225.95   13.47
  -2  -3   3  204.68   13.56
  -2   3   3  219.27   13.91
  -2  -3   3  231.13   13.66
  -2  -3  -3  215.25   13.65
  -2   3   3  200.07   13.08
  -2  -3   3  191.44   13.21
  -2  -3   3  256.26   13.10
  -2   3  -3  231.23   12.84
  -2   3   3  201.06   13.09
  -2  -3   3  207.07   13.43
  -2  -3  -3  243.55   13.00
  -2   3   4   49.82    4.21
  -2  -3  -4   53.55    5.20
  -2   3   4   51.80    4.32
  -2  -3   4   50.69    4.55
  -2  -3  -4   51.04    4.70
  -2   3   4   53.69    4.74
  -2  -3   4   58.51    4.69
  -2  -3   4   50.37    4.32
  -2  -3   4   60.78    4.07
  -2  -3   4   49.45    4.48
  -2  -3   4   51.22    4.39
   2  -3   4   52.28    4.56
  -2   3  -4   52.61    3.92
  -2   3  -4   53.91    4.26
   2   3   4   56.10    4.47
  -2   3   5  127.33    8.81
  -2   3  -5  142.93    8.83
  -2   3   5  125.44    8.94
  -2  -3   5  131.86    9.30
  -2  -3  -5  131.52    9.61
  -2  -3   5  145.72    9.44
  -2   3   5  128.25    9.29
  -2  -3   5  129.96    9.00
   2  -3   5  129.85    9.33
  -2  -3   5  127.22    9.10
  -2   3  -5  137.61    8.46
  -2   3   5  144.49    9.02
  -2   3   6  624.56   34.79
   2  -3   6  639.18   34.55
  -2   3  -6  642.27   34.53
  -2   3   6  602.95   34.99
  -2  -3   6  636.61   35.40
  -2   3   6  651.60   35.50
  -2  -3  -6  598.13   35.79
  -2  -3   6  534.34   34.67
  -2   3   6  632.01   34.83
  -2  -3   6  578.15   35.19
  -2   3  -6  601.97   34.11
   2  -3   6  605.66   35.41
  -2   3   7    3.31    1.16
   2  -3   7    2.71    1.02
  -2  -3  -7    6.93    1.94
  -2   3   7    6.25    1.75
  -2  -3   7    7.10    1.81
  -2   3   7    1.60    1.20
  -2   3   7    2.80    1.13
   2  -3   7    3.46    1.46
  -2  -3   7    2.74    1.03
  -2  -3   7    2.08    1.07
  -2   3  -7    3.38    0.98
   2  -3   8  203.73   12.92
  -2  -3   8  168.55   12.98
  -2  -3   8  187.43   13.80
  -2   3  -8  202.51   12.56
   2  -3   8  195.57   14.00
  -2   3   8  198.62   13.17
  -2  -3   8  208.12   13.80
  -2  -3  -8  197.84   14.55
  -2   3   8  220.56   13.89
  -2   3   8  238.82   14.37
   2   3   9    0.52    0.80
   2  -3   9    0.56    0.71
  -2  -3   9    0.56    1.00
  -2   3   9   -0.56    0.71
  -2   3  -9    0.58    0.63
  -2  -3  -9   -0.63    1.13
  -2   3   9    0.48    0.86
  -2   3  10    9.68    2.33
  -2  -3  10    5.16    1.69
  -2  -3 -10    7.78    2.55
   2  -3  10    5.86    1.96
   2  -3  10    6.65    2.25
  -2  -3  10    4.56    1.54
   2   3 -10    4.87    1.77
   2   3  10    6.98    1.73
  -2   3  10    9.94    2.79
  -2  -3  10    8.46    2.28
  -2  -3  10    6.15    1.74
  -2  -3  10    3.80    1.63
  -2   3  10    2.56    1.44
   2  -3  10    5.04    1.81
   2   3  10    7.78    2.23
  -2  -3 -11    0.78    1.39
  -2   3  11    0.60    0.92
  -2  -3  11   -0.57    1.14
   2  -3  11   -0.72    1.11
   2  -3  11    0.74    1.14
   2   3 -11   -0.55    1.20
  -2  -3  11    0.56    0.86
   2   3  11    0.50    1.00
  -2   3  11    2.39    1.43
  -2  -3  11    0.72    0.91
  -2  -3  11    0.56    0.71
   2   3  11    0.68    1.06
   2  -3  11    0.70    1.09
  -2   3  11   -0.68    1.06
  -2   3  11   -0.72    0.65
  -2  -3  12  106.39    9.19
  -2   3  12  120.13    9.76
   2  -3  12   89.23    9.51
   2  -3  12   97.37    9.77
   2   3  12   88.23    9.43
   2   3 -12  120.74    9.56
  -2   3 -12   93.69    8.16
  -2  -3  12  115.80    9.33
  -2   3  12   99.35   10.34
   2   3  12   90.88    8.57
  -2  -3  12  119.03   10.44
  -2  -3  12   92.80    8.78
  -2   3  12   95.42    9.73
  -2   3  12  104.63    9.87
   2  -3  12   90.71    9.51
   2   3  13    2.47    1.48
   2  -3  13    5.72    2.21
  -2   3 -13    9.06    2.44
  -2  -3  13    5.00    1.86
   2   3  13    1.23    1.57
  -2   3  13    4.71    2.40
  -2  -3  13    2.48    1.83
  -2  -3  13    3.11    1.48
  -2  -3  13    5.76    2.37
  -2   3 -14   91.36    7.77
  -2  -3  14   88.47    8.17
  -2   3  14   70.56    8.99
  -2  -3  14   78.31    8.76
   2  -3  14   73.65    8.48
   2   3  14   97.47    9.80
   2   3  14   77.10    8.66
  -2  -3  14   74.07    7.85
   2  -3  15   15.80    3.56
   2   3  15   18.21    4.08
  -2   3 -15   20.41    3.37
   2  -3  15   10.51    2.67
  -2  -3  15   18.57    3.37
   2   3  15   23.23    4.67
  -2   3  15   15.98    3.95
  -2  -3  15   15.49    3.60
  -2   3  15    9.51    2.64
  -2  -3  15   21.53    3.94
   2  -3  16    0.71    1.26
   2   3  16   -0.84    1.50
   2  -3  16   -0.57    0.72
  -2   3 -16   -0.47    1.20
   2   3  16   -0.84    2.12
  -2  -3 -16    0.69    1.85
  -2   3  16    0.85    1.32
  -2  -3  16   -0.74    1.15
  -2   3  16   -0.61    0.95
  -2  -3  16    1.66    1.64
  -2   3 -17    8.59    2.10
   2  -3  17    8.76    2.15
  -2  -3  17    6.71    1.74
  -2  -3 -17   10.71    2.57
   2   3  17   10.94    3.03
  -2   3  17   10.00    2.90
  -2   3  17   11.38    2.79
  -2  -3  17   10.73    2.64
  -2   3  17    8.63    2.09
   2  -3  17    9.86    2.43
   2   3  17   10.83    2.79
   2   3 -18   29.69    3.39
  -2   3 -18   21.02    2.79
   2  -3  18   18.94    2.77
  -2  -3  18   19.59    2.49
  -2  -3 -18   17.10    2.89
   2   3  18   19.08    3.46
  -2  -3  18   24.57    3.53
  -2  -3  18   16.88    2.69
  -2   3  18   22.81    3.53
  -2   3  18   25.56    3.14
   2   3  18   20.98    3.55
  -2   3  19   -0.35    0.44
  -2   3 -19    1.32    0.71
   2  -3  19    1.78    0.72
  -2  -4   0   25.14    2.61
  -2  -4   0   34.23    2.76
  -2   4   0   30.58    2.68
  -2  -4   0   30.64    2.76
  -2   4   0   31.29    3.12
   2   4   0   33.64    3.32
  -2   4   0   29.35    2.98
  -2  -4  -1  106.14    7.20
  -2  -4  -1  118.97    7.68
  -2  -4  -1  109.43    7.17
  -2  -4   1  123.63    7.31
  -2   4  -1  120.35    7.19
  -2  -4  -1  109.14    7.17
  -2   4   1  120.70    7.40
  -2  -4   1  100.72    7.35
  -2   4   1  110.45    7.71
  -2   4  -1  102.69    7.62
  -2   4  -1  110.22    7.40
   2   4   1  105.38    7.81
  -2  -4  -2   29.53    2.54
  -2   4   2   20.27    2.83
  -2  -4  -2   20.89    2.58
  -2  -4  -2   24.96    2.29
  -2   4  -2   20.42    2.04
  -2   4   2   21.15    2.33
  -2  -4   2   20.71    2.46
  -2  -4   2   21.76    2.22
   2   4  -2   27.12    2.29
  -2   4  -2   26.76    2.88
  -2   4   2   17.35    2.37
  -2   4   3  568.78   33.00
  -2  -4  -3  567.76   32.77
  -2  -4   3  585.12   33.37
  -2  -4   3  587.40   33.60
  -2  -4  -3  577.17   33.44
  -2   4   3  571.43   33.87
  -2   4   3  538.95   32.84
  -2  -4  -3  635.38   32.71
  -2   4  -3  588.60   32.44
  -2  -4   3  666.90   32.82
   2   4  -3  579.89   32.67
  -2   4  -3  557.27   33.08
  -2   4   3  571.40   33.30
  -2   4   4   12.16    1.85
  -2  -4  -4   12.61    2.15
  -2   4   4    9.74    1.96
  -2  -4   4   10.12    1.84
  -2  -4   4   10.88    2.00
  -2  -4   4   13.46    1.67
  -2   4  -4    9.69    1.39
   2   4   4   13.38    2.09
  -2   4  -4   11.07    2.02
  -2   4   4    9.92    1.85
   2   4   5  548.37   30.74
  -2   4  -5  545.48   30.15
  -2  -4   5  536.91   30.74
  -2  -4  -5  525.53   30.93
  -2   4   5  509.92   30.91
  -2  -4   5  497.27   30.49
  -2   4   5  516.22   30.14
  -2   4   6  247.44   16.33
   2  -4   6  286.29   16.39
  -2   4  -6  285.15   16.47
  -2   4   6  257.84   16.63
  -2  -4  -6  260.48   17.27
  -2  -4   6  249.30   16.65
  -2   4   6  259.49   17.15
  -2   4   6  288.46   16.67
   2  -4   6  251.03   17.11
  -2   4   7  531.97   30.17
  -2   4  -7  493.23   29.78
   2   4  -7  529.73   30.23
   2  -4   7  481.62   30.84
  -2   4   7  545.04   30.26
  -2   4   7  529.02   31.14
  -2  -4   7  541.69   30.72
  -2   4   7  452.93   30.17
  -2  -4  -7  526.30   31.34
   2  -4   7  535.12   29.89
   2   4  -8   26.24    3.37
   2  -4   8   25.69    3.06
   2  -4   8   22.70    3.55
  -2   4  -8   22.29    2.67
  -2   4   8   23.73    3.11
  -2   4   8   25.16    3.48
  -2   4   8   21.24    3.45
  -2  -4  -8   21.87    3.72
  -2   4   9  277.31   17.85
  -2  -4   9  249.22   17.27
  -2  -4  -9  284.52   18.76
  -2   4   9  254.13   18.03
   2   4   9  242.25   16.63
  -2   4   9  322.98   19.69
   2  -4   9  230.96   17.78
   2   4  -9  291.56   17.54
  -2   4  -9  249.60   16.52
  -2  -4   9  293.32   17.77
   2  -4   9  265.17   16.71
  -2  -4   9  262.87   18.23
  -2  -4   9  247.77   17.19
   2  -4   9  244.16   17.92
  -2   4   9  254.47   18.06
  -2  -4  10    5.92    1.88
  -2  -4 -10    5.76    2.05
  -2   4  10    6.85    2.12
   2  -4  10    2.74    1.52
  -2   4 -10    5.74    1.70
   2   4 -10    2.07    1.25
  -2  -4  10    6.44    1.81
   2   4  10    5.95    1.66
  -2   4  10    2.24    2.02
  -2  -4  10    4.77    1.85
  -2  -4  10    6.85    1.90
  -2   4  10    2.71    1.62
   2  -4  10    3.35    1.82
  -2  -4 -11   47.95    6.28
  -2  -4  11   44.36    5.33
  -2   4  11   44.53    5.46
   2  -4  11   38.74    5.54
  -2   4 -11   38.38    4.59
  -2  -4  11   52.86    5.63
   2   4 -11   41.65    5.23
   2   4  11   38.05    4.79
  -2   4  11   49.83    6.52
  -2  -4  11   40.96    5.66
  -2  -4  11   38.72    4.96
   2  -4  11   38.29    5.48
  -2   4  11   33.12    5.25
  -2   4  12   47.91    5.90
  -2  -4  12   51.45    5.96
   2  -4  12   36.63    5.74
   2   4  12   34.56    5.65
  -2   4 -12   55.74    5.49
   2   4 -12   58.16    6.24
  -2  -4  12   49.33    5.70
  -2   4  12   48.16    6.81
   2   4  12   46.49    5.58
  -2  -4  12   48.68    6.38
  -2  -4  12   33.56    4.94
   2  -4  12   42.92    6.07
  -2   4  12   53.55    6.80
  -2   4  12   46.35    6.22
  -2   4 -13    1.03    1.39
  -2  -4  13    0.64    1.14
  -2   4  13    1.92    2.43
  -2  -4  13   -0.83    1.29
   2  -4  13   -0.82    1.47
   2   4  13    0.83    1.66
  -2  -4  13    0.64    1.40
  -2   4 -14  112.77    8.60
   2  -4  14   70.31    7.70
  -2  -4  14   93.63    8.51
  -2   4  14   91.56   10.12
  -2  -4  14   90.49    9.32
   2   4  14   69.77    8.48
   2  -4  14   89.89    9.24
  -2  -4  14   90.80    8.41
  -2   4 -15   23.39    3.79
   2  -4  15   27.92    4.13
  -2  -4 -15   33.31    5.10
  -2   4  15   28.88    5.36
   2   4  15   31.99    5.44
  -2  -4  15   33.15    5.03
   2   4  15   22.62    4.62
   2  -4  15   35.23    5.13
  -2  -4  15   28.31    4.46
   2  -4  16    1.34    1.20
   2   4  16    0.82    1.47
   2  -4  16    1.07    1.18
  -2  -4  16    1.31    0.87
  -2   4 -16    2.79    1.50
   2   4  16    1.64    2.20
  -2   4  16    0.84    1.83
  -2  -4 -16   -0.64    1.53
  -2  -4  16   -0.71    1.10
  -2   4  16    3.59    1.61
  -2  -4  16    3.63    1.86
   2   4 -17   25.47    3.48
   2  -4  17   20.61    3.19
  -2   4 -17   22.63    3.19
  -2  -4  17   20.70    2.86
  -2  -4 -17   28.36    3.89
   2   4  17   31.48    4.68
  -2   4  17   15.17    3.54
  -2  -4  17   26.53    3.96
  -2  -4  17   18.98    3.18
  -2   4  17   22.99    3.47
   2  -4  17   28.15    3.91
   2   4  17   20.04    3.86
   2  -4  18    7.80    1.66
   2   4 -18    5.40    1.48
  -2   4 -18    5.26    1.39
  -2  -4  18    5.80    1.24
  -2  -4 -18    6.66    1.78
   2   4  18    7.06    2.08
  -2  -4  18    4.56    1.29
  -2   4  18    4.80    1.58
  -2   4  18    3.96    1.36
   2   4  18    6.88    1.92
  -2   5   0  311.65   18.67
  -2   5   0  288.65   18.48
   2   5   0  325.64   19.03
  -2  -5   0  337.77   18.09
  -2   5   0  321.31   18.01
  -2  -5   0  273.60   17.91
  -2  -5   0  300.12   17.93
  -2   5  -1    1.12    1.13
   2   5   1    0.37    1.47
  -2   5  -1    0.62    1.35
  -2   5   1    1.23    1.07
   2   5  -1    2.97    1.48
  -2  -5  -1    2.50    0.97
  -2  -5   1    0.83    0.53
  -2  -5  -1    0.62    0.56
  -2   5  -1    2.10    0.75
  -2   5   1    0.89    0.60
  -2  -5  -1    1.10    0.66
  -2   5   2   40.85    3.91
  -2   5   2   35.11    3.76
  -2   5  -2   31.39    3.69
  -2  -5  -2   40.63    3.82
  -2   5   2   36.35    4.19
  -2  -5  -2   38.82    3.31
  -2  -5   2   34.74    3.21
  -2   5  -2   44.26    3.34
  -2   5   2   41.73    3.56
  -2  -5  -2   34.54    3.32
  -2   5   3   83.59    6.85
  -2   5  -3   78.15    6.55
   2   5  -3   92.27    6.25
  -2  -5  -3   83.96    6.30
  -2   5   3   79.35    7.20
  -2  -5  -3   87.47    6.82
  -2   5  -3   85.08    5.90
  -2  -5  -3   91.70    6.14
  -2  -5   3   96.31    6.26
  -2   5   4  142.85   10.58
  -2   5  -4  143.29   10.21
   2   5  -4  148.81    9.92
   2   5   4  158.01   10.98
  -2  -5  -4  137.15    9.87
  -2   5   4  154.60   10.25
   2  -5   4  159.54   10.05
  -2  -5   4  159.81   10.81
  -2   5   4  139.66   10.94
  -2  -5  -4  138.97   10.51
  -2  -5  -4  165.98    9.80
  -2   5  -4  150.81    9.47
  -2  -5   4  172.27    9.89
   2  -5   5  105.41    7.46
  -2   5   5  103.43    7.67
  -2  -5   5  103.20    7.89
  -2  -5  -5  110.61    8.39
  -2  -5   5   98.18    7.95
  -2   5   5   94.45    8.31
  -2   5   5  100.79    8.15
   2   5  -5   98.93    7.41
   2   5   5  115.34    8.48
  -2   5  -5  100.71    7.75
   2   5  -6  521.88   31.08
   2   5   6  542.97   32.06
  -2   5  -6  525.73   31.17
  -2   5   6  524.65   31.21
   2  -5   6  546.17   31.02
  -2  -5  -6  539.47   32.32
  -2   5   6  524.13   32.37
  -2   5   6  568.00   31.47
  -2   5  -7   32.92    3.96
   2   5  -7   37.67    4.13
  -2   5   7   35.37    4.04
   2  -5   7   38.31    4.00
  -2   5   7   38.20    4.27
  -2  -5  -7   38.24    4.78
  -2   5   7   36.84    4.71
  -2   5   7   42.98    4.32
  -2   5   8  132.66   11.23
  -2   5   8  138.17   10.14
   2   5  -8  133.22   10.19
  -2   5  -8  153.96   10.35
   2  -5   8  135.82    9.98
  -2  -5   8  159.43   10.74
  -2   5   8  142.30   10.23
  -2   5   8  127.63   10.34
  -2  -5  -8  134.76   11.21
  -2   5   8  125.13   10.91
  -2   5   9    4.91    2.00
   2  -5   9    9.27    2.39
   2   5   9    4.74    1.93
  -2   5  -9    4.38    1.49
   2   5  -9    3.93    1.61
  -2  -5   9    4.68    1.63
  -2   5   9    5.88    2.20
   2  -5   9    3.06    1.38
  -2  -5   9    2.63    1.58
  -2  -5   9    7.66    2.06
  -2  -5   9    7.76    2.09
  -2   5   9    7.08    2.08
  -2   5   9    3.33    1.71
  -2  -5  -9    6.73    2.42
  -2  -5  10   -0.56    1.12
  -2  -5 -10   -0.73    1.73
  -2   5  10   -0.61    1.21
  -2   5  10    0.73    1.14
   2  -5  10   -0.72    0.65
  -2   5 -10    0.44    1.11
   2   5 -10    1.10    1.40
  -2  -5  10   -0.56    0.51
  -2   5  10   -0.78    1.40
  -2  -5  10    0.72    0.91
  -2  -5  10   -0.55    1.63
  -2   5  10   -0.70    1.26
  -2   5  10    0.73    0.92
  -2  -5 -11   14.93    3.46
  -2  -5  11    7.20    2.24
  -2   5  11    9.92    2.54
   2  -5  11    9.27    2.70
  -2  -5  11    6.62    2.05
  -2   5 -11    4.74    1.78
   2   5 -11    4.90    1.85
  -2   5  11    6.89    2.80
   2  -5 -11    6.40    2.39
   2   5  11    7.60    2.03
  -2  -5 -11    6.39    2.49
  -2  -5  11    6.95    2.32
  -2  -5  11    4.64    1.68
  -2   5  11    4.72    2.02
   2  -5  12   85.94    9.19
  -2   5 -12   99.08    8.25
   2   5 -12  101.31    9.17
  -2  -5  12   89.28    8.54
   2  -5 -12  104.02    9.38
  -2   5  12   82.44    9.80
  -2  -5 -12   88.55    9.17
  -2  -5  12   84.48    9.09
  -2  -5  12   81.93    8.33
  -2   5  12   88.48    9.57
  -2   5  12  104.84   10.04
   2  -5  13    1.78    1.19
  -2  -5  13   -0.64    0.99
  -2   5 -13    0.52    1.24
   2  -5 -13    0.70    1.53
  -2  -5 -13    0.78    1.55
  -2   5  13    0.97    1.50
  -2  -5  13    0.83    1.05
   2  -5  13    0.82    1.27
   2   5  13    2.50    1.49
  -2  -5  13    2.52    1.60
   2  -5  14   38.95    5.04
  -2   5 -14   38.23    4.82
   2  -5 -14   41.29    5.86
  -2  -5 -14   48.27    6.26
  -2   5  14   45.07    6.75
   2   5  14   45.84    6.52
  -2  -5  14   43.78    6.01
   2  -5  14   39.83    5.83
  -2  -5  14   42.01    5.39
  -2   5 -15    4.98    1.90
   2  -5  15    2.77    1.41
  -2  -5  15    1.90    1.29
   2   5  15    9.50    3.10
  -2  -5 -15    3.45    2.23
  -2   5  15    5.41    2.68
  -2  -5  15    5.28    2.03
   2  -5  15    1.46    1.15
   2   5  15    5.32    2.25
  -2  -5  15    4.45    2.00
   2  -5  16    6.88    2.11
   2   5  16    5.50    2.23
   2  -5  16    3.89    1.52
  -2   5 -16    4.03    1.51
  -2  -5  16    2.05    1.12
  -2  -5 -16    4.10    2.11
   2   5  16    7.00    2.71
  -2   5  16    2.37    2.13
  -2  -5  16    3.79    1.55
  -2  -5  16    3.96    1.68
  -2   5  16    4.00    1.55
  -2  -5  16    3.80    1.71
  -2  -5  17    5.26    1.40
  -2   5 -17    7.87    1.87
   2  -5  17    5.12    1.45
   2  -5  17   10.81    2.27
   2   5  17    7.74    2.27
  -2  -5  17   10.40    2.08
  -2   5  17    5.02    1.62
   2   5  17    7.76    2.41
  -2  -5 -17    5.47    1.81
  -2   5 -18   24.70    2.92
   2  -5  18   27.87    3.01
  -2  -5  18   26.73    2.76
   2   5  18   28.12    3.76
  -2  -5  18   27.73    3.10
  -2   5  18   26.54    3.54
  -2   5  18   26.69    3.11
  -2  -5 -18   21.57    2.89
   2   5  18   27.82    3.78
   2   6   0    4.88    2.14
  -2   6   0    0.38    1.54
  -2   6   0    2.59    1.49
  -2   6   0    3.43    1.04
  -2  -6   0    2.26    0.82
   2   6   1   -0.47    1.77
   2   6  -1    0.85    1.75
  -2   6  -1    2.97    1.63
  -2   6   1    0.37    1.04
  -2  -6  -1    0.52    0.61
  -2   6   1    0.52    0.62
  -2   6  -1   -0.23    0.50
   2  -6   2  278.73   16.56
  -2   6  -2  245.68   17.20
  -2   6   2  298.28   17.57
   2   6  -2  305.08   18.10
  -2  -6  -2  262.57   16.68
  -2  -6   2  293.18   16.74
  -2  -6  -2  296.01   16.72
  -2   6   2  246.65   16.64
  -2  -6  -3  402.02   25.08
   2  -6   3  445.90   25.09
  -2   6  -3  393.50   25.64
  -2   6   3  425.40   26.13
  -2  -6  -3  462.77   26.05
  -2   6   3  408.39   26.65
  -2  -6   3  459.31   25.11
  -2  -6  -3  445.91   25.00
  -2  -6  -4   34.60    3.58
   2  -6   4   29.00    3.34
  -2   6  -4   36.12    4.16
   2   6  -4   38.02    3.70
   2   6   4   36.61    4.50
  -2   6   4   36.17    4.25
  -2  -6  -4   38.97    4.24
  -2  -6   4   39.43    4.43
  -2   6   4   28.62    4.28
  -2  -6   4   40.35    3.61
   2  -6   4   32.36    3.37
   2  -6   5   80.94    6.51
   2   6  -5   88.71    6.80
  -2   6   5   85.48    7.48
   2   6   5  104.80    8.21
  -2   6  -5   80.71    6.97
  -2  -6  -5   93.85    7.64
  -2  -6   5   85.63    7.34
  -2   6   5   68.05    7.37
  -2  -6  -5   87.10    6.74
  -2   6   5   78.32    6.76
   2  -6   6  190.27   13.15
   2   6   6  215.62   14.75
  -2   6  -6  197.18   13.59
   2   6  -6  193.61   13.34
   2   6   6  237.02   14.79
  -2  -6  -6  223.50   14.58
  -2   6   6  174.81   14.37
  -2   6   6  199.05   13.59
  -2   6   7   64.25    6.12
  -2   6  -7   60.66    6.04
   2   6  -7   69.88    6.23
   2  -6   7   70.98    6.07
  -2  -6   7   80.62    6.63
  -2   6   7   60.43    6.02
   2   6   7   73.90    7.10
  -2  -6  -7   70.64    6.98
  -2   6   7   56.24    6.78
   2  -6  -8   12.09    2.55
   2  -6   8    9.14    2.54
  -2   6   8   16.33    2.79
   2   6   8   13.81    3.13
   2  -6  -8   13.49    2.42
  -2   6  -8   15.02    2.57
  -2   6  -8   18.04    3.03
   2   6  -8   16.31    2.89
  -2  -6   8   22.46    3.39
   2  -6   8   17.36    2.75
  -2  -6   8   18.82    3.38
  -2  -6   8   13.09    2.67
  -2   6   8   15.64    2.98
   2   6   8   20.00    3.55
  -2   6   8    9.12    2.92
  -2  -6  -8   14.50    3.29
   2  -6  -9  130.94   10.84
  -2   6   9  119.92   11.51
   2  -6   9  136.39   11.70
   2   6   9  136.71   11.92
  -2   6  -9  154.04   10.49
   2  -6  -9  142.79   10.35
   2   6  -9  138.68   10.85
  -2   6  -9  133.33   10.56
   2  -6   9  147.23   10.68
  -2  -6   9  131.74   11.49
  -2  -6   9  118.82   10.52
  -2  -6  -9  151.73   12.05
  -2   6   9  136.53   11.98
  -2   6   9  135.68   11.00
   2   6   9  156.68   12.25
  -2  -6  10   -0.59    1.05
   2   6  10    2.38    1.74
  -2   6  10    1.28    1.41
  -2  -6 -10   -0.75    1.17
  -2   6  10    3.30    1.65
   2  -6 -10    1.82    1.53
  -2  -6 -10    0.66    1.55
  -2   6  10    0.81    1.46
   2  -6  10    0.76    1.17
  -2   6 -10   -0.46    1.02
   2   6 -10    1.79    1.51
   2  -6  10    1.59    1.26
  -2  -6  10    0.76    0.96
  -2  -6  10    0.57    0.88
  -2   6  10   -0.76    1.18
  -2  -6 -11   18.61    2.90
   2  -6  11   22.28    4.13
  -2   6 -11   25.23    3.70
   2   6 -11   22.21    3.91
  -2   6  11   22.92    4.54
   2  -6 -11   18.15    3.89
  -2  -6 -11   28.26    4.48
  -2  -6  11   20.74    4.07
   2   6  11   27.85    4.94
  -2   6  11   16.58    3.52
  -2  -6  11   19.63    3.74
  -2  -6 -11   19.95    4.14
  -2   6  11   28.91    4.70
  -2   6  11   18.16    3.85
  -2   6 -12   11.90    2.76
   2  -6 -12   16.19    3.39
  -2  -6 -12   11.81    3.32
  -2   6  12   11.16    3.41
  -2  -6  12   14.79    3.45
   2  -6  12   16.26    3.57
  -2  -6  12   14.38    3.05
  -2   6 -13    0.53    1.25
  -2   6  13   -0.95    1.70
   2  -6 -13   -0.67    1.48
  -2  -6 -13    0.74    1.62
  -2  -6  13    2.08    1.39
  -2  -6  13    0.82    1.04
   2  -6  13   -0.81    1.25
  -2  -6  13   -0.61    1.35
  -2   6 -14   63.15    6.43
  -2  -6  14   67.59    6.41
  -2  -6 -14   61.08    7.09
   2  -6 -14   58.91    6.98
  -2   6  14   73.61    8.59
   2   6  14   89.51    8.93
  -2  -6  14   65.54    7.57
  -2  -6  14   63.63    7.04
  -2  -6  14   54.79    6.19
   2  -6  14   84.65    8.32
  -2  -6  14   57.69    6.67
  -2  -6  15   39.40    4.32
  -2   6 -15   31.99    4.16
  -2   6  15   30.31    5.30
   2  -6 -15   37.06    4.89
  -2  -6 -15   37.54    5.13
   2   6  15   31.70    5.19
  -2  -6  15   36.76    5.17
  -2  -6  15   24.11    4.08
   2  -6  15   36.06    5.07
   2   6  15   30.71    5.25
  -2  -6  15   30.16    4.24
   2   6  16    0.73    0.66
   2  -6  16    0.57    0.72
  -2   6 -16    0.42    1.13
  -2  -6  16    0.37    0.67
  -2  -6 -16    1.55    1.31
  -2   6  16   -0.72    1.58
   2   6  16    2.83    1.80
  -2  -6  16    0.49    0.77
  -2   6  16   -0.53    0.95
  -2  -6  16    1.26    1.19
  -2  -6  17   16.23    2.26
  -2   6 -17   18.42    2.59
   2  -6  17   16.34    2.69
   2   6  17   17.50    3.25
  -2  -6  17   14.91    2.40
  -2   6  17   13.22    2.46
  -2  -6 -17   14.71    2.55
   2   6  17   18.07    3.23
  -2   6  18    0.72    0.73
   2  -6  18    1.92    0.72
  -2   6  18    0.56    0.61
  -2  -6  18    1.39    0.59
  -2   6 -18    1.96    0.82
   2   6  18    2.85    1.15
  -2   7   0    5.29    1.97
   2   7   0    8.94    2.67
   2  -7   0    6.96    1.61
   2   7   1    2.34    2.09
  -2   7  -1    0.45    1.32
  -2   7   1    0.43    1.09
   2   7  -1    2.16    1.94
   2  -7   1    1.31    0.78
  -2  -7  -1    0.90    0.71
   2  -7   1    0.66    0.72
   2  -7  -1    2.68    1.13
   2  -7   2   45.18    4.24
  -2   7   2   50.48    4.99
  -2   7  -2   42.32    5.07
   2   7  -2   57.14    6.01
  -2  -7  -2   50.04    4.46
  -2  -7  -2   49.70    4.42
  -2  -7   2   54.39    4.55
   2  -7   2   43.62    4.36
   2  -7  -2   45.16    4.46
   2  -7   3   74.94    6.17
  -2   7   3   62.14    6.82
  -2   7  -3   80.20    7.20
   2   7  -3  103.75    8.23
  -2  -7  -3   88.61    6.62
  -2  -7  -3   90.32    6.50
  -2  -7   3   82.54    6.34
   2  -7   3   70.29    6.16
   2  -7  -3   84.72    6.55
  -2  -7  -4   21.87    3.05
   2  -7   4   26.96    3.17
   2   7   4   38.80    4.77
  -2   7   4   30.11    4.14
  -2   7  -4   28.35    3.95
  -2  -7   4   26.74    3.82
  -2  -7  -4   23.50    3.53
  -2   7   4   29.15    4.35
  -2  -7   4   33.02    3.37
   2  -7   4   24.51    3.02
   2   7   5   27.90    4.30
   2   7  -5   31.33    3.64
  -2   7  -5   24.65    3.76
  -2   7   5   24.33    3.83
   2  -7   5   25.74    3.26
  -2  -7  -5   29.78    3.50
  -2   7   5   27.32    3.53
  -2  -7  -5   24.90    3.85
  -2   7   5   27.15    4.49
   2  -7  -6  173.41   12.61
  -2   7  -6  172.73   14.43
  -2   7   6  158.33   12.88
  -2  -7  -6  162.64   12.21
  -2   7   6  180.58   12.72
   2  -7   6  209.88   14.06
   2   7   6  191.97   14.07
   2  -7  -6  166.79   12.13
  -2   7   6  177.69   13.44
  -2   7  -6  175.72   12.88
   2   7  -6  186.03   12.63
  -2  -7   6  180.15   12.70
  -2  -7   6  199.02   12.71
   2  -7   6  177.33   12.38
  -2  -7   6  189.34   12.88
  -2  -7   6  192.02   13.26
  -2  -7   6  157.85   12.50
  -2  -7  -6  208.83   13.90
  -2   7   6  158.86   13.71
  -2  -7  -7   10.53    2.56
  -2   7   7    3.76    1.93
   2  -7  -7    7.93    2.15
  -2   7  -7    3.38    1.88
  -2   7   7    9.31    2.46
   2  -7   7    5.22    1.96
  -2   7   7    4.45    1.68
   2   7   7    4.38    1.87
  -2  -7  -7    6.90    1.77
   2  -7  -7    4.30    1.47
  -2   7  -7    8.15    2.34
   2   7  -7    6.74    1.85
  -2  -7   7    4.48    1.75
   2  -7   7    7.97    1.92
  -2  -7   7    2.86    1.39
  -2  -7   7    4.55    1.59
  -2  -7   7    5.63    1.80
  -2   7   7    5.45    1.69
   2  -7  -8   85.47    8.00
  -2   7  -8   68.89    8.96
   2  -7   8   95.42    8.98
   2   7   8   83.37    8.99
  -2  -7  -8   99.08    8.07
  -2   7   8   92.38    8.03
  -2   7  -8   99.01    8.37
   2  -7  -8   75.56    7.32
   2   7  -8  103.47    8.40
  -2  -7   8   87.35    7.49
  -2  -7   8   92.54    8.14
   2  -7   8   96.79    8.01
  -2  -7   8   95.98    8.60
  -2  -7   8   86.98    8.01
  -2  -7   8   90.12    8.87
  -2  -7   8   74.72    7.68
  -2  -7  -8   99.93    9.09
  -2   7   8   97.51    9.52
   2   7   8   96.40    9.25
  -2   7   8   92.66    8.26
   2  -7  -9    3.49    1.74
   2  -7   9    8.22    2.60
  -2  -7  -9    4.30    1.61
   2   7   9    4.99    2.24
  -2  -7   9    5.70    1.66
   2  -7  -9    6.78    1.90
  -2   7  -9    1.83    1.66
  -2   7  -9    6.75    2.37
   2   7  -9    7.06    2.25
   2  -7   9    8.11    2.33
  -2  -7   9    7.32    2.09
  -2  -7   9    2.62    1.57
  -2  -7   9    4.51    1.79
  -2  -7   9    2.85    1.46
  -2  -7   9    5.68    1.85
  -2   7   9    3.10    1.68
   2   7   9    2.41    1.78
  -2   7   9    1.72    1.56
  -2  -7  -9    3.65    2.08
   2  -7  10   -0.78    1.22
  -2  -7 -10    0.58    0.89
   2  -7 -10    0.50    1.01
  -2   7 -10    5.35    1.80
  -2  -7  10    2.00    1.27
   2   7 -10    1.93    1.52
   2  -7  10    1.17    1.17
  -2   7  10    0.82    1.47
  -2  -7  10    1.58    1.42
  -2  -7  10    0.68    1.37
  -2  -7  10    1.19    1.06
   2   7  10   -0.87    1.35
  -2  -7  10    0.60    0.94
  -2   7  10    0.67    1.21
  -2   7  10    0.92    1.64
  -2  -7 -10    1.56    1.56
   2  -7 -10    1.87    1.93
  -2  -7 -10   -1.32    1.86
  -2  -7 -11    0.44    0.88
   2  -7  11   -0.81    1.25
   2  -7 -11   -0.52    0.92
  -2   7 -11   -1.02    1.29
  -2  -7  11   -0.51    0.80
  -2   7  11    1.77    1.77
   2  -7 -11   -1.30    1.54
  -2  -7 -11   -0.69    1.24
  -2  -7  11   -0.70    1.09
  -2  -7  11   -0.60    1.08
  -2  -7  11   -0.82    1.03
  -2  -7  11   -0.62    1.24
  -2   7  11   -0.83    1.49
  -2  -7 -12   54.56    5.25
   2  -7  12   57.09    6.94
  -2  -7  12   47.83    5.40
  -2   7 -12   52.55    5.60
  -2   7  12   38.21    6.26
  -2  -7 -12   50.95    6.23
   2  -7 -12   51.45    6.14
  -2  -7  12   52.51    6.30
  -2  -7  12   46.69    6.32
  -2  -7  12   48.15    5.65
  -2  -7  12   43.02    5.61
  -2   7  12   38.43    5.92
  -2   7 -13    4.12    1.73
  -2  -7  13    0.99    0.89
  -2   7  13    0.90    1.98
   2  -7 -13    0.64    1.63
  -2  -7 -13   -0.69    1.75
  -2  -7  13    0.67    1.20
  -2  -7  13   -0.56    1.13
   2  -7  13    0.77    1.39
  -2  -7  13   -0.59    1.29
  -2   7 -14   39.22    4.88
  -2  -7  14   49.19    5.08
  -2  -7 -14   47.11    5.83
   2  -7 -14   48.59    5.72
  -2   7  14   33.15    5.78
  -2  -7  14   49.40    5.76
  -2  -7  14   45.37    5.11
   2  -7  14   44.71    5.83
  -2  -7  14   45.74    5.39
  -2   7 -15    8.87    2.17
  -2  -7  15    7.14    1.78
   2  -7 -15   10.23    2.37
  -2  -7 -15    7.69    2.44
  -2   7  15    3.02    1.95
  -2  -7  15    9.11    1.98
  -2  -7  15    6.44    1.90
   2  -7  15    6.78    2.17
  -2  -7  15    8.63    2.22
  -2   7 -16    0.38    0.96
  -2  -7  16    0.32    0.50
   2   7  16    0.66    1.03
   2  -7  16    1.49    0.99
  -2  -7  16    0.44    0.78
  -2   7  16   -0.48    0.86
  -2  -7 -16    0.44    1.18
  -2  -7  17    1.92    0.78
  -2   7 -17    2.93    1.15
   2   7  17    3.02    1.28
   2  -7  17    1.43    0.81
  -2  -7  17    1.29    0.77
  -2   7  17    1.07    0.85
  -2  -7 -17    3.72    1.18
   2   8   0    6.96    2.83
  -2   8   0   13.37    2.65
   2  -8   0    8.53    1.93
   2  -8   0    8.96    1.96
   2   8  -1   16.92    4.00
   2   8   1   20.06    4.22
  -2   8  -1   22.02    3.58
  -2   8   1   30.24    3.87
   2  -8  -1   27.84    3.34
  -2  -8   1   23.60    2.99
  -2  -8  -1   20.88    2.84
   2  -8   1   18.41    2.79
   2  -8  -1   20.05    3.03
  -2  -8  -1   19.37    2.71
   2   8  -2    8.63    3.03
  -2   8  -2   11.18    2.67
  -2   8   2   12.33    2.64
  -2  -8  -2    7.58    1.72
  -2  -8  -2   12.74    2.17
   2  -8   2    9.51    1.98
   2  -8  -2   11.90    2.15
  -2  -8   2   15.84    2.39
  -2   8   3  160.78   13.01
  -2   8  -3  165.74   12.76
   2   8  -3  182.98   13.72
   2  -8   3  171.52   11.67
  -2  -8  -3  161.90   11.71
  -2  -8   3  192.84   12.00
  -2  -8  -3  193.98   12.04
   2  -8   3  161.59   11.73
   2  -8  -3  167.03   11.93
  -2  -8   4    1.16    1.72
   2  -8  -4    1.36    1.07
  -2   8   4    1.16    1.17
  -2  -8  -4    0.41    0.52
   2  -8  -4    1.18    0.87
   2   8   4    3.67    1.74
  -2   8   4    1.89    1.38
  -2   8  -4    1.10    1.56
   2   8  -4    0.67    2.17
  -2  -8  -4    2.20    1.14
   2  -8   4    1.01    0.90
  -2  -8  -4    0.42    0.85
   2  -8   4    2.71    1.20
  -2  -8   4    4.51    1.81
  -2  -8   4    2.07    1.11
  -2  -8   4    5.11    1.71
  -2  -8   4    2.75    1.23
  -2  -8   4    4.49    1.71
  -2  -8   4    1.45    1.06
  -2  -8   4    1.46    0.99
   2  -8   4    0.38    0.59
   2  -8  -5  113.51    9.31
  -2   8   5  114.68    9.94
  -2  -8  -5  126.00    9.23
  -2   8   5  111.71    9.29
   2  -8   5  124.84   10.21
   2  -8  -5  118.17    9.11
  -2   8  -5   99.19    9.43
   2  -8   5  101.07    9.15
  -2   8   5  128.32   10.56
   2   8   5  111.36   10.55
  -2  -8   5  131.22    9.41
   2  -8   5  127.69    9.22
  -2  -8   5  125.47    9.54
  -2  -8   5  123.49    9.52
  -2  -8   5  110.10    9.50
  -2  -8   5  127.24    9.63
  -2  -8   5  111.38    9.38
  -2   8   5  115.35   10.83
   2  -8  -6   79.89    7.20
  -2   8  -6   64.61    8.16
  -2   8   6   80.15    7.29
   2   8   6   78.42    8.41
  -2  -8  -6   69.63    6.67
   2  -8   6   97.26    8.42
  -2   8   6   83.99    7.77
   2   8   6   89.27    8.67
   2  -8  -6   74.36    6.75
  -2   8   6   66.37    7.54
  -2   8  -6   62.65    7.00
  -2  -8   6   76.04    6.88
   2  -8   6   76.22    6.88
  -2  -8   6   78.99    7.24
  -2  -8   6   78.63    7.46
  -2  -8   6   69.23    6.86
  -2  -8   6   80.58    7.22
  -2  -8   6   64.25    6.78
  -2   8   6   69.76    8.13
  -2   8   7  133.87   12.59
   2  -8  -7  145.79   11.18
  -2   8  -7  123.76   12.57
  -2   8   7  142.05   11.19
   2  -8   7  165.68   12.47
   2   8   7  138.54   12.55
  -2  -8  -7  158.80   11.19
  -2   8   7  146.22   11.76
   2  -8  -7  151.04   10.97
  -2   8  -7  128.38   11.10
  -2  -8   7  146.39   11.22
   2  -8   7  137.33   10.78
  -2  -8   7  153.43   11.40
  -2  -8   7  138.81   11.51
  -2  -8   7  142.80   11.19
  -2  -8   7  125.01   10.82
  -2   8   7  142.33   11.24
   2  -8  -8   -0.57    1.25
  -2   8  -8    0.98    1.24
   2   8   8    0.87    1.35
  -2   8   8    0.67    1.04
   2  -8   8    2.22    1.48
  -2  -8  -8   -0.54    0.97
  -2   8   8   -0.58    1.04
   2  -8  -8   -0.51    0.78
  -2   8  -8    0.62    2.21
   2  -8   8    1.65    1.63
  -2  -8   8   -0.57    1.15
  -2  -8   8    0.66    0.84
  -2  -8   8   -0.57    1.03
  -2  -8   8   -0.58    0.73
  -2  -8   8    1.15    1.15
  -2   8   8   -0.91    1.63
   2   8   9  122.38   11.91
  -2  -8  -9  123.08   10.17
   2  -8   9  142.53   11.67
   2  -8  -9  129.85   10.07
  -2   8  -9   95.50    9.87
   2  -8   9  121.56   10.28
  -2  -8   9  135.57   10.51
  -2  -8   9  129.04   10.41
  -2  -8   9  123.82   10.75
  -2  -8   9  130.02   10.45
  -2   8   9  106.87   10.17
  -2   8   9  114.72   11.76
  -2   8  -9  115.04   12.03
   2  -8  -9  129.78   10.54
   2   8  10   -0.93    1.18
   2  -8  10    1.59    1.59
   2  -8 -10   -0.54    0.84
  -2  -8  10    0.49    0.77
  -2   8  10   -0.86    1.55
  -2  -8  10   -0.61    1.09
  -2  -8  10    0.70    1.41
  -2  -8  10   -0.60    0.93
  -2  -8  10    0.61    0.95
   2  -8 -10   -1.89    1.87
  -2  -8 -10    0.65    1.30
  -2  -8 -11   23.89    3.37
   2  -8  11   19.14    3.90
  -2  -8  11   22.85    3.39
   2  -8 -11   23.10    4.15
  -2  -8 -11   26.08    4.31
  -2  -8  11   20.40    3.81
  -2  -8  11   25.27    3.87
  -2  -8  11   27.19    4.08
  -2  -8  11   22.62    3.82
  -2   8  11   13.79    3.65
  -2  -8 -12   24.33    3.38
   2  -8  12   30.99    4.83
  -2  -8  12   29.00    3.85
   2  -8 -12   27.82    4.29
  -2  -8 -12   19.86    3.97
  -2  -8  12   26.58    4.30
  -2  -8  12   26.67    3.96
  -2  -8  12   15.28    3.21
  -2   8  12   30.51    5.01
  -2  -8  13    0.90    0.90
  -2  -8 -13   -0.41    0.63
   2  -8  13    0.72    0.92
  -2  -8  13    0.53    1.07
  -2  -8  13    0.63    0.80
  -2  -8 -13    1.25    1.77
   2  -8 -13    0.60    1.51
  -2  -8  13    0.54    1.28
  -2  -8  14   24.79    3.60
  -2  -8  14   22.56    3.77
  -2  -8  14   26.91    3.44
  -2   8 -14   32.87    4.03
   2  -8  14   32.73    4.66
   2  -8 -14   30.91    4.27
  -2  -8 -14   31.29    4.33
  -2  -8  15   11.92    2.16
  -2  -8  15   10.88    2.30
   2  -8  15   10.71    2.08
  -2   8 -15    7.47    1.87
  -2  -8  15    8.77    1.76
   2  -8 -15   10.20    2.24
  -2  -8 -15   11.61    2.48
   2   8  16   -0.57    1.03
   2  -8  16   -0.62    0.68
  -2  -8  16    0.37    0.57
  -2  -8  16   -0.29    0.45
  -2  -8  16    0.79    0.58
  -2   8  16   -0.41    0.64
  -2  -8 -16    0.35    0.89
   2  -8  17    9.66    1.55
  -2   8  17    8.30    1.56
   2   8  17    6.07    1.68
  -2  -9   0  320.76   21.13
  -2   9   0  371.33   22.97
   2  -9   0  319.90   21.45
  -2   9   0  368.83   22.76
   2  -9   0  348.40   22.03
   2   9   0  349.08   24.14
  -2  -9   0  328.48   20.99
  -2  -9   0  345.29   21.07
  -2  -9   0  338.21   21.37
  -2  -9   0  326.46   21.14
  -2  -9   0  358.31   21.48
   2  -9   0  328.31   21.36
   2  -9   0  376.34   22.16
   2  -9   1   32.84    4.25
   2  -9  -1   30.02    4.05
   2  -9  -1   26.14    3.73
  -2   9  -1   19.33    3.82
  -2  -9  -1   27.39    3.53
  -2   9   1   32.23    4.52
  -2  -9   1   19.98    3.07
  -2  -9   1   26.42    3.39
   2   9  -1   24.06    4.89
  -2  -9  -1   26.38    3.37
  -2   9   1   26.17    4.09
  -2   9  -1   26.34    4.14
  -2  -9   1   24.05    3.20
  -2  -9  -1   23.80    3.24
   2  -9   1   27.48    3.91
   2  -9  -1   26.29    3.79
  -2  -9   1   23.36    3.24
  -2  -9   1   26.02    3.53
  -2  -9  -1   26.06    3.47
  -2  -9  -1   31.10    3.95
  -2  -9  -1   21.56    3.17
  -2  -9   1   26.07    3.47
  -2  -9   1   21.04    3.42
  -2  -9   1   28.72    3.56
  -2  -9  -1   25.61    3.43
   2  -9   1   28.44    3.61
   2  -9  -1   19.53    3.18
  -2  -9   2   50.03    6.07
   2  -9  -2   48.51    5.46
   2  -9   2   59.25    6.10
  -2  -9  -2   60.39    5.52
  -2   9  -2   51.78    6.19
  -2  -9  -2   56.95    5.47
  -2  -9   2   46.95    5.10
   2  -9  -2   46.60    5.47
  -2   9   2   58.25    6.47
  -2  -9  -2   57.16    5.28
  -2   9  -2   69.22    6.85
  -2  -9   2   54.31    5.17
  -2  -9   2   54.46    5.37
   2  -9   2   54.16    5.86
   2   9  -2   54.56    7.15
  -2  -9  -2   62.70    5.56
  -2  -9  -2   65.47    5.97
  -2  -9   2   51.49    5.46
  -2  -9  -2   51.78    5.36
  -2  -9   2   51.48    5.28
  -2  -9   2   60.71    5.81
  -2  -9   2   61.70    5.72
  -2  -9   2   54.74    5.59
  -2  -9   2   50.56    5.61
  -2  -9   2   59.48    5.51
  -2  -9  -2   61.94    5.66
   2  -9   2   50.65    5.36
   2  -9  -2   50.96    5.39
  -2  -9   3   29.24    4.48
   2  -9   3   41.40    5.03
   2  -9  -3   33.71    4.33
  -2  -9  -3   32.98    3.96
  -2  -9  -3   27.83    3.71
  -2   9   3   38.32    5.12
   2  -9  -3   33.23    4.48
  -2  -9   3   34.86    4.02
  -2   9  -3   35.19    4.91
  -2  -9  -3   26.83    3.54
  -2   9   3   36.14    5.19
   2   9  -3   41.91    6.09
  -2   9  -3   34.67    4.83
   2  -9   3   33.78    4.46
  -2  -9  -3   35.52    4.03
  -2  -9   3   23.57    3.74
  -2  -9   3   38.16    4.53
  -2  -9   3   35.01    4.13
  -2  -9  -3   38.05    4.46
  -2  -9   3   32.59    4.19
  -2  -9   3   34.65    4.37
  -2  -9   3   29.39    4.17
  -2  -9   3   38.02    4.17
  -2  -9  -3   41.14    4.36
   2  -9   3   33.94    4.03
   2  -9  -3   36.37    4.24
   2  -9  -4   10.67    2.54
  -2  -9  -4   12.23    2.36
  -2   9   4   13.21    3.04
   2  -9  -4   14.90    2.57
   2   9   4   10.26    3.23
  -2   9   4   14.51    3.32
  -2   9  -4   11.56    3.12
  -2  -9  -4   13.05    2.39
   2   9  -4    9.70    3.54
   2  -9   4   15.64    2.96
   2  -9   4   12.45    2.42
  -2  -9   4   12.16    2.54
  -2  -9  -4   15.85    2.87
  -2  -9   4   16.65    2.77
  -2  -9   4   13.02    2.59
  -2  -9  -4   13.92    2.35
  -2  -9   4   13.39    2.66
  -2  -9   4   10.28    2.42
  -2  -9   4   11.76    2.71
  -2   9   5   18.20    3.57
  -2  -9  -5   26.04    3.56
  -2   9   5   21.33    3.58
   2  -9  -5   21.54    3.31
   2   9   5   29.35    5.04
  -2   9  -5   18.28    3.85
  -2   9   5   18.60    3.85
   2   9  -5   23.01    4.75
   2  -9   5   21.33    3.51
  -2  -9   5   29.28    3.83
   2  -9   5   23.42    3.50
  -2  -9   5   26.70    3.84
  -2  -9   5   21.93    3.70
  -2  -9   5   21.17    3.48
  -2  -9   5   24.98    3.64
  -2  -9   5   18.98    3.35
   2  -9  -5   26.30    3.79
  -2   9  -5   26.49    4.77
   2  -9  -6   96.93    8.55
  -2   9  -6   89.46   10.15
  -2   9   6  104.10    9.44
   2   9   6  104.15   10.57
  -2  -9  -6   89.86    8.16
  -2   9   6  104.87    8.98
   2  -9   6  117.54    9.86
   2  -9  -6   98.12    8.38
  -2   9   6   86.54    9.24
  -2   9  -6   77.26    8.64
   2   9  -6  106.71   10.39
  -2  -9   6  107.19    8.92
   2  -9   6   98.47    8.48
  -2  -9   6  100.15    9.12
  -2  -9   6  108.68    8.96
  -2  -9   6  108.16    8.84
  -2  -9   6   78.83    8.16
  -2   9   6   96.87   10.24
   2  -9  -7    1.72    1.36
  -2   9  -7    4.98    2.19
   2  -9   7    1.48    1.32
  -2   9   7    1.84    1.23
   2   9   7    1.85    1.85
  -2   9   7    1.41    1.27
  -2  -9  -7    2.19    1.20
   2  -9  -7    3.15    1.33
  -2   9  -7    5.44    2.51
   2  -9   7    0.56    1.23
  -2  -9   7    0.59    1.39
  -2  -9   7    2.69    1.35
  -2  -9   7    1.18    1.40
  -2  -9   7    2.93    1.49
  -2  -9   7    1.18    1.06
  -2   9   7    0.96    0.86
   2  -9   8   19.97    3.89
   2   9   8   20.86    4.44
  -2  -9  -8   18.50    3.25
  -2   9   8   17.59    3.28
   2  -9  -8   21.90    3.46
  -2   9  -8    9.71    3.01
   2  -9   8   19.27    3.46
  -2  -9   8   21.13    3.64
  -2  -9   8   15.15    3.13
  -2  -9   8   20.85    3.81
  -2  -9   8   25.41    3.84
  -2   9   8   15.84    3.99
   2  -9  -8   18.51    3.56
  -2   9  -8   18.75    4.38
   2  -9  -9   -0.56    1.12
  -2  -9   9    1.23    1.34
  -2  -9   9    2.12    1.55
  -2  -9   9    0.61    0.95
  -2  -9   9    1.83    1.34
   2  -9   9    0.79    1.22
   2   9   9    0.96    1.73
   2  -9  -9    1.85    1.83
  -2   9  -9   -1.07    1.35
   2   9  10   14.51    3.83
   2  -9  10   11.80    3.22
  -2  -9 -10   12.78    2.49
   2  -9 -10   14.07    2.88
  -2  -9  10    9.88    2.76
  -2  -9  10   11.41    2.66
  -2  -9  10   18.26    3.25
   2  -9 -10   10.00    2.88
  -2  -9  10    9.70    2.69
  -2   9  10   15.06    3.69
  -2  -9 -11    9.71    2.12
   2  -9  11    6.13    2.32
  -2  -9  11    7.04    2.21
  -2  -9  11    7.46    2.22
  -2  -9  11    6.84    2.33
   2  -9 -11   15.44    3.16
  -2  -9 -11   10.68    2.73
  -2  -9  11    8.76    2.44
  -2   9  11    6.03    2.60
  -2  -9 -12   91.63    7.72
   2  -9  12   93.68    9.15
   2  -9 -12  107.82    8.98
  -2  -9 -12   95.60    8.63
  -2  -9  12   83.34    7.94
  -2  -9  12   93.87    8.34
  -2  -9  12  101.33    9.11
  -2  -9  12   86.58    8.11
  -2   9  12  100.15    9.72
  -2  -9  13    1.17    0.78
  -2  -9 -13    1.15    0.77
  -2  -9  13    2.31    1.27
  -2  -9  13    3.40    1.51
   2  -9  13    2.75    1.30
   2  -9 -13    2.15    1.60
  -2  -9 -13   -0.55    1.47
  -2   9  13    2.11    1.41
  -2  -9  14   14.33    2.84
   2  -9  14   19.71    2.86
  -2  -9  14   25.89    3.27
  -2  -9  14   17.99    2.60
  -2  -9 -14   24.33    2.88
   2  -9 -14   24.89    3.53
  -2  -9 -14   22.53    3.46
  -2  -9  15    1.94    0.92
  -2  -9  15    1.19    0.94
   2  -9  15    0.95    0.81
   2  -9  15    3.19    1.15
  -2  -9  15    2.13    0.79
   2   9  15    1.24    1.12
   2  -9 -15    0.37    0.87
  -2  -9 -15    1.86    1.29
  -2  -9  16    0.19    0.38
  -2  -9  16   -0.23    0.61
   2  -9  16   -0.23    0.36
   2  -9  16    0.26    0.47
  -2   9  16   -0.33    0.52
   2   9  16   -0.46    0.59
  -2  10   0    7.88    2.89
  -2 -10   0    5.78    1.70
  -2 -10   0    4.95    1.69
  -2  10   0   10.73    2.77
  -2 -10   0    4.93    1.69
   2 -10   0    9.45    2.39
  -2 -10   0    5.91    2.00
  -2 -10   0    3.86    1.37
  -2 -10   0    6.98    1.98
  -2 -10   0    4.91    1.68
   2 -10   0    8.18    2.07
   2 -10   0    7.89    2.49
   2 -10   1   70.54    6.79
   2 -10  -1   56.03    6.18
  -2 -10  -1   56.33    5.84
  -2 -10   1   57.83    5.83
  -2  10   1   56.10    6.93
   2 -10  -1   43.00    5.67
  -2  10  -1   60.09    7.02
   2  10  -1   69.95    8.72
   2 -10   1   58.26    6.34
  -2  10  -1   62.82    7.18
  -2 -10   1   60.65    5.82
  -2 -10  -1   57.58    5.80
   2 -10  -1   71.23    6.77
  -2 -10   1   71.05    6.21
  -2 -10  -1   58.90    5.69
  -2 -10   1   48.88    5.37
  -2 -10  -1   62.75    6.08
  -2 -10   1   47.98    5.63
  -2 -10   1   64.31    6.25
  -2 -10   1   57.07    5.88
  -2 -10  -1   48.38    5.47
  -2 -10   1   72.65    6.38
  -2 -10  -1   63.80    6.14
   2 -10   1   69.74    6.37
   2 -10  -1   63.53    6.19
  -2 -10   1   54.28    6.61
   2 -10  -2   -0.55    1.10
   2 -10   2    1.20    1.42
  -2  10  -2    0.72    1.28
  -2  10   2   -0.72    1.29
   2 -10  -2    0.58    0.91
  -2 -10   2   -0.47    0.85
  -2 -10  -2    0.49    0.87
   2 -10  -2   -0.56    1.01
   2  10  -2   -0.97    2.46
  -2  10  -2    0.71    1.42
  -2 -10   2   -0.95    1.04
  -2 -10   2   -0.43    0.86
  -2 -10  -2    0.46    1.02
   2 -10   2    0.61    0.94
  -2 -10  -2    0.48    1.13
  -2 -10   2   -0.46    1.02
  -2 -10   2    0.52    0.92
  -2 -10   2    2.62    1.63
  -2 -10   2   -0.50    1.00
  -2 -10  -2    0.43    0.77
  -2 -10   2    0.52    1.04
  -2 -10   2    0.57    1.15
  -2 -10   2    0.48    0.61
  -2 -10  -2    1.00    0.89
   2 -10   2    0.50    0.90
   2 -10  -2    0.52    0.81
  -2 -10   3  156.69   12.57
   2 -10  -3  147.04   11.50
  -2  10   3  159.20   12.84
  -2  10  -3  143.84   12.44
  -2 -10   3  156.22   11.23
   2 -10  -3  159.62   12.15
  -2 -10  -3  130.04   10.76
  -2 -10  -3  148.96   11.26
  -2 -10   3  162.73   11.41
  -2 -10  -3  146.81   10.84
  -2  10  -3  114.46   11.72
  -2 -10  -3  165.17   11.38
   2 -10   3  168.16   12.24
   2  10   3  173.95   14.51
   2  10  -3  142.13   13.73
  -2 -10   3  146.55   11.13
  -2 -10  -3  172.12   11.97
  -2 -10   3  166.84   11.82
  -2 -10  -3  136.28   10.93
  -2 -10   3  166.61   11.70
  -2 -10   3  137.83   11.28
  -2 -10   3  119.80   11.12
  -2 -10   3  141.24   11.05
  -2 -10  -3  158.26   11.44
   2 -10   3  146.46   11.26
   2 -10  -3  159.08   11.60
  -2  10  -4   44.92    5.93
   2 -10  -4   45.20    5.60
  -2 -10  -4   42.96    4.80
  -2  10   4   45.38    5.87
   2 -10  -4   38.17    4.61
   2  10  -4   40.00    6.67
   2  10   4   50.51    6.90
  -2  10  -4   27.64    4.85
  -2 -10  -4   44.15    4.78
   2 -10   4   40.20    5.20
  -2 -10  -4   40.26    4.70
  -2 -10   4   42.45    4.93
  -2 -10  -4   41.30    5.00
  -2 -10   4   34.61    4.71
  -2 -10   4   36.11    4.68
  -2 -10   4   44.13    5.22
  -2 -10   4   31.95    4.67
   2 -10  -4   35.30    4.80
  -2  10  -5    6.59    2.46
   2 -10  -5    8.00    2.24
  -2 -10  -5    5.20    1.76
  -2  10   5    4.42    1.99
  -2  10   5    5.59    1.94
   2 -10  -5    3.05    1.38
   2  10   5    5.80    2.30
  -2  10  -5    3.69    2.30
   2  10  -5    5.74    3.10
   2 -10   5    3.02    1.45
  -2 -10   5    4.64    1.74
  -2 -10   5    6.84    2.12
  -2 -10   5    7.05    2.05
  -2 -10   5    0.57    1.27
  -2 -10   5    3.01    1.63
  -2  10  -5    9.60    3.11
   2 -10  -5    6.87    2.24
  -2  10   6   20.59    3.64
   2 -10  -6   22.86    3.95
   2  10   6   15.79    4.16
  -2  10   6   14.86    3.40
  -2 -10  -6   18.59    3.17
   2 -10  -6   20.90    3.46
  -2  10  -6   14.89    3.72
   2  10  -6   15.40    4.25
  -2 -10   6   17.35    3.40
   2 -10   6   17.29    3.20
  -2 -10   6   20.16    3.50
  -2 -10   6   19.38    3.44
  -2 -10   6   17.01    3.27
   2 -10  -6   21.07    3.57
  -2  10  -6   17.18    4.26
   2 -10  -7    3.91    1.67
  -2 -10   7    1.83    1.46
  -2 -10   7    2.43    1.34
  -2 -10   7    7.03    2.27
  -2 -10   7    1.23    1.11
   2  10   7    1.99    1.79
  -2  10   7    3.73    1.77
  -2  10  -7    5.27    2.67
   2 -10  -7    1.80    1.62
   2 -10  -8   39.00    5.00
  -2 -10   8   36.97    4.96
  -2 -10   8   48.83    5.63
  -2 -10   8   40.47    5.59
  -2 -10   8   27.61    4.52
   2  10   8   36.94    6.21
   2 -10  -8   39.02    5.06
  -2  10  -8   49.71    7.27
  -2 -10   9   68.54    6.71
   2 -10   9   66.90    6.59
  -2 -10   9   51.36    6.44
  -2 -10   9   57.59    6.32
   2  10   9   51.41    7.50
  -2  10  -9   47.66    7.44
   2 -10  -9   59.36    6.51
   2 -10  -9   52.41    6.08
  -2  10 -10    2.10    1.88
   2 -10 -10    3.61    1.79
  -2 -10  10    2.04    1.50
  -2 -10  10    2.34    1.48
  -2 -10  10    2.90    1.47
   2 -10  10    1.13    1.14
  -2 -10 -10    2.81    1.40
   2  10  10    2.88    1.93
  -2 -10  10    1.72    1.71
  -2  10  10    4.37    2.60
  -2 -10 -11   16.00    2.82
   2 -10 -11   25.30    3.96
  -2  10  11   25.61    4.68
  -2 -10  11   22.98    3.85
  -2 -10  11   23.04    3.55
  -2 -10  11   24.54    3.71
   2 -10  11   13.39    2.83
  -2 -10 -12   10.86    2.17
   2 -10 -12    8.47    2.33
  -2  10  12   15.62    3.44
  -2 -10  12   10.40    2.54
  -2 -10  12   12.76    2.54
  -2 -10  12    7.14    2.02
   2 -10  12    8.81    2.30
  -2 -10 -13    4.46    1.31
   2 -10 -13    3.71    1.67
  -2  10  13    1.26    1.50
   2 -10  13    0.86    0.86
  -2 -10  13    2.53    1.26
  -2 -10  13    3.50    1.42
  -2 -10  13    1.20    0.96
  -2 -10  14    7.86    1.70
   2 -10  14    7.07    1.66
  -2 -10 -14    8.96    1.59
   2 -10 -14    6.09    1.72
   2 -10  15    8.92    1.61
  -2 -10  15    8.11    1.52
   2 -10 -15   11.02    1.84
   2  10  15    9.47    2.29
  -2  10 -15   10.53    2.23
  -2 -11   0  265.62   17.19
  -2  11   0  283.38   19.15
  -2 -11   0  268.80   16.94
  -2 -11   0  254.01   16.85
   2 -11   0  284.86   18.15
  -2 -11   0  195.04   16.28
  -2 -11   0  247.49   16.94
  -2 -11   0  229.34   16.30
  -2 -11   0  218.59   16.43
  -2 -11   0  283.11   17.51
   2 -11   0  235.70   17.01
   2 -11   0  275.50   17.87
   2 -11  -1   17.62    3.40
   2 -11   1   18.33    3.39
  -2 -11  -1   16.81    3.02
  -2  11   1   12.65    3.48
   2 -11  -1   15.36    3.07
  -2 -11   1   18.62    3.15
  -2  11  -1   14.26    3.49
   2 -11  -1   19.00    3.49
  -2 -11   1   10.65    2.57
  -2 -11   1   15.70    2.89
  -2 -11  -1   14.79    2.85
   2 -11   1   18.92    3.64
  -2 -11   1   12.54    2.64
  -2 -11   1   13.69    2.80
  -2 -11  -1   10.00    2.37
  -2 -11   1   21.06    3.42
  -2 -11  -1   13.24    2.76
  -2 -11  -1   14.49    2.78
  -2 -11   1   17.78    3.10
  -2 -11   1   16.68    3.55
  -2 -11   1   18.04    3.23
  -2 -11  -1   12.23    2.75
   2 -11   1   12.34    2.73
   2 -11  -1   15.48    2.97
   2 -11   2   46.09    5.94
   2 -11  -2   37.92    5.33
  -2  11  -2   45.17    6.41
  -2 -11  -2   59.35    5.87
  -2 -11   2   55.13    5.70
  -2  11   2   51.24    6.69
   2 -11  -2   45.97    5.75
   2  11  -2   47.98    7.67
  -2 -11  -2   47.15    5.20
  -2 -11   2   46.13    5.37
  -2  11  -2   39.39    5.97
  -2 -11   2   51.08    5.39
  -2 -11  -2   54.20    5.67
   2 -11   2   52.37    6.12
   2 -11  -2   56.74    6.14
  -2 -11   2   42.68    5.33
  -2 -11   2   49.39    5.37
  -2 -11  -2   56.26    5.77
  -2 -11   2   54.00    5.73
  -2 -11   2   46.05    6.31
  -2 -11   2   54.59    5.78
  -2 -11  -2   54.71    5.87
   2 -11   2   44.81    5.43
   2 -11  -2   50.13    5.74
  -2  11  -3    4.65    2.47
   2 -11  -3   17.36    3.30
  -2  11  -3   19.03    3.96
  -2 -11  -3   18.46    3.12
  -2 -11   3   17.56    3.02
  -2  11   3   14.93    3.38
   2 -11  -3   11.23    2.81
   2  11  -3   14.35    4.69
   2 -11   3   17.61    3.33
   2  11   3   13.97    4.04
  -2  11  -3   13.42    3.40
  -2 -11  -3   16.60    2.96
  -2 -11   3   14.76    2.89
  -2 -11   3   15.00    3.19
  -2 -11   3   12.90    2.68
  -2 -11  -3   12.90    2.68
  -2 -11   3   16.22    3.09
  -2 -11  -3   12.91    2.52
  -2 -11  -3   13.50    2.86
  -2 -11   3   15.62    2.91
  -2 -11   3    8.62    2.73
  -2  11  -4    0.79    1.59
  -2  11   4    0.78    0.99
  -2 -11  -4   -0.52    0.66
   2 -11  -4   -0.68    1.22
  -2  11   4    0.64    0.82
   2  11   4   -1.06    1.34
  -2 -11   4    0.53    0.95
  -2  11  -4   -0.79    1.88
   2  11  -4    1.09    3.08
   2 -11   4   -0.64    1.15
  -2 -11   4   -0.53    1.07
  -2 -11  -4   -0.51    1.12
  -2 -11   4    0.59    1.19
  -2 -11   4    0.58    1.03
  -2 -11   4   -0.60    1.08
  -2 -11   4    1.25    1.48
   2 -11  -4    0.60    1.20
  -2  11  -4   -0.97    1.95
  -2  11  -5    0.79    1.88
  -2  11   5    0.78    1.40
   2  11   5    3.12    1.87
   2 -11  -5    2.12    1.27
  -2 -11   5    4.79    1.91
   2 -11   5    6.31    2.04
  -2 -11  -5    2.55    1.38
  -2 -11   5    3.63    1.72
  -2 -11   5    1.19    1.31
  -2 -11   5    2.45    1.56
  -2 -11   5    3.12    1.77
   2 -11  -5    4.22    1.95
  -2  11  -5    3.05    2.04
   2 -11  -6   15.52    2.94
  -2 -11   6   13.66    2.75
   2 -11   6   10.98    2.66
  -2 -11   6   14.06    3.08
  -2 -11   6   13.27    2.99
  -2 -11   6   17.98    3.40
  -2  11  -6   12.62    3.71
   2 -11  -6   12.11    2.90
   2  11   6   17.63    4.31
  -2  11   6    7.69    2.67
  -2  11  -6   15.76    3.80
   2 -11  -7    0.57    0.88
  -2 -11   7    0.51    0.91
  -2 -11   7   -0.61    1.45
  -2 -11   7    1.21    1.33
  -2 -11   7   -0.62    0.96
  -2  11  -7   -1.08    2.15
   2 -11  -7    0.61    1.53
  -2  11  -7    3.12    1.85
  -2  11   7   -0.87    1.57
   2  11   7   -1.02    1.30
  -2  11   7    0.76    1.17
   2 -11  -8   12.04    2.77
  -2 -11   8   11.64    2.50
  -2 -11   8   16.64    3.28
  -2 -11   8   18.07    3.28
  -2 -11  -8   18.02    2.97
  -2  11  -8   13.78    3.51
   2  11   8   12.02    3.55
  -2  11  -8   12.97    3.70
   2 -11  -8   12.60    3.09
  -2 -11   8   16.19    3.18
  -2 -11   9   16.55    3.14
  -2 -11   9   12.63    2.70
  -2 -11  -9   15.11    2.74
   2  11   9   19.26    4.19
   2 -11  -9   11.10    2.65
  -2  11  -9   16.92    4.29
  -2  11   9    5.16    2.52
  -2 -11  10    3.20    1.44
  -2 -11  10    6.37    2.02
   2 -11  10    3.01    1.36
  -2 -11 -10    5.26    1.58
   2 -11 -10    1.11    1.50
  -2  11 -10    2.00    2.01
  -2  11  10    1.64    1.65
  -2 -11  11    2.41    1.44
   2 -11  11    1.84    1.10
  -2 -11  11    4.27    1.54
  -2 -11 -11    4.03    1.45
   2 -11 -11    3.07    1.60
  -2  11  11    3.00    1.79
   2 -11  12   60.21    5.82
  -2 -11  12   67.13    6.07
  -2 -11  12   64.76    5.96
  -2  11 -12   69.43    7.05
  -2 -11 -12   60.78    5.54
   2 -11 -12   70.68    6.38
  -2  11  12   73.02    7.45
  -2 -11  13    1.37    0.98
  -2 -11  13    2.28    0.97
   2 -11  13    2.02    1.01
  -2  11 -13    4.06    1.64
  -2 -11 -13    2.01    1.00
  -2  11  13    0.53    1.16
   2 -11 -13    3.41    1.32
  -2  11 -14   17.26    2.79
  -2 -11 -14   13.50    1.79
   2 -11 -14   12.10    1.67
   2 -11  14   17.01    2.17
  -2 -11  14   17.31    2.22
  -2  11  14   16.75    2.42
   2 -11 -14   15.72    2.29
  -2  12   0    2.49    2.11
  -2 -12   0    4.02    1.64
   2 -12   0    4.06    1.82
  -2 -12   0    4.28    1.67
  -2 -12   0    0.49    1.16
  -2 -12   0    2.81    1.52
  -2 -12   0    3.40    1.69
  -2 -12   0    5.73    1.81
   2 -12   0    3.89    1.84
  -2 -12   0    1.60    1.44
  -2 -12   1   36.85    4.67
  -2  12  -1   35.78    5.62
  -2  12   1   32.98    5.42
  -2 -12  -1   27.81    4.25
   2 -12   1   38.80    5.23
  -2 -12  -1   40.80    4.84
  -2 -12   1   33.41    4.38
   2 -12  -1   39.88    5.20
  -2 -12   1   33.53    4.43
  -2 -12  -1   37.73    4.82
  -2 -12   1   33.46    4.32
  -2 -12   1   33.18    4.54
  -2 -12  -1   29.76    3.99
  -2 -12  -1   35.44    4.63
  -2 -12   1   32.64    4.46
  -2 -12  -1   34.47    4.35
   2 -12   1   30.41    4.71
   2 -12  -1   36.35    4.94
  -2 -12   1   26.82    4.82
  -2  12  -2    1.66    1.83
  -2 -12  -2    4.63    1.87
  -2  12   2    5.72    2.43
  -2 -12   2    3.89    1.58
  -2 -12   2    2.70    1.46
   2 -12   2    6.11    2.02
  -2 -12   2    1.01    1.02
  -2 -12  -2    2.19    1.56
  -2 -12   2    4.09    1.96
  -2 -12  -2    3.26    1.47
  -2 -12   2    6.66    2.01
  -2 -12   2    1.67    1.33
  -2 -12  -2    2.46    1.40
  -2  12  -2    0.93    1.19
   2 -12  -2    5.66    2.04
  -2 -12   2    4.67    2.21
   2 -12   3   36.14    5.05
  -2 -12   3   33.76    4.64
  -2 -12  -3   40.95    4.93
  -2 -12   3   46.12    5.10
  -2 -12  -3   31.50    4.52
  -2 -12   3   40.30    5.09
  -2 -12   3   38.27    4.83
  -2  12  -3   40.56    5.94
  -2 -12  -3   38.35    4.86
  -2 -12   3   40.52    4.88
  -2  12   3   41.08    5.84
   2 -12  -3   37.86    5.06
  -2  12  -3   24.15    5.14
  -2  12  -4   10.66    3.12
  -2 -12  -4   16.15    3.05
  -2  12   4   14.23    3.55
  -2 -12   4   19.78    3.22
   2 -12   4   19.59    3.49
  -2 -12   4   18.45    3.16
  -2 -12   4   13.76    2.98
  -2 -12  -4   10.46    2.55
  -2 -12   4   15.09    3.04
  -2 -12   4   10.97    2.42
   2 -12  -4   11.67    3.01
  -2  12  -4   16.00    3.98
   2 -12   5    6.28    2.11
  -2 -12   5    2.67    1.45
  -2 -12  -5    5.62    1.84
  -2 -12   5    5.99    2.09
  -2 -12   5    4.26    1.90
  -2 -12   5    2.34    1.40
   2 -12  -5    0.61    1.35
  -2  12  -5    2.06    1.85
  -2  12  -5    6.47    2.62
   2  12   5    7.35    2.83
  -2  12   5    7.73    2.50
   2 -12   6   24.96    3.87
   2 -12  -6   25.44    3.85
  -2 -12   6   28.39    3.97
  -2 -12   6   20.14    3.67
  -2 -12   6   20.92    3.65
  -2 -12   6   26.45    3.99
  -2  12  -6   17.78    4.55
   2 -12  -6   25.09    3.96
  -2  12  -6   17.40    4.06
  -2  12   6   19.64    4.32
   2  12   6   19.49    4.74
  -2  12   6   19.51    3.81
  -2 -12   7    1.96    1.33
  -2 -12   7    4.61    1.87
  -2 -12   7    1.75    1.18
  -2 -12   7    5.68    2.04
  -2  12  -7    4.19    2.49
   2 -12  -7    4.08    1.81
  -2 -12  -7    2.98    1.33
  -2  12   7    4.22    2.15
   2  12   7    5.94    2.67
  -2  12  -7    4.60    2.18
  -2 -12   8    5.88    1.77
  -2 -12   8    9.77    2.37
  -2 -12   8    7.20    2.14
  -2  12   8    8.13    2.66
  -2 -12   8    9.34    2.40
   2 -12  -8   11.20    2.59
  -2  12  -8    5.14    2.64
  -2  12  -8    7.33    2.66
  -2 -12  -8    6.38    1.79
   2  12   8   16.96    3.98
   2  12   9   30.75    5.32
  -2  12  -9   29.66    4.67
  -2 -12  -9   28.71    3.61
   2 -12  -9   27.53    4.03
  -2  12  -9   26.47    5.20
  -2  12   9   29.65    4.98
  -2 -12   9   26.27    3.90
  -2 -12   9   31.70    4.20
  -2  12 -10   -0.63    1.50
  -2 -12 -10    0.38    0.76
   2 -12 -10   -1.46    1.38
  -2  12 -10    0.90    1.39
  -2  12  10   -0.72    1.58
  -2 -12  10   -0.46    1.23
  -2 -12  10    1.37    1.16
  -2  12 -11    8.52    2.35
  -2 -12 -11    9.80    2.02
   2 -12 -11   14.19    2.53
  -2  12  11   12.75    2.97
  -2 -12  11   10.31    2.15
  -2 -12  11   11.38    2.16
  -2  12 -12   12.70    2.59
  -2 -12 -12   10.76    1.78
   2 -12 -12   11.24    2.10
  -2  12 -12    4.42    1.85
  -2  12  12   10.61    2.77
  -2 -12  12    8.55    1.78
   2 -12  12    8.24    1.61
  -2 -12  12    6.70    1.55
  -2  12 -13    1.58    1.23
  -2 -12 -13    1.53    0.68
  -2 -12  13    1.02    0.73
   2 -12  13    1.66    0.77
  -2  12  13    3.22    1.40
   2 -12 -13    3.40    1.22
  -2  13   0   52.63    6.76
  -2 -13   0   58.87    6.04
  -2 -13   0   57.57    5.75
  -2 -13   0   52.56    5.65
  -2 -13   0   41.09    4.90
  -2 -13   0   42.64    5.26
   2 -13   0   44.90    5.72
  -2 -13   0   35.24    5.60
  -2 -13  -1    4.07    1.65
  -2 -13   1    5.10    1.77
  -2  13  -1    6.50    2.73
  -2  13   1    5.61    2.38
  -2 -13   1    4.17    1.62
  -2 -13  -1    2.18    1.39
  -2 -13   1    1.94    1.24
  -2 -13   1    2.81    1.60
  -2 -13  -1    4.91    1.96
  -2 -13   1    4.72    1.76
  -2 -13  -1    3.00    1.62
  -2 -13   1    2.31    1.55
  -2 -13  -1    0.79    1.59
   2 -13  -1    0.63    1.39
   2 -13  -2    6.81    2.25
  -2  13  -2    8.10    2.74
  -2 -13  -2   12.13    2.66
  -2  13   2    8.66    2.66
  -2 -13   2    8.27    2.30
   2 -13   2    4.65    1.92
   2 -13  -2    8.89    2.15
  -2 -13   2    8.01    1.99
  -2 -13  -2    6.93    2.17
  -2 -13   2    7.93    2.24
  -2 -13   2    5.91    1.91
  -2 -13  -2    7.50    2.28
  -2 -13   2   11.10    2.44
  -2 -13   2    7.55    2.14
  -2 -13  -2    7.21    1.96
  -2 -13  -2    5.78    1.92
  -2 -13   2    5.55    1.90
  -2 -13  -2    3.19    1.93
  -2  13  -3    6.41    2.53
  -2  13   3   13.06    3.19
   2 -13   3    9.72    2.51
  -2 -13   3   11.59    2.59
  -2 -13   3    9.94    2.25
  -2 -13  -3    6.73    2.02
  -2 -13   3    9.08    2.48
  -2 -13  -3    8.39    2.35
  -2 -13   3   10.36    2.54
  -2 -13  -3   10.78    2.35
  -2 -13   3    5.83    1.75
  -2  13  -3   17.05    4.01
   2 -13  -3   10.30    2.75
  -2  13  -4    3.15    2.00
   2 -13  -4    2.53    1.21
   2 -13   4    2.82    1.28
   2  13   4    4.05    2.57
  -2  13   4    2.98    1.77
   2 -13   4    3.74    1.59
  -2 -13   4    4.14    1.86
  -2 -13   4    4.50    1.76
  -2 -13  -4    3.50    1.62
  -2 -13   4    4.91    1.70
  -2 -13   4    2.76    1.25
   2 -13  -4    4.14    1.92
  -2  13  -4    3.88    2.30
   2 -13   5   13.52    2.89
  -2 -13   5   12.49    2.64
  -2 -13   5   12.69    2.81
  -2 -13   5   15.61    3.11
  -2  13  -5   15.69    4.10
   2 -13  -5   16.08    3.22
  -2  13  -5   15.29    3.51
  -2  13   5   17.54    4.00
   2  13   5   14.73    4.10
  -2  13   5   13.59    3.17
  -2 -13   6   37.81    4.58
  -2 -13   6   40.50    4.98
  -2 -13   6   39.66    4.80
   2 -13  -6   39.87    4.99
  -2  13  -6   34.28    6.13
  -2  13   6   42.14    5.55
  -2  13  -6   37.43    5.48
  -2  13   6   45.19    6.26
   2  13   6   44.19    6.49
  -2 -13   7    0.44    1.03
  -2 -13   7    0.50    1.01
  -2  13   7   -0.73    1.60
  -2 -13   7    2.98    1.54
   2 -13  -7    0.53    1.41
  -2  13  -7   -0.96    1.72
  -2  13  -7    2.78    1.76
  -2  13   7    1.51    1.51
   2  13   7    3.55    1.94
  -2 -13  -8    6.42    1.60
  -2  13  -8    8.42    2.55
   2  13   8    7.38    2.46
  -2 -13   8    6.45    1.92
  -2 -13   8    9.39    1.92
   2 -13  -8    7.37    2.09
  -2  13  -8    7.36    2.87
  -2  13   8    2.82    1.82
  -2  13  -9    1.18    1.40
  -2 -13  -9    0.33    0.67
   2  13   9    0.74    1.33
  -2 -13   9    0.83    1.17
  -2 -13   9    0.67    0.74
   2 -13  -9   -0.45    1.06
  -2  13  -9   -0.85    1.71
  -2  13   9   -0.66    1.55
  -2  13 -10    2.61    1.57
  -2 -13 -10    6.02    1.34
   2 -13 -10    6.73    1.72
  -2  13 -10    3.78    1.93
  -2  13  10    5.28    1.91
  -2 -13  10    3.60    1.27
  -2  13 -11    1.78    1.26
  -2 -13 -11    0.26    0.56
   2 -13 -11    1.00    0.85
  -2  13  11    0.50    0.89
  -2 -13  11    0.60    0.66
  -2 -13 -12   21.86    2.23
  -2 -13  12   16.22    2.10
  -2  13  12   16.17    2.63
   2 -13 -12   23.96    2.60
  -2  13 -12   14.56    2.78
   2 -14   0    2.50    1.27
  -2  14   0   -0.72    1.12
   2 -14   0    0.48    0.85
  -2 -14   0    1.51    1.35
  -2 -14   0    0.94    0.94
  -2 -14   0    0.49    0.98
  -2 -14   0   -0.71    1.10
   2 -14  -1   -0.58    1.55
  -2  14  -1    0.72    1.59
   2 -14  -1    0.50    1.01
   2 -14   1    1.47    0.98
  -2  14   1    0.71    1.10
   2 -14   1    0.95    0.85
   2 -14  -1    0.47    0.73
  -2 -14  -1    0.99    0.99
  -2 -14   1    0.51    1.02
  -2 -14   1    0.95    1.13
  -2 -14  -1    2.72    1.35
  -2 -14  -1    0.98    1.08
  -2 -14   1    0.96    1.05
  -2 -14  -1    2.16    1.82
  -2 -14   1   -0.69    1.24
   2 -14  -2    7.91    2.51
  -2  14  -2    7.91    2.53
   2 -14  -2    5.95    1.82
   2 -14   2    9.02    2.12
  -2  14   2    9.70    2.67
   2 -14   2    8.41    1.96
   2 -14  -2    4.49    1.56
  -2 -14   2   10.06    2.17
  -2 -14   2   10.11    2.35
  -2 -14  -2    9.69    2.16
  -2 -14   2    8.11    2.13
  -2 -14  -2    8.22    2.12
  -2 -14   2    5.56    1.76
  -2 -14  -2   10.10    2.92
   2 -14  -3   20.30    3.75
  -2  14  -3   23.22    4.58
  -2  14  -3   27.53    4.47
   2 -14   3   31.53    3.87
   2 -14  -3   23.48    3.56
   2  14   3   33.53    5.50
  -2  14   3   30.14    4.51
  -2 -14   3   32.43    3.97
   2 -14   3   25.68    3.56
  -2 -14  -3   23.01    3.57
  -2 -14   3   26.95    3.89
  -2 -14   3   25.06    3.51
  -2 -14  -3   32.62    3.99
  -2 -14  -3   19.37    4.00
   2 -14  -4    0.53    1.25
  -2  14  -4    0.87    1.56
  -2  14  -4   -1.37    1.74
   2  14   4    0.88    1.76
   2 -14   4    0.42    0.75
  -2  14   4    0.64    1.15
   2 -14  -4    1.80    1.14
   2 -14   4    0.85    0.93
  -2 -14  -4    2.26    1.21
  -2 -14   4    0.49    1.23
  -2 -14   4    1.88    1.26
  -2 -14   4    0.45    1.15
  -2 -14   4   -0.41    0.63
  -2 -14  -4   -0.71    1.26
   2  14   5    6.70    2.51
  -2  14  -5    8.51    2.71
  -2  14   5    7.57    2.47
  -2  14   5   10.26    2.50
   2 -14   5   10.25    2.03
   2 -14   5    5.50    1.49
  -2 -14   5    7.00    1.90
  -2 -14  -5    8.17    1.96
  -2 -14   5    9.99    2.25
  -2 -14   5   10.76    2.24
  -2 -14  -5    0.68    1.87
  -2  14  -5    6.08    2.49
   2 -14  -5    6.05    2.00
  -2  14   6    4.15    1.96
  -2  14  -6    3.70    1.75
   2  14   6    0.79    1.01
   2 -14   6    5.63    1.42
  -2 -14   6    6.02    1.73
  -2 -14   6    2.79    1.19
   2 -14  -6    2.38    1.42
  -2  14  -6    1.70    1.71
  -2 -14  -6    3.91    1.85
  -2 -14   6    3.51    1.37
  -2 -14  -6    2.42    1.31
  -2 -14  -7   11.85    2.32
  -2 -14   7   20.35    2.76
  -2 -14   7   18.25    2.82
  -2  14  -7   20.50    3.47
  -2  14   7   19.13    3.49
   2  14   7   15.15    3.48
  -2  14   7   14.77    3.09
  -2  14  -7   26.14    4.55
   2 -14  -7   21.57    3.22
   2 -14  -8    1.19    1.18
   2  14  -8    2.49    1.66
  -2  14  -8    0.76    1.36
   2  14   8    1.29    1.29
  -2  14  -8   -0.51    1.12
  -2 -14   8    0.36    0.84
  -2 -14   8    0.31    0.73
  -2 -14  -8   -0.55    1.09
  -2  14   8    0.55    1.21
  -2 -14   9   28.81    2.89
  -2  14   9   23.40    3.60
  -2 -14   9   20.30    2.76
  -2 -14  -9   22.50    3.47
   2 -14  -9   26.50    3.21
  -2  14  -9   21.79    3.97
  -2  14 -10   -0.57    1.25
   2 -14 -10   -1.16    0.90
  -2 -14 -10    0.81    0.48
   2 -14  10    0.93    0.59
  -2 -14  10   -1.01    0.72
  -2  14  10    0.85    0.93
  -2 -14 -10    0.75    0.82
   2 -15   0   -0.42    0.66
   2 -15   0   -0.40    0.87
  -2 -15   0    0.82    0.90
  -2 -15   0   -0.83    0.91
  -2 -15   0   -0.58    1.27
   2 -15  -1   -0.42    0.66
   2 -15   1    0.41    0.74
   2 -15   1   -0.79    0.94
   2 -15  -1    0.39    0.78
  -2 -15  -1    0.41    0.96
  -2 -15   1    0.41    0.82
  -2 -15   1    1.18    0.93
  -2 -15   1   -0.40    0.72
  -2 -15  -1    0.41    0.74
  -2 -15  -1   -1.18    1.29
   2 -15  -2    2.49    1.24
   2 -15   2    1.98    0.94
   2 -15   2    1.16    0.85
   2 -15  -2    1.85    1.00
  -2 -15  -2    1.97    1.06
  -2 -15   2    0.41    0.97
  -2 -15   2    2.35    1.27
  -2 -15   2    3.87    1.30
  -2 -15  -2    1.21    0.96
  -2 -15  -2    1.78    1.59
   2 -15  -3    5.44    1.87
   2 -15  -3    5.12    1.42
   2 -15   3    3.70    1.29
   2 -15   3    3.31    1.29
  -2 -15  -3    1.90    1.03
  -2 -15   3    4.35    1.47
  -2 -15   3    4.95    1.46
  -2 -15   3    1.80    0.98
  -2 -15  -3    2.29    1.15
  -2 -15  -3    2.34    1.40
  -2  15  -4    1.42    1.28
   2 -15  -4    3.02    1.40
  -2  15   4    1.93    1.29
   2  15   4    2.72    1.62
   2 -15   4    3.41    1.23
  -2 -15   4    2.27    1.13
  -2 -15  -4    1.07    0.97
  -2 -15   4    4.35    1.42
  -2 -15   4    3.26    1.10
  -2 -15  -4    2.27    1.53
  -2  15   5   -0.58    0.91
   2  15   5    0.64    1.14
   2 -15   5    2.76    1.03
  -2 -15   5    0.71    0.84
  -2 -15   5    1.01    0.90
  -2 -15  -5    1.08    1.08
   2 -15  -5    2.02    1.25
  -2  15  -5    1.40    1.40
   2 -15   6   11.82    1.91
   2 -15  -6   13.73    2.44
  -2  15  -6   13.46    3.03
  -2 -15   6   13.59    2.13
  -2  15   6   13.44    2.74
   2  15   6   10.47    2.64
  -2 -15  -6   11.05    2.51
   2 -15   7    0.25    0.50
   2 -15  -7    1.00    0.94
  -2  15  -7   -0.63    0.97
   2  15  -7    1.43    1.28
  -2 -15   7   -0.26    0.52
   2  15   7   -0.52    0.92
  -2 -15  -7   -0.45    0.99
  -2  15   8    5.59    1.52
   2 -15   8    6.05    1.22
  -2 -15  -8    4.25    1.42
  -2 -15   8    5.52    1.15
  -2  15   8    6.01    1.37
   2 -15  -8    7.72    1.57
  -2  15  -8    7.30    2.16
   2  15  -8    6.23    2.18
   2 -16   0    0.32    0.76
  -2 -16   0   -0.31    0.62
   2 -16   0   -0.30    0.65
   2 -16   1    2.07    0.88
   2 -16  -1    0.29    0.58
   2 -16  -1    1.59    0.90
   2 -16   1    3.42    1.15
  -2 -16   1    0.87    0.69
  -2 -16  -1    1.55    0.88
  -2 -16   1    1.21    0.77
  -2 -16  -1    2.54    1.37
   2 -16   2    0.29    0.57
   2 -16  -2   -0.54    0.68
   2 -16   2   -0.29    0.59
  -2  16   2   -0.52    0.93
   2 -16  -2   -0.61    0.78
  -2 -16   2    0.28    0.57
  -2 -16   2    0.29    0.57
  -2 -16  -2    0.59    0.53
  -2 -16  -2   -0.43    0.76
   2 -16   3    6.92    1.39
   2 -16  -3    5.10    1.28
   2 -16   3    5.30    1.27
  -2  16   3    6.78    1.92
  -2 -16   3    6.22    1.36
  -2 -16   3    8.54    1.52
  -2 -16  -3    8.20    1.54
  -2 -16  -3    2.51    1.34
  -2  16   4    1.75    1.04
   2 -16   4    0.24    0.53
  -2 -16   4    0.50    0.64
  -2 -16  -4    1.20    0.88
   2  16  -4   -0.62    0.96
   2 -16   5    2.03    0.73
  -2 -16   5    1.82    0.77
  -2 -16  -5    1.85    1.05
  -2  16   5    2.28    1.08
  -2  16  -5    0.97    1.15
   2  16  -5    1.78    1.30
   2  16  -6    7.59    1.97
  -2 -16  -6    4.94    1.39
  -3   0   0   -0.53    0.59
  -3   0   0    0.29    0.78
  -3   0   0   -0.13    0.34
  -3   0   0    0.46    0.36
  -3   0   0   -0.29    0.54
  -3   0   1 1821.19   94.27
  -3   0  -1 1681.99   94.81
  -3   0  -1 1701.39   94.84
  -3   0   1 1649.04   94.70
  -3   0  -1 1793.23   93.51
  -3   0   1 1720.58   93.53
  -3   0  -1 1708.85   93.37
  -3   0  -1 1738.24   93.76
  -3   0   1 1764.64   93.84
  -3   0  -2 3054.37  162.15
  -3   0  -2 3167.01  162.52
  -3   0   2 2878.10  162.25
  -3   0   2 3118.29  162.72
  -3   0  -2 3023.21  163.49
  -3   0  -2 3012.99  163.75
  -3   0   2 2888.48  163.31
  -3   0  -2 3054.66  164.58
  -3   0  -3  253.29   14.00
  -3   0  -3  247.86   14.25
  -3   0   3  227.73   14.02
  -3   0   3  248.99   14.56
  -3   0  -3  249.39   16.44
  -3   0   3  229.24   14.88
  -3   0  -3  236.31   15.05
  -3   0  -3  251.51   15.66
  -3   0  -4    5.09    1.55
  -3   0   4    4.24    1.08
  -3   0  -4    4.61    0.90
  -3   0   4    4.38    1.06
  -3   0  -4    3.25    2.24
  -3   0   4    2.99    1.08
  -3   0  -5    0.61    2.33
  -3   0   5    0.27    0.64
  -3   0   5   -0.28    0.56
  -3   0   5    0.29    0.64
  -3   0  -5   -0.18    0.44
  -3   0  -5   -0.43    0.85
  -3   0  -6   -0.70    2.75
  -3   0   6    0.30    0.72
  -3   0   6    2.33    1.08
  -3   0  -6    0.92    1.01
  -3   0   7   31.43    3.77
  -3   0   7   34.77    3.70
  -3   0  -7   31.74    4.16
  -3   0  -7   28.15    5.18
  -3   0   8   79.84    6.93
  -3   0  -8   70.56    5.71
  -3   0   8   75.21    6.52
  -3   0  -8   73.64    9.02
  -3   0  -8   97.35    7.81
  -3   0  -9  119.80   10.11
  -3   0   9   91.25    7.96
  -3   0   9  104.87    8.78
  -3   0  -9  100.35    7.35
  -3   0   9  105.36    9.09
  -3   0  -9   87.20   10.62
  -3   0  10  370.16   24.03
  -3   0 -10  430.56   29.34
   3   0  10  350.24   24.68
   3   0  10  329.91   24.65
  -3   0 -10  387.63   26.10
  -3   0  10  419.04   24.53
  -3   0  10  428.33   24.92
  -3   0  10  390.59   24.19
  -3   0  10  394.76   25.13
  -3   0 -10  385.14   23.03
  -3   0 -11   22.11    4.61
  -3   0  11   21.63    3.71
  -3   0 -11   21.22    5.92
   3   0  11   17.66    3.66
   3   0  11   15.76    3.51
   3   0  11   22.83    3.35
  -3   0  11   18.80    3.28
  -3   0  11   19.50    3.50
  -3   0 -11   25.51    3.18
  -3   0  11   21.96    3.91
  -3   0  12    1.81    1.72
  -3   0 -12    5.56    2.49
  -3   0 -12    2.89    4.09
   3   0  12    2.41    1.91
   3   0  12    3.95    2.01
  -3   0  12    5.89    1.86
  -3   0  12    3.95    1.88
  -3   0 -12    1.64    1.05
   3   0  12    2.62    1.56
   3   0  13    0.85    0.76
   3   0  13    0.85    1.31
  -3   0  13    1.37    1.06
  -3   0  13    3.18    2.28
   3   0  13    0.56    1.23
   3   0  14   58.73    7.55
   3   0  14   74.78    8.32
   3   0  14   70.49    6.96
  -3   0  14   60.22    7.00
  -3   0  14   65.50    7.11
   3   0  15    1.73    1.37
  -3   0  15    1.96    1.44
   3   0  15    3.32    1.67
   3   0  15    4.25    2.16
  -3   0  15    2.45    1.64
  -3   0  16    2.34    1.18
   3   0  16    3.73    2.01
  -3   0  16    2.22    1.76
   3   0  17    0.64    1.40
  -3   0  17    0.62    1.12
  -3   0  17    1.45    0.97
   3   0  17    0.62    0.79
   3   0  18    2.99    1.11
  -3   0  18    2.40    1.14
  -3   0  18    1.45    0.92
   3   0  18    2.28    1.16
   3   0  18    2.47    1.33
  -3   0 -18    0.80    1.02
  -3   1   0   -0.14    0.36
  -3  -1   0    0.57    0.43
  -3  -1   0   -0.51    0.55
  -3  -1   0    0.19    0.29
  -3   1   0    0.27    0.41
  -3   1   0    0.31    0.50
  -3  -1   0   -0.20    0.51
  -3   1   0    0.65    0.92
  -3  -1   0    0.54    0.84
  -3  -1   0    0.24    0.61
  -3  -1   1 1052.75   55.93
  -3  -1  -1 1018.87   55.38
  -3   1  -1 1043.98   55.63
  -3  -1   1 1223.35   56.16
  -3  -1  -1 1270.94   56.24
  -3  -1   1  979.75   55.35
  -3   1   1  987.34   55.65
  -3  -1  -1 1008.06   55.29
  -3   1  -1 1058.23   55.88
  -3   1   1  972.04   55.67
  -3  -1  -1  952.05   55.60
  -3   1   1 1074.59   55.91
  -3   1  -1 1018.33   57.10
  -3  -1   1  993.46   56.16
  -3  -1  -1  953.08   56.04
  -3  -1  -1  985.16   56.61
  -3  -1  -1  997.78   56.65
  -3  -1   1  987.77   56.57
  -3  -1   1 1024.07   56.31
  -3   1   1  971.71   56.95
  -3   1  -2    0.43    1.63
  -3   1   2    1.85    0.72
  -3  -1   2    1.92    0.77
  -3  -1  -2    0.77    0.45
  -3   1  -2    1.31    0.59
  -3   1  -2    1.11    0.60
  -3  -1  -2    0.59    0.57
  -3   1   2    1.62    0.70
  -3  -1   2    0.51    0.65
  -3   1   2    1.27    0.85
  -3  -1  -2    1.10    0.89
  -3  -1   2   -0.27    0.92
  -3   1  -2    2.98    1.22
  -3  -1  -2    1.55    0.96
  -3  -1  -3  477.84   28.05
  -3   1  -3  455.42   28.03
  -3   1   3  437.98   25.76
  -3   1  -3  447.20   25.57
  -3  -1   3  468.50   26.13
  -3  -1  -3  472.79   25.66
  -3   1   3  473.54   26.11
  -3   1  -3  443.75   27.20
  -3   1  -3  457.15   26.92
  -3   1   3  418.14   26.61
  -3  -1   3  515.24   26.90
  -3  -1  -3  450.03   27.04
  -3  -1  -3  479.19   26.64
  -3  -1   3  439.32   26.36
  -3   1  -4    2.20    2.21
  -3  -1  -4    0.53    2.07
  -3   1   4   -0.24    0.48
  -3  -1   4    0.25    0.58
  -3   1  -4    0.16    0.44
  -3  -1   4    0.85    0.76
  -3   1   4    0.31    0.67
  -3  -1   4   -0.26    0.73
  -3   1  -4   -0.41    0.90
  -3  -1  -4   -0.38    0.90
  -3  -1  -5   70.46    7.37
  -3   1  -5   70.86    7.66
  -3  -1  -5   78.38    6.57
  -3   1   5   76.34    5.94
  -3   1  -5   70.08    6.42
  -3  -1   5   62.76    5.48
  -3  -1   5   69.41    5.53
  -3   1  -5   72.58    5.11
  -3  -1   5   80.50    6.03
  -3   1   5   67.68    5.52
  -3  -1  -6   42.76    6.01
  -3  -1  -6   40.01    4.42
  -3   1  -6   29.78    3.98
  -3   1   6   35.77    3.87
  -3  -1   6   32.61    3.52
  -3  -1   6   36.50    3.73
  -3  -1   6   34.11    3.76
  -3   1  -6   32.26    3.02
  -3   1   6   31.71    3.44
  -3  -1  -7  182.92   14.05
  -3   1   7  148.32   10.96
  -3   1  -7  153.52   11.68
  -3  -1  -7  174.54   12.05
  -3   1   7  162.85   11.30
  -3  -1   7  148.38   10.96
  -3   1  -7  150.08   10.00
  -3  -1   7  163.69   10.98
  -3   1   7  157.90   10.83
  -3  -1  -8   52.61    7.21
  -3  -1   8   50.87    4.89
  -3   1   8   43.40    4.91
  -3  -1   8   43.70    4.89
  -3   1  -8   40.83    3.91
  -3   1   8   44.22    4.54
  -3  -1  -8   53.21    5.62
  -3  -1   9   40.60    5.01
  -3  -1  -9   48.33    6.02
  -3  -1   9   38.62    4.47
  -3  -1  -9   41.66    5.47
  -3   1  -9   42.05    5.72
  -3   1   9   45.34    5.71
   3   1   9   36.78    4.85
   3  -1   9   36.38    4.81
  -3  -1  -9   42.39    6.93
  -3   1   9   26.66    4.04
  -3  -1   9   41.18    4.75
  -3  -1   9   34.10    4.26
  -3   1   9   48.77    5.34
  -3   1  -9   41.35    3.91
  -3  -1   9   42.47    4.98
  -3   1   9   40.78    4.54
  -3  -1  10    7.66    2.38
  -3  -1 -10    9.77    3.03
  -3   1  10    9.93    2.38
  -3  -1  10    5.60    1.86
   3   1  10    5.35    1.93
   3  -1  10    4.62    1.81
   3   1  10    7.06    2.18
   3  -1  10    8.38    2.48
  -3   1 -10    9.90    2.05
  -3  -1 -10    5.28    2.27
  -3   1 -10    8.00    2.61
  -3   1  10    4.33    1.97
   3   1  10    7.42    1.83
  -3  -1 -10    9.29    3.91
  -3   1  10    5.29    1.68
  -3  -1  10    7.57    2.00
  -3  -1  10    8.33    2.20
  -3  -1  10    5.67    1.99
  -3   1 -10    8.48    1.76
  -3  -1  10    5.57    1.74
  -3   1  10   10.72    2.61
  -3  -1 -11  196.82   15.59
  -3   1  11  202.19   13.89
  -3  -1  11  188.76   13.70
   3   1  11  149.71   13.90
   3  -1  11  179.60   14.46
   3   1  11  167.80   14.20
   3  -1  11  161.37   13.98
  -3   1 -11  179.53   12.71
  -3   1  11  186.62   14.97
   3  -1  11  194.95   13.18
   3   1  11  193.84   13.36
  -3   1 -11  200.47   15.64
  -3   1 -11  166.15   17.25
  -3   1  11  190.57   14.03
  -3   1  11  193.86   13.84
  -3  -1  11  207.73   14.30
  -3   1  11  185.46   14.53
  -3  -1  11  184.39   14.47
  -3  -1 -11  181.08   12.45
  -3   1 -11  192.67   12.63
  -3  -1 -12   -0.91    1.16
  -3   1 -12   -0.94    2.23
  -3  -1  12    1.21    1.54
  -3   1  12    1.20    1.52
  -3   1  12    0.86    1.33
   3   1  12   -0.54    0.96
   3  -1  12    1.52    1.11
   3   1  12    3.25    1.78
   3  -1  12    0.80    1.01
   3   1  12    0.80    1.24
   3  -1  12    0.79    0.71
  -3   1 -12    0.91    1.08
  -3   1 -12    2.92    4.14
  -3  -1  12    0.65    0.82
  -3   1  12    1.99    1.45
  -3   1  12    2.40    1.42
  -3  -1  12   -0.79    1.00
  -3  -1 -12   -0.41    0.90
  -3   1  12    0.80    1.23
  -3   1 -12    1.66    0.98
   3   1  13   20.54    4.33
   3  -1  13   22.88    4.49
   3   1  13   31.63    5.13
   3  -1  13   24.38    4.52
  -3   1 -13   34.18    4.21
   3  -1  13   31.51    4.21
   3   1  13   33.58    4.45
  -3   1  13   27.69    5.10
  -3  -1  13   27.37    4.77
  -3   1  13   26.33    4.34
  -3  -1  13   31.13    4.67
  -3   1  13   34.26    4.93
  -3  -1  13   27.38    4.35
   3   1  14    1.73    1.73
   3  -1  14    0.86    1.09
   3   1  14    0.88    1.11
   3  -1  14    1.72    1.34
  -3   1 -14    0.98    1.31
   3  -1  14    2.80    1.51
   3   1  14   -0.60    1.20
  -3   1  14   -0.89    1.60
  -3  -1  14    0.84    1.68
  -3  -1  14   -0.67    1.21
  -3   1  14    0.69    1.08
  -3  -1  14    0.64    1.90
   3   1  15   -0.83    1.29
   3  -1  15    2.46    2.08
   3   1  15    1.72    1.54
  -3   1 -15    1.88    1.52
  -3   1  15    3.37    1.85
   3   1  15    0.59    1.19
  -3  -1  15    0.81    1.25
  -3   1  15    0.66    1.02
  -3  -1  15   -0.64    0.99
  -3  -1  15    1.83    1.73
  -3   1 -16   -0.42    0.93
  -3   1  16   -0.74    1.15
  -3  -1  16   -0.73    1.31
  -3   1  16   -0.59    1.06
  -3  -1  16   -0.57    1.02
   3   1  16    1.49    1.63
   3  -1  16    0.74    0.93
   3   1  16    0.79    1.23
   3  -1  17   -0.48    0.96
   3   1  17    0.66    1.45
   3  -1  17   -0.60    1.07
  -3   1  17   -0.63    0.97
  -3  -1  17    0.61    0.95
  -3   1  17   -0.49    0.88
  -3  -1  17    1.41    1.11
   3   1  17    1.23    1.10
   3  -1  17    1.22    1.09
   3   1  18    0.36    0.56
   3  -1  18   -0.37    0.58
  -3   1  18    0.48    0.86
  -3  -1  18    0.47    0.59
  -3  -1  18    0.35    0.62
  -3   1  18    0.37    0.57
  -3  -1 -18   -1.15    1.03
   3   1  18   -0.52    0.93
   3   1  18    0.45    0.70
   3  -1  18   -0.45    0.99
  -3  -2   0    0.24    0.62
  -3  -2   0    0.23    0.62
  -3  -2   0   -0.27    0.77
  -3   2   0   -1.11    1.41
  -3   2   0    0.49    0.51
  -3  -2   0   -0.17    0.45
  -3  -2   0   -0.18    0.48
  -3   2   0    0.79    0.56
  -3   2   0    0.34    0.55
  -3   2  -1   30.66    3.80
  -3  -2   1   31.34    2.85
  -3  -2   1   43.29    3.12
  -3  -2  -1   44.00    3.14
  -3   2  -1   32.12    2.68
  -3   2   1   29.09    2.68
  -3   2   1   32.11    2.77
  -3   2   1   34.00    2.90
  -3  -2   1   33.13    3.20
  -3  -2   1   27.29    3.09
  -3  -2  -1   31.30    3.03
  -3  -2  -1   31.35    2.95
  -3  -2  -1   30.89    3.27
  -3  -2   1   30.03    3.24
  -3   2  -1   31.27    3.65
  -3   2   1   31.91    3.68
  -3  -2  -1   25.17    2.99
  -3   2  -1   33.84    3.03
  -3   2  -2  516.45   30.73
  -3  -2  -2  560.84   30.50
  -3   2  -2  574.70   32.62
  -3  -2   2  543.58   31.29
  -3  -2   2  543.13   31.37
  -3  -2  -2  500.94   30.66
  -3  -2  -2  546.30   31.32
  -3  -2   2  534.66   31.18
  -3  -2  -2  491.06   30.99
  -3   2  -2  536.28   32.02
  -3  -2  -2  531.28   31.40
  -3   2   2  494.74   31.69
  -3  -2   2  530.74   30.84
  -3   2  -2  550.29   30.39
  -3  -2   2  656.59   30.89
  -3  -2  -2  661.71   30.90
  -3   2   2  561.05   30.80
  -3   2   2  538.43   30.65
  -3   2   2  529.83   30.33
  -3   2  -3    9.97    1.52
  -3   2  -3    6.47    2.48
  -3  -2  -3    7.81    1.22
  -3   2   3    4.28    1.35
  -3  -2  -3    7.78    1.73
  -3  -2   3    8.02    1.67
  -3  -2  -3    8.15    1.69
  -3  -2  -3   10.04    1.75
  -3  -2   3    9.03    1.63
  -3   2  -3    7.99    1.88
  -3   2   3    8.64    1.47
  -3   2   3    8.89    1.49
  -3  -2   3    7.93    1.45
  -3  -2   3    9.80    1.38
  -3  -2  -3    9.97    1.37
  -3   2  -3    6.62    1.17
  -3   2  -3    7.98    1.19
  -3   2   3    5.64    1.20
  -3  -2   3   10.56    1.76
  -3   2  -4   59.90    6.77
  -3  -2  -4   63.64    6.53
  -3  -2  -4   64.03    4.77
  -3  -2   4   63.04    5.30
  -3  -2   4   78.29    5.01
  -3  -2   4   69.04    5.54
  -3   2   4   67.96    5.27
  -3   2  -4   66.50    4.79
  -3   2   4   67.92    5.40
  -3  -2   4   73.72    5.43
  -3  -2  -4   60.46    5.64
  -3  -2   4   66.92    5.72
  -3   2   4   62.00    5.65
  -3  -2  -4   67.65    5.96
  -3   2   5    1.44    0.82
  -3  -2   5    0.31    0.68
  -3  -2   5    0.69    0.62
  -3   2  -5    0.80    0.67
  -3   2  -5    1.87    1.26
  -3   2   5    0.96    0.76
  -3  -2  -5    3.80    1.41
  -3  -2   5   -0.39    0.99
  -3  -2  -5    1.30    1.09
  -3  -2  -5    0.59    2.58
  -3  -2   6   54.28    5.06
  -3  -2   6   52.49    5.21
  -3   2  -6   57.89    4.50
  -3   2   6   62.65    5.13
  -3   2   6   54.25    5.14
  -3  -2  -6   57.07    5.70
  -3  -2  -6   56.16    5.81
  -3   2  -6   60.97    6.03
  -3  -2  -6   53.69    6.67
  -3  -2   7    1.66    1.12
  -3   2   7    0.71    0.72
  -3  -2   7    5.00    1.46
  -3   2  -7    1.24    0.71
  -3   2  -7    1.57    1.24
  -3  -2  -7    5.36    3.07
  -3   2   7    0.82    1.16
  -3  -2  -7    1.15    1.16
  -3  -2  -8  232.96   17.57
  -3  -2   8  197.57   14.25
  -3   2   8  230.26   15.29
  -3  -2   8  208.20   14.72
  -3   2  -8  221.53   13.57
  -3   2   8  216.32   14.39
  -3   2   8  204.38   14.61
  -3  -2  -8  231.97   16.15
  -3  -2   9    3.30    1.46
  -3  -2   9    1.17    1.05
  -3   2   9    2.22    1.38
  -3  -2  -9    2.19    1.96
  -3   2   9    0.51    1.38
   3  -2   9    0.60    1.08
   3  -2   9    1.18    1.06
  -3   2  -9    2.17    1.08
  -3  -2   9    3.17    1.28
  -3  -2  -9   -0.68    1.73
  -3   2  -9    4.60    2.28
  -3   2   9    3.38    1.82
  -3   2   9    2.61    1.33
  -3  -2   9    0.51    0.65
  -3  -2   9    2.33    1.10
  -3  -2   9   -0.56    0.71
  -3   2   9    0.45    0.57
  -3  -2   9    0.48    0.74
  -3   2   9    1.15    0.90
  -3   2  -9    3.12    1.15
  -3  -2  10  156.52   12.38
  -3   2  10  148.62   11.53
  -3  -2 -10  158.54   13.25
  -3  -2  10  157.61   11.69
  -3   2  10  154.48   11.90
   3  -2  10  152.43   12.37
   3  -2  10  154.29   12.53
  -3   2 -10  146.33   10.85
  -3  -2  10  173.09   11.83
   3   2  10  149.34   11.16
  -3   2 -10  143.42   13.13
  -3  -2 -10  147.35   12.78
  -3   2  10  151.70   12.96
  -3  -2  10  164.54   12.04
  -3  -2  10  145.05   11.46
  -3   2  10  160.51   12.51
  -3  -2  10  156.82   12.37
  -3   2 -10  152.82   10.60
  -3  -2  11    9.17    2.37
  -3  -2 -11   10.42    3.16
  -3   2  11   14.45    3.08
  -3   2 -11    7.02    2.55
  -3   2  11   11.55    3.19
   3   2  11   10.55    2.32
   3  -2  11   13.59    2.47
   3   2  11   12.22    3.04
   3  -2  11    9.69    2.65
   3  -2  11    8.81    2.61
  -3   2 -11    8.33    2.26
  -3  -2  11   14.02    2.71
  -3  -2  11   15.36    3.33
  -3  -2  11   12.83    2.74
  -3   2  11   12.46    2.67
  -3  -2  11    7.20    2.56
  -3   2  11   14.63    3.13
  -3   2 -11   10.48    2.05
  -3  -2  12    4.91    2.08
  -3  -2 -12    4.52    2.31
   3   2  12    4.98    1.82
   3  -2  12    8.86    2.04
  -3   2  12    2.66    1.97
   3   2  12    9.09    2.69
   3  -2  12    9.65    2.71
   3   2  12    4.89    2.21
   3  -2  12    4.78    2.16
  -3   2 -12    7.56    2.01
  -3  -2  12    5.15    1.73
  -3   2 -12    8.78    4.74
  -3  -2  12    6.31    2.37
  -3  -2  12    7.78    2.27
  -3   2  12    3.12    1.61
  -3  -2  12   13.40    3.17
  -3   2  12    6.46    2.31
   3   2  13    6.07    2.47
   3  -2  13    3.38    1.87
   3   2  13    1.74    1.58
   3  -2  13    5.88    2.27
  -3   2 -13    3.96    1.79
   3  -2  13    6.79    1.94
  -3   2  13   10.18    3.11
   3   2  13    3.57    1.78
  -3  -2  13    4.96    2.11
  -3   2  13    4.92    1.90
  -3  -2  13    6.70    2.18
  -3  -2  13    7.65    2.69
   3   2  14   36.51    5.56
   3  -2  14   24.58    4.57
   3   2  14   26.68    4.97
  -3   2 -14   24.50    3.70
   3   2  14   18.44    3.62
  -3   2  14   29.60    5.35
  -3  -2  14   20.73    4.23
  -3   2  14   28.74    4.51
  -3  -2  14   33.07    4.71
  -3  -2  14   25.40    4.36
   3   2  15    0.83    1.28
   3  -2  15    0.81    1.25
   3   2  15    3.46    1.73
  -3   2 -15    2.40    1.49
  -3  -2  15   -0.45    0.91
  -3   2  15   -0.87    1.74
  -3  -2  15   -0.79    1.00
  -3  -2  15    2.49    1.47
  -3   2  15   -0.66    1.03
  -3  -2  15    1.80    2.01
  -3   2 -16   34.16    4.17
   3   2  16   40.35    5.69
  -3   2  16   32.14    5.09
  -3   2  16   29.50    4.89
  -3  -2  16   38.97    5.33
  -3  -2  16   36.21    4.64
  -3   2  16   46.43    5.24
   3   2  16   29.34    4.82
   3  -2  16   32.25    4.94
   3   2  16   30.77    4.99
  -3   2 -17    1.81    1.12
   3  -2  17    1.86    1.02
   3   2  17    0.67    1.46
  -3  -2 -17   -0.51    1.36
  -3   2  17    1.84    1.23
  -3  -2  17    0.59    0.75
  -3  -2  17    1.78    0.97
  -3   2  17    1.45    1.06
   3   2  17    1.20    1.07
   3  -2  17   -0.59    1.18
   3   2  17    0.67    0.85
  -3   2 -18    3.78    1.14
   3   2  18    2.99    1.12
   3  -2  18    2.14    1.01
   3   2  18    0.52    1.05
  -3   2  18    0.47    0.73
  -3  -2  18    3.13    1.27
  -3   2  18    2.89    1.08
   3  -2  18    2.59    1.29
  -3   3   0   -0.51    0.85
  -3   3   0    0.20    0.53
  -3  -3   0   -0.28    0.66
  -3  -3   0    0.22    0.58
  -3   3   0   -0.19    0.56
  -3   3  -1  442.48   26.43
  -3   3   1  455.44   26.21
  -3   3  -1  466.32   27.43
  -3  -3  -1  413.25   26.38
  -3  -3   1  427.10   26.63
  -3  -3   1  553.51   26.54
  -3  -3  -1  529.89   26.32
  -3   3  -1  442.86   25.87
  -3   3   1  433.63   25.97
  -3  -3   1  484.75   26.62
  -3   3   1  445.82   25.87
  -3   3  -2   43.78    4.04
  -3  -3  -2   47.84    3.87
  -3   3   2   48.18    4.05
  -3   3  -2   55.26    5.49
  -3  -3   2   51.16    4.47
  -3  -3   2   44.34    4.33
  -3  -3  -2   43.85    4.10
  -3  -3  -2   41.64    3.93
  -3  -3   2   48.05    4.25
  -3  -3   2   57.42    4.10
  -3  -3  -2   53.72    3.99
  -3   3  -2   45.08    3.63
  -3   3   2   47.09    3.91
  -3  -3   2   41.92    3.92
  -3   3   2   49.55    3.68
  -3   3  -3    9.97    1.82
  -3   3   3   11.63    1.86
  -3  -3  -3   12.07    1.64
  -3   3  -3   11.75    3.00
  -3  -3   3    7.72    1.74
  -3   3   3   13.08    1.85
  -3  -3  -3   12.41    2.07
  -3  -3   3    9.72    1.97
  -3   3   3   12.38    1.86
  -3  -3   3   11.38    1.84
  -3   3  -3   14.04    1.66
  -3  -3   3   13.71    1.76
  -3  -3  -3   11.95    1.68
  -3   3   3   12.97    1.82
  -3  -3   3   14.53    2.18
  -3   3  -4   41.53    4.17
  -3   3  -4   49.89    6.04
  -3   3   4   49.73    4.45
  -3  -3  -4   52.64    4.16
  -3   3   4   44.96    4.32
  -3  -3   4   55.08    5.01
  -3  -3   4   52.35    4.93
  -3   3   4   47.42    4.81
  -3  -3  -4   43.36    4.68
  -3  -3   4   47.41    4.48
  -3   3  -4   52.58    4.04
  -3  -3   4   63.06    4.32
  -3  -3   4   63.05    5.08
  -3   3   4   55.38    4.56
  -3  -3  -5  230.08   16.35
  -3  -3  -5  230.97   14.10
  -3   3   5  254.68   14.84
  -3  -3   5  226.93   14.79
  -3   3  -5  223.72   13.93
  -3  -3   5  230.98   15.10
  -3   3   5  247.92   14.77
  -3   3   5  241.31   14.80
  -3  -3   5  241.95   15.35
  -3   3   5  217.62   15.09
  -3  -3  -5  208.25   15.16
  -3  -3   6    0.75    0.95
  -3   3   6    4.77    1.26
  -3   3  -6    1.92    0.84
  -3   3  -6    2.11    1.16
  -3  -3  -6    0.65    2.45
  -3  -3  -6    2.01    1.20
  -3  -3   6    0.44    1.20
  -3   3   6    2.24    1.21
  -3   3   7  359.84   21.90
  -3  -3   7  398.11   22.68
  -3  -3  -7  350.55   22.86
  -3  -3   7  339.55   21.67
  -3   3  -7  341.15   20.66
  -3   3   7  337.62   21.46
   3  -3   8   18.61    3.01
  -3   3   8   10.12    2.19
  -3  -3   8   10.50    2.24
  -3   3  -8   21.49    2.65
  -3   3   8   13.82    2.63
  -3  -3  -8   11.11    2.96
  -3  -3   8   12.29    2.67
  -3  -3   9    8.40    2.16
  -3   3   9   14.39    2.81
  -3  -3   9   11.92    2.68
  -3  -3  -9   17.62    3.53
  -3  -3   9   12.77    2.67
   3  -3   9   10.03    2.58
   3  -3   9   12.47    2.80
  -3   3  -9   15.78    2.49
  -3  -3   9   11.20    2.34
  -3   3   9   11.99    2.96
  -3   3  -9   12.01    3.18
  -3  -3  -9   13.58    3.16
   3   3   9    8.99    2.00
  -3   3   9    8.70    2.26
  -3  -3   9   17.41    2.94
  -3   3   9   10.21    2.16
  -3  -3   9   10.50    2.28
  -3   3   9    9.27    2.43
  -3   3   9    9.78    2.52
  -3   3  -9   11.49    1.98
  -3  -3  10    0.54    1.37
  -3   3  10    1.77    1.40
  -3  -3 -10    3.99    1.89
   3  -3  10    0.70    1.39
   3  -3  10   -0.69    0.62
  -3   3 -10    0.84    0.84
  -3  -3  10   -0.53    1.06
  -3   3 -10    0.86    1.34
   3   3  10    0.46    0.83
  -3   3  10    0.78    1.56
  -3  -3  10    0.68    0.61
  -3  -3  10    0.58    0.52
  -3   3 -10    1.45    0.92
  -3   3  10    1.37    1.06
  -3  -3  11   63.45    7.04
  -3  -3 -11   95.18    9.45
  -3   3  11   80.82    7.88
   3  -3  11   60.16    7.62
   3   3  11   73.74    8.28
  -3   3 -11   87.02    7.17
  -3  -3  11   93.39    7.88
  -3   3 -11   69.78    8.56
  -3   3  11   80.26    8.83
   3   3  11   69.94    6.98
  -3  -3  11   83.56    8.40
  -3  -3  11   70.47    7.37
  -3   3  11   83.08    8.65
  -3  -3  12    2.49    1.67
  -3  -3 -12    0.90    1.39
   3   3  12    4.24    2.15
   3  -3  12    0.81    1.26
  -3   3 -12    3.42    1.58
   3   3 -12    0.69    1.23
   3   3  12    3.41    1.69
  -3   3 -12    0.92    1.44
  -3   3  12    0.91    1.42
  -3  -3  12    2.39    1.60
  -3  -3  12    0.65    0.82
  -3   3  12    3.24    1.54
  -3   3  12    0.82    1.04
   3   3  13    3.51    1.95
   3  -3  13    6.71    2.62
   3   3  13    3.55    1.81
  -3   3 -13    8.63    2.16
   3   3  13    5.46    1.91
  -3   3  13    6.64    2.84
  -3  -3  13    7.40    2.46
  -3   3  13   10.45    2.50
  -3  -3  13    5.30    1.99
  -3  -3  13    7.65    2.51
   3   3  14   12.17    3.43
   3   3  14   11.67    3.15
   3  -3  14   13.33    3.46
  -3   3 -14   10.65    2.49
  -3  -3  14    9.92    2.19
  -3   3  14    6.58    2.96
   3   3  14    4.98    1.99
  -3  -3  14   10.60    2.87
  -3   3  14   10.54    2.86
  -3  -3  14    7.09    2.29
  -3  -3  14   12.53    3.16
   3   3  15    2.44    1.47
   3  -3  15    3.12    1.72
   3   3  15    5.17    2.19
  -3   3 -15    3.38    1.63
  -3  -3  15    2.75    1.24
  -3   3  15    2.64    2.24
  -3  -3  15    2.30    1.55
  -3   3  15    7.89    2.36
  -3  -3  15    4.18    1.62
  -3  -3  15    5.84    2.46
   3  -3  16    2.06    1.63
   3   3  16    4.67    2.09
   3   3  16    1.42    1.43
  -3   3 -16    3.45    1.50
   3  -3  16    3.14    1.49
  -3  -3  16    2.77    1.18
  -3  -3 -16    3.00    1.70
   3   3  16    0.77    1.55
  -3  -3  16    1.36    1.37
  -3   3  16    6.36    1.94
  -3  -3  16    2.59    1.48
  -3  -3  16    4.09    2.15
  -3   3 -17    5.02    1.45
   3  -3  17    4.79    1.53
  -3  -3  17    3.76    1.18
   3   3  17    8.52    2.50
  -3   3  17    1.18    1.32
  -3  -3  17    2.23    1.24
  -3   3  17    5.18    1.70
   3   3  17    5.68    1.77
   3  -3  17    5.00    1.81
   3   3  17    4.56    1.95
   3   3 -18   -0.31    0.75
  -3   3 -18   -0.54    0.86
   3  -3  18   -0.33    0.58
   3   3  18   -0.50    1.01
  -3   3  18    0.44    0.56
  -3  -3  18    0.83    0.74
  -3   3  18    1.03    0.76
   3  -3  18    0.40    0.51
  -3   4   0    0.23    0.45
  -3  -4   0    0.32    0.82
  -3  -4   0   -0.23    0.59
  -3  -4   0    1.04    0.66
  -3   4   0    0.22    0.56
  -3   4   0   -0.31    1.13
  -3   4   1   22.39    2.58
  -3  -4   1   24.69    3.12
  -3  -4   1   26.01    2.68
  -3  -4  -1   26.88    2.70
  -3  -4  -1   23.01    2.62
  -3   4  -1   24.47    2.53
  -3   4   1   23.35    2.58
  -3   4   1   28.39    2.58
  -3  -4   1   21.36    2.66
  -3   4  -1   23.38    2.95
  -3   4   1   29.70    3.14
  -3  -4  -2  477.90   28.81
  -3   4   2  494.61   29.10
  -3  -4  -2  482.72   29.19
  -3  -4   2  494.68   29.76
  -3  -4   2  585.63   29.30
  -3  -4  -2  597.49   29.27
  -3   4   2  494.05   28.99
  -3   4  -2  509.50   28.68
  -3  -4   2  502.83   29.41
  -3   4  -2  456.69   29.26
  -3  -4  -3  194.96   12.09
  -3   4   3  191.41   12.38
  -3   4  -3  173.66   12.39
  -3  -4   3  177.65   12.73
  -3  -4  -3  170.25   12.43
  -3  -4   3  178.13   12.81
  -3  -4   3  231.11   12.46
  -3  -4  -3  236.49   12.44
  -3   4  -3  187.07   11.75
  -3   4   3  182.50   12.18
  -3  -4   3  200.67   12.83
  -3   4   4  580.53   34.21
  -3  -4  -4  592.16   33.91
  -3   4  -4  531.28   35.85
  -3   4   4  523.87   33.92
  -3  -4   4  559.16   34.72
  -3  -4   4  594.97   34.98
  -3   4   4  516.93   34.83
  -3  -4   4  676.04   34.01
  -3   4  -4  578.64   33.48
  -3  -4   4  538.57   34.58
  -3   4   4  564.97   34.23
  -3   4  -4  509.66   34.07
  -3  -4  -5  284.38   16.76
  -3   4   5  286.58   17.24
  -3   4   5  252.75   16.93
  -3  -4   5  288.10   17.87
  -3  -4   5  279.58   17.88
  -3  -4  -5  274.32   17.82
  -3   4   5  264.95   17.89
  -3   4  -5  284.40   16.39
  -3   4   5  287.43   17.28
  -3   4  -5  244.35   16.85
  -3   4   6    1.48    1.05
  -3  -4  -6   -0.30    0.54
  -3  -4  -6    1.03    1.30
  -3   4   6    1.18    1.36
  -3  -4   6    0.47    1.03
  -3   4   6    3.53    1.50
  -3   4   6    2.99    1.38
  -3   4  -6   -0.25    0.67
   3  -4   7   91.10    7.32
  -3   4   7  102.64    7.85
  -3  -4   7  104.96    8.47
  -3  -4  -7   91.91    8.54
  -3   4   7   90.19    7.76
  -3   4   8  313.28   19.80
  -3  -4   8  311.92   20.15
  -3  -4   8  317.68   20.06
  -3  -4  -8  333.67   21.08
  -3   4   8  280.28   20.37
  -3  -4  -8  254.82   19.89
   3  -4   8  283.11   20.01
  -3  -4  -8  278.53   18.14
  -3   4  -8  318.86   18.99
   3  -4   8  332.27   19.11
  -3  -4   8  306.59   19.72
  -3   4   8  284.54   20.19
  -3   4   8  310.18   19.37
  -3  -4   9   13.53    2.80
  -3  -4  -9   13.90    3.31
  -3   4   9   19.48    3.34
   3  -4   9   13.21    3.01
  -3  -4  -9   13.95    2.26
  -3   4  -9   20.16    2.90
   3   4  -9   18.89    3.29
  -3  -4  -9   10.96    3.00
  -3   4   9   18.41    3.71
  -3  -4   9   16.22    3.24
  -3   4   9   13.54    2.85
  -3  -4   9   15.44    2.96
  -3   4   9   16.19    2.87
  -3   4   9   21.35    3.78
  -3   4  10   42.95    5.59
  -3  -4  10   41.23    5.16
  -3  -4 -10   56.27    6.88
   3  -4  10   44.86    5.90
   3   4 -10   47.89    5.65
  -3   4 -10   45.05    4.92
  -3   4 -10   45.74    6.63
   3   4  10   55.50    5.39
  -3   4  10   42.93    6.16
  -3  -4  10   41.20    5.64
  -3  -4  10   49.79    5.64
  -3   4  10   45.42    5.88
  -3   4  10   37.56    5.49
  -3  -4 -11    7.66    2.86
  -3   4  11    9.95    2.67
  -3  -4  11    2.41    1.35
   3  -4  11    6.99    2.32
  -3   4 -11    1.91    1.38
   3   4 -11    9.82    2.57
   3   4  11    6.94    2.10
  -3   4 -11   10.30    3.03
  -3   4  11    7.03    2.74
  -3  -4  11    4.59    1.96
  -3  -4  11    4.39    1.71
  -3   4  11    8.67    2.75
   3  -4  12    1.64    1.47
   3   4  12    0.87    1.10
  -3   4 -12    3.03    1.63
  -3   4 -12   -0.95    1.47
   3   4  12    4.08    1.73
  -3   4  12    0.93    1.45
  -3  -4  12    1.61    1.61
  -3  -4  12   -0.65    0.82
  -3  -4  12    0.63    1.26
   3   4  13   14.16    3.56
   3  -4  13   19.96    4.10
  -3   4 -13   12.91    2.79
  -3  -4  13   18.13    3.09
   3   4  13   14.77    3.09
  -3   4  13   14.36    3.83
  -3  -4  13   16.34    3.69
  -3   4  13   21.43    3.70
  -3  -4  13   16.28    3.26
  -3  -4  13   16.48    3.37
   3   4  14   11.19    3.04
   3  -4  14    9.74    2.96
   3   4  14   13.52    3.65
  -3   4 -14   13.24    2.75
  -3  -4  14    9.45    2.25
  -3   4  14   14.05    3.70
  -3  -4  14    4.78    2.09
  -3   4  14   12.68    2.78
  -3  -4  14   11.21    2.73
  -3   4  14   11.18    2.78
  -3  -4  14   14.07    3.10
   3   4  15    5.53    2.26
   3  -4  15    6.72    2.34
   3   4  15    6.81    2.66
  -3   4 -15    9.07    2.33
   3  -4  15    5.50    1.74
  -3  -4  15    4.07    1.61
   3   4  15   11.61    3.34
  -3   4  15    5.20    2.36
  -3  -4  15    8.83    2.49
  -3  -4  15    5.66    1.79
  -3   4  15    9.01    2.40
  -3  -4  15    7.84    2.32
   3   4  16   18.24    3.73
   3   4  16   25.63    4.61
   3  -4  16   39.93    5.09
  -3   4 -16   33.36    3.99
   3  -4  16   29.96    3.96
  -3  -4  16   31.60    3.70
   3   4  16   39.60    5.47
  -3  -4  16   29.42    4.47
  -3  -4  16   35.08    4.22
  -3   4  16   36.14    4.55
  -3  -4  16   24.99    3.94
  -3   4 -17    0.69    0.98
   3  -4  17    1.17    0.86
  -3  -4  17    1.81    0.86
   3   4  17    2.49    1.58
  -3   4  17    1.11    0.87
  -3  -4  17    0.52    0.80
  -3   4  17    2.23    1.26
   3  -4  17    1.02    1.03
   3   4  17   -0.62    0.96
  -3  -4  18    1.87    0.68
  -3   4 -18    3.56    1.05
   3  -4  18    1.12    0.71
   3   4  18    1.39    1.10
  -3   4  18    1.20    0.88
  -3   4  18    1.91    0.90
   3  -4  18    2.50    1.02
  -3   5   0    0.26    0.66
  -3   5   0    0.51    0.72
  -3  -5   0   -0.26    0.47
  -3  -5   0    0.29    0.52
  -3   5   0    0.36    1.13
  -3   5   1  149.51   10.55
  -3  -5   1  154.56   11.28
  -3  -5   1  172.59   10.72
  -3   5  -1  164.84   10.44
  -3   5   1  155.71   10.56
  -3  -5   1  159.43   10.87
  -3  -5  -1  181.34   10.79
  -3   5  -1  155.41   11.14
  -3   5   1  173.72   11.37
  -3  -5  -2   38.34    3.68
  -3   5   2   34.47    3.71
  -3  -5  -2   40.79    4.09
  -3  -5   2   36.56    4.34
  -3  -5   2   37.98    4.06
  -3  -5  -2   48.12    4.03
  -3   5  -2   40.80    3.62
  -3   5   2   36.96    3.75
  -3  -5   2   51.28    4.11
  -3   5  -2   39.62    4.30
  -3  -5  -3    5.14    1.23
  -3   5   3    3.92    1.21
  -3  -5  -3    6.46    1.66
  -3  -5   3    5.71    1.91
  -3   5   3    5.04    1.33
  -3  -5   3    7.61    1.48
  -3  -5  -3    5.20    1.28
  -3   5  -3    7.63    1.38
  -3  -5   3    6.16    1.57
  -3   5  -3    3.41    1.62
  -3  -5  -4    3.02    1.15
  -3   5   4    1.41    0.90
  -3  -5   4    0.46    0.93
  -3  -5  -4    0.42    1.01
  -3   5   4    2.11    1.42
  -3  -5   4    2.08    0.93
  -3   5  -4    1.70    0.84
  -3   5  -4    0.77    1.38
  -3  -5  -5  270.10   17.41
  -3   5   5  292.02   17.99
   3   5  -5  264.89   17.43
  -3   5  -5  256.44   17.80
  -3  -5   5  287.23   18.46
  -3  -5  -5  295.66   18.69
  -3  -5   5  290.68   18.70
  -3   5   5  294.63   19.21
  -3   5  -5  297.02   17.16
  -3   5   5  310.28   18.22
  -3   5   6   23.44    3.25
  -3  -5  -6   26.59    3.17
   3   5  -6   26.95    3.33
  -3   5  -6   25.48    3.59
   3  -5   6   24.56    3.14
  -3   5  -6   24.17    2.70
  -3   5   6   29.15    3.61
  -3  -5  -6   24.41    3.82
  -3   5   6   19.05    3.03
  -3   5   6   20.05    3.54
  -3  -5   6   21.40    3.49
  -3  -5   6   23.92    3.59
  -3   5   7  221.23   14.71
  -3  -5   7  218.13   15.06
  -3   5   7  236.49   15.90
  -3  -5  -7  215.30   15.58
  -3  -5  -7  201.45   13.87
  -3   5   7  209.17   14.39
   3   5  -7  230.76   14.60
  -3  -5   7  193.34   13.90
  -3   5  -7  204.58   16.63
  -3   5   7  181.17   15.04
  -3  -5  -7  189.97   15.07
   3  -5   7  238.86   14.35
  -3  -5   7  212.68   14.78
  -3   5  -7  227.41   13.59
  -3   5   7  198.38   15.28
  -3   5   7  220.55   14.63
  -3  -5  -8   42.73    5.54
  -3   5   8   40.52    4.84
  -3   5  -8   35.94    5.77
  -3  -5  -8   41.57    5.40
  -3   5   8   37.85    5.34
  -3  -5  -8   28.29    3.56
   3  -5   8   37.72    5.04
   3   5  -8   45.47    4.95
  -3   5  -8   44.61    4.52
  -3  -5   8   42.98    4.52
   3  -5   8   41.43    4.44
  -3  -5   8   37.07    4.71
  -3   5   8   28.83    4.86
  -3   5   8   40.48    4.69
  -3  -5  -9    1.50    1.64
  -3  -5   9    0.55    1.21
  -3   5   9    4.08    1.81
  -3  -5  -9    4.20    2.17
  -3   5   9    1.54    1.69
   3  -5   9    1.39    1.40
  -3  -5  -9    1.45    0.98
  -3   5  -9    2.64    1.37
  -3  -5   9    0.93    0.83
   3   5  -9    1.11    1.22
   3  -5   9    0.91    1.22
  -3  -5   9    1.37    1.23
  -3  -5   9    1.73    1.37
  -3   5   9    2.07    1.14
  -3   5   9   -0.72    1.44
  -3  -5  10   -0.59    1.18
  -3   5  10   -0.64    1.28
  -3  -5 -10   -0.81    1.63
   3  -5  10   -0.75    0.95
  -3  -5 -10   -0.39    0.49
  -3   5 -10   -0.47    0.94
   3   5 -10    1.86    1.36
  -3  -5  10   -0.49    0.88
  -3   5  10   -0.84    1.30
  -3  -5  10   -0.74    0.94
  -3  -5  10   -0.61    1.09
  -3   5  10   -0.77    0.97
  -3   5  10    0.76    1.18
  -3  -5  11   37.03    5.03
  -3   5  11   32.21    4.92
  -3  -5 -11   39.24    5.98
   3  -5  11   39.70    5.75
  -3   5 -11   45.89    5.04
   3   5 -11   40.64    5.47
  -3  -5  11   36.64    4.68
  -3   5 -11   37.61    6.21
  -3   5  11   48.51    6.71
  -3  -5  11   35.25    5.37
  -3  -5  11   41.34    5.37
  -3   5  11   31.42    5.29
  -3   5  11   41.68    5.94
   3  -5  12    4.10    2.08
  -3   5 -12    2.59    1.67
  -3  -5  12    0.53    0.94
  -3   5 -12    1.93    1.73
   3   5  12    0.59    1.18
  -3   5  12    0.94    1.46
  -3  -5  12    0.81    1.45
  -3  -5  12    0.65    1.16
  -3  -5  12    1.89    1.50
   3   5  13    7.98    2.68
   3  -5  13    5.71    2.47
  -3   5 -13   13.53    2.80
  -3  -5  13   10.35    2.36
  -3   5 -13    8.29    3.01
  -3   5  13    7.58    2.98
  -3  -5  13   10.47    2.83
  -3   5  13    9.52    2.70
  -3  -5  13    6.98    2.25
  -3  -5  13    8.73    2.48
   3   5  14    2.53    1.69
   3  -5  14    0.78    0.99
   3   5  14   -0.90    1.13
  -3   5 -14    0.50    1.28
  -3  -5  14   -0.49    0.76
  -3   5  14    0.91    1.83
  -3  -5  14    0.77    1.19
  -3  -5  14   -0.59    1.06
  -3   5  14    0.63    1.13
  -3  -5  14   -1.18    1.75
   3   5  15    3.02    1.91
   3  -5  15    0.70    1.41
   3   5  15    1.65    1.28
  -3   5 -15    0.46    1.02
  -3  -5  15    1.30    1.03
   3   5  15    4.78    2.14
  -3  -5  15    1.39    1.65
  -3  -5  15    2.10    1.25
  -3   5  15    3.09    1.47
  -3  -5  15    0.53    1.25
   3   5  16    0.62    0.79
   3  -5  16    1.77    1.30
   3   5  16    1.43    1.28
  -3   5 -16   -0.40    0.96
   3  -5  16    2.13    1.08
  -3  -5  16    1.09    0.92
   3   5  16    0.70    1.66
  -3  -5  16    0.59    0.75
  -3   5  16    1.05    1.05
  -3  -5  16    2.64    1.42
  -3   5 -17    7.47    1.68
  -3  -5  17   11.70    1.81
   3   5  17    6.78    2.20
  -3   5  17    8.97    1.92
   3  -5  17    9.12    2.05
   3   5  17    6.84    2.03
  -3   5  18   -0.35    0.62
  -3   5  18    0.28    0.50
  -3   5 -18    0.46    0.58
  -3   6   0   -0.30    0.66
  -3  -6   0    0.31    0.55
  -3   6   0    0.59    0.70
  -3   6   0   -0.43    1.33
  -3   6   1    5.47    1.49
  -3   6   1    5.40    1.44
  -3  -6   1    6.76    1.58
  -3  -6  -1    8.55    1.61
  -3   6  -1    8.85    1.62
  -3   6  -1    6.49    1.81
  -3   6   1    8.46    2.04
  -3  -6  -2  144.42   10.46
  -3   6   2  148.31   10.70
  -3  -6  -2  185.06   11.45
  -3  -6   2  151.87   11.61
  -3  -6  -2  175.04   10.78
  -3  -6   2  177.48   10.83
  -3   6  -2  156.98   10.38
  -3   6   2  141.86   10.56
  -3   6  -2  149.90   11.30
  -3  -6  -3   33.57    3.74
  -3   6   3   39.28    4.11
  -3  -6  -3   49.08    4.76
  -3  -6   3   50.31    5.13
  -3  -6   3   39.29    3.94
  -3  -6  -3   46.43    4.14
  -3   6  -3   32.70    3.47
  -3   6   3   34.86    3.89
  -3   6  -3   36.59    4.39
  -3  -6  -4  124.35    9.53
  -3   6   4  124.31    9.84
  -3   6  -4  117.48   10.02
  -3  -6  -4  154.98   10.77
  -3  -6   4  133.59   10.63
  -3  -6   4  167.61   10.06
  -3   6  -4  146.62    9.39
  -3   6  -5    8.85    2.26
   3  -6   5    9.80    1.95
  -3  -6  -5   10.38    1.94
  -3   6   5    6.86    1.86
  -3  -6   5    8.70    2.23
  -3  -6  -5   10.85    2.45
  -3   6   5    7.04    2.27
  -3  -6   6   47.28    5.32
  -3  -6  -6   48.59    5.49
  -3  -6   6   35.87    4.89
  -3   6   6   39.76    5.41
  -3  -6  -6   46.58    4.62
  -3   6   6   43.28    4.79
  -3  -6  -6   38.24    4.00
  -3   6  -6   38.92    4.82
  -3  -6   6   41.90    4.41
  -3   6  -6   42.61    6.09
   3  -6   6   44.43    4.54
  -3  -6   6   42.59    4.92
  -3   6   6   55.08    5.29
  -3   6   7   10.92    2.42
  -3  -6  -7   16.70    3.40
  -3  -6   7    9.39    2.47
  -3   6   7    9.31    2.63
  -3  -6  -7   12.02    2.07
   3  -6   7   15.01    3.02
  -3  -6  -7    8.59    1.97
  -3   6   7    7.64    2.15
  -3   6   7    9.82    2.23
  -3   6  -7   12.45    2.39
  -3   6  -7   14.47    3.05
   3   6  -7   11.63    2.42
  -3  -6   7   10.14    2.12
  -3   6   7    8.77    2.48
  -3   6  -7   16.23    3.91
   3  -6   7    9.35    2.09
  -3  -6   7    8.75    2.10
  -3  -6   7   10.75    2.47
  -3  -6   7    9.79    2.18
  -3   6   7   12.49    2.55
  -3   6   7   12.11    2.82
  -3   6   8  171.36   12.76
  -3  -6  -8  182.38   13.92
  -3   6   8  138.94   13.23
  -3   6  -8  171.18   15.08
  -3   6   8  132.75   12.89
  -3   6   8  185.48   12.82
  -3  -6  -8  164.37   12.10
  -3  -6  -8  165.95   11.59
   3  -6   8  172.35   13.54
   3  -6  -8  160.84   11.86
  -3   6  -8  171.08   12.07
   3   6  -8  166.75   12.54
  -3  -6   8  173.32   12.19
   3  -6   8  176.74   12.29
  -3  -6   8  185.92   12.68
  -3  -6   8  170.00   12.83
  -3   6   8  180.87   13.90
  -3   6   8  196.80   13.09
  -3   6   9   12.24    2.88
  -3  -6  -9   23.89    4.35
  -3   6   9   22.28    4.31
  -3  -6  -9   20.65    2.89
   3  -6   9   12.39    3.05
   3  -6  -9   13.10    2.55
  -3   6  -9   17.84    2.99
   3   6  -9   20.52    3.56
  -3  -6   9   22.86    3.35
   3  -6   9   18.06    3.04
  -3  -6   9   14.50    3.24
  -3  -6   9   11.45    2.79
  -3   6   9   23.00    3.52
  -3   6   9   13.17    3.51
  -3  -6 -10   80.57    8.30
  -3   6  10   58.89    6.74
  -3  -6  10   48.71    6.22
  -3   6  10   52.17    7.26
  -3  -6 -10   67.70    5.99
   3  -6  10   64.92    7.42
  -3   6 -10   67.35    6.42
   3   6 -10   64.31    7.05
  -3  -6  10   75.05    6.61
   3  -6  10   55.23    6.19
  -3  -6  10   53.79    6.89
  -3  -6  10   62.80    6.70
  -3   6  10   70.54    7.85
  -3  -6  11   11.29    2.78
   3  -6  11   21.68    4.16
  -3  -6 -11   18.85    2.91
  -3   6 -11   16.99    3.05
  -3  -6  11   13.63    2.76
  -3   6  11   18.05    4.22
  -3  -6  11   15.15    3.47
  -3  -6  11   25.76    3.97
  -3   6  11   17.35    3.88
  -3  -6  12   -0.63    1.37
   3  -6  12    0.81    1.45
  -3  -6 -12    0.42    0.66
  -3   6 -12    0.52    1.24
  -3  -6  12    0.52    0.94
  -3   6 -12   -0.97    1.51
  -3   6  12   -0.93    1.86
  -3  -6  12   -0.67    1.20
  -3  -6  12    0.80    0.72
  -3  -6  12   -0.64    1.14
  -3   6  12   -0.81    1.45
   3   6  13   13.14    3.54
   3  -6  13   19.67    3.83
  -3   6 -13   10.84    2.58
  -3  -6  13    7.05    1.98
  -3   6 -13    4.56    2.36
  -3   6  13   11.91    3.61
  -3  -6  13   16.01    3.13
  -3  -6  13    9.39    2.76
  -3  -6  13   17.06    3.13
  -3  -6  13    4.23    2.01
   3   6  14    8.88    2.86
   3  -6  14   18.30    3.52
  -3  -6  14   12.89    2.73
  -3  -6  14   13.09    3.11
  -3   6  14    9.25    2.47
  -3  -6  14    7.23    2.13
  -3   6 -14   14.17    2.69
  -3  -6  14   11.12    2.31
  -3  -6  14    8.33    2.45
  -3   6 -15    3.08    1.49
  -3  -6  15    6.85    1.67
   3   6  15    4.91    1.89
   3  -6  15    5.78    2.08
   3   6  15    3.14    1.87
  -3   6  15    2.62    1.34
  -3   6  15    4.06    1.66
  -3  -6  15    3.38    1.69
  -3   6 -16   26.90    3.48
  -3  -6  16   26.61    3.23
   3   6  16   34.33    4.88
   3  -6  16   35.21    4.32
   3   6  16   37.42    5.00
  -3   6  16   29.65    3.99
  -3  -6  16   27.36    3.59
  -3   6  17   -0.36    0.56
  -3  -6  17    1.22    0.62
  -3   6 -17    0.29    0.74
   3  -6  17    0.39    0.50
   3   6  17    0.50    0.78
  -3   7   0   -0.50    1.26
  -3   7   0    0.35    0.62
  -3  -7   0    0.36    0.71
  -3   7  -1  177.61   13.08
  -3   7   1  217.10   13.54
  -3  -7   1  199.24   12.41
  -3  -7  -1  200.50   12.44
  -3   7  -1  168.68   11.85
  -3   7   1  167.28   12.05
  -3   7   1  161.53   12.01
  -3   7  -2   19.62    3.38
  -3  -7  -2   19.17    2.71
  -3   7   2   16.95    2.64
  -3  -7   2   19.17    3.29
  -3   7   2   19.44    2.82
  -3  -7   2   17.35    2.62
  -3  -7  -2   18.69    2.66
  -3   7  -3    4.72    2.06
  -3   7   3    5.06    1.53
  -3  -7  -3    3.01    1.24
   3  -7   3    4.50    1.30
  -3  -7   3    8.49    2.34
  -3  -7   3    6.22    1.52
  -3  -7  -3    5.07    1.44
  -3   7  -4   16.24    3.50
  -3  -7  -4   14.64    2.45
  -3   7   4   14.88    2.63
  -3   7  -4   19.22    3.32
   3  -7   4   13.77    2.39
  -3  -7  -4   14.64    2.58
  -3  -7   4   20.56    2.81
  -3  -7   4   14.44    2.97
  -3  -7  -4   20.30    3.37
  -3  -7   4   13.52    3.00
  -3   7  -5  142.96   12.82
  -3  -7  -5  145.24   10.54
  -3  -7  -5  140.27    9.90
  -3   7   5  148.58   11.01
  -3   7   5  154.06   11.50
  -3   7  -5  133.13   11.07
   3  -7   5  137.97   11.01
  -3  -7   5  155.51   10.41
   3  -7   5  160.32   10.66
  -3  -7   5  151.33   10.83
  -3  -7   5  150.40   10.60
  -3  -7  -5  121.56   10.32
  -3  -7   5  173.96   11.21
  -3  -7   5  132.46   10.92
  -3  -7   5  130.76   10.81
  -3  -7   5  132.35   10.69
  -3  -7  -5  163.61   11.79
  -3  -7   5  129.96   11.25
  -3  -7   6    8.93    2.42
  -3   7   6    6.88    2.31
  -3  -7  -6    9.29    2.46
  -3   7  -6    6.31    2.46
  -3  -7  -6    6.32    1.51
  -3   7   6    6.67    1.95
  -3   7   6    9.32    2.32
  -3  -7  -6   11.66    2.21
  -3   7  -6   10.66    2.21
  -3   7  -6   10.57    2.72
   3  -7   6   11.34    2.41
  -3  -7   6    6.61    1.79
  -3  -7   6    9.95    2.17
  -3  -7  -6    8.50    2.08
   3  -7   6    8.75    2.01
  -3  -7   6   11.94    2.46
  -3  -7   6    7.77    1.95
  -3  -7   6    4.38    1.68
  -3  -7   6   11.71    2.37
  -3   7   6    7.88    2.25
  -3  -7  -7  198.41   14.16
  -3   7   7  178.52   14.42
  -3   7  -7  180.69   15.30
  -3  -7  -7  180.52   12.55
  -3   7   7  183.31   13.02
  -3  -7  -7  173.09   11.82
   3  -7   7  208.77   14.32
  -3   7   7  162.34   12.98
   3  -7  -7  174.49   12.35
  -3   7  -7  145.43   12.50
  -3   7  -7  169.95   12.28
  -3  -7   7  173.55   12.23
   3  -7   7  175.75   12.41
  -3  -7   7  202.79   13.12
  -3  -7   7  189.85   12.93
  -3  -7   7  151.01   12.65
  -3  -7   7  138.06   12.10
  -3   7   7  157.07   13.57
  -3   7   7  173.22   12.83
  -3   7   8   21.17    4.22
  -3  -7  -8   17.56    3.86
  -3   7  -8   22.49    5.05
  -3  -7  -8   20.34    2.95
   3  -7   8   20.05    3.89
  -3  -7  -8   18.89    3.15
  -3   7   8   25.71    3.84
   3  -7  -8   17.60    2.99
  -3   7  -8   19.88    3.27
  -3  -7   8   22.85    3.34
  -3  -7   8   27.23    3.80
   3  -7   8   19.86    3.24
  -3  -7   8   17.91    3.18
  -3  -7   8   21.26    3.65
  -3   7   8   18.81    3.29
  -3   7   8   17.21    3.86
  -3   7   9    1.77    1.59
  -3  -7  -9   -0.78    1.41
  -3   7  -9    3.18    2.51
  -3   7   9   -0.81    2.06
  -3  -7  -9    1.29    1.02
   3  -7   9    1.51    1.36
  -3  -7  -9    0.54    0.97
   3  -7  -9    0.49    1.08
  -3   7  -9    1.49    1.25
   3   7  -9    1.25    1.59
  -3  -7   9    0.50    0.90
   3  -7   9    2.76    1.56
  -3  -7   9    1.31    1.02
  -3  -7   9    1.13    1.13
  -3  -7   9   -0.63    1.49
  -3   7   9   -0.83    1.96
  -3  -7  10   -0.62    0.97
  -3  -7 -10   -0.45    0.89
   3  -7  10    1.57    1.41
   3  -7 -10    0.50    0.90
  -3   7 -10    0.51    1.22
  -3  -7  10   -0.52    0.65
  -3   7  10    0.86    1.54
  -3  -7  10   -0.67    0.85
  -3  -7  10    0.57    0.89
  -3  -7  10    0.64    0.81
  -3   7  10   -0.85    1.71
  -3  -7  11   24.46    4.17
   3  -7  11   21.55    4.23
  -3  -7 -11   25.13    3.43
  -3   7 -11   27.19    3.92
  -3  -7  11   26.51    3.76
  -3   7  11   17.74    4.09
  -3  -7  11   31.79    4.59
  -3  -7  11   18.56    3.48
  -3   7  11   22.19    4.44
  -3  -7  12    0.61    1.22
   3  -7  12   -0.78    1.57
  -3  -7 -12    0.43    0.67
  -3   7 -12    0.52    1.32
  -3  -7  12   -0.51    0.64
  -3   7 -12    0.96    1.50
  -3  -7  12   -0.66    0.83
  -3  -7  12    1.85    1.24
  -3   7  12    0.82    1.64
  -3  -7  13    5.72    2.19
   3  -7  13    7.41    2.50
  -3  -7 -13    7.99    1.81
   3   7  13    3.39    1.87
  -3   7 -13    4.00    1.69
  -3  -7  13    7.60    2.06
  -3   7 -13    0.89    1.61
  -3  -7  13    6.74    2.14
  -3  -7  13    3.43    1.47
  -3   7  13    6.00    2.24
   3   7  14    0.75    1.17
   3  -7  14    0.67    1.04
  -3  -7  14    3.26    1.54
  -3   7 -14    1.38    1.43
  -3  -7  14    0.85    0.85
  -3   7  14    0.59    0.74
  -3  -7  14    2.55    1.58
   3   7  15    1.26    1.13
   3  -7  15    2.28    1.35
   3   7  15    1.45    1.30
  -3  -7  15    1.82    1.15
  -3   7 -15    0.40    0.96
  -3  -7  15    2.87    1.12
  -3   7  15    2.42    1.37
  -3   7  15    3.16    1.49
  -3  -7  15    1.28    1.09
   3  -7  16    0.45    0.99
   3   7  16    1.17    0.91
   3  -7  16    0.31    0.56
  -3   7  16    0.42    0.75
  -3  -7  16    0.99    1.11
  -3  -7  16   -0.28    0.51
  -3   7 -16   -0.66    0.84
  -3  -7  17    1.99    0.68
  -3   7 -17    1.95    0.86
  -3   7  17    3.27    1.04
  -3  -8   0    0.40    0.80
  -3   8   0    0.58    1.17
  -3   8   0   -0.58    1.46
  -3  -8   0   -0.83    0.98
  -3  -8   0    0.46    0.83
  -3  -8   0    0.40    0.81
  -3  -8   0   -0.74    0.88
  -3  -8   0   -0.47    0.94
  -3  -8   0   -0.42    0.99
  -3  -8   1    0.61    1.10
  -3  -8  -1   -0.40    0.62
  -3   8  -1    1.16    1.56
  -3  -8   1    1.20    1.01
  -3   8   1    0.59    1.05
  -3   8   1    0.84    0.75
  -3   8  -1   -0.59    1.29
  -3   8   1    1.69    1.13
  -3  -8  -1    0.74    0.66
  -3  -8   1    2.24    1.00
   3  -8   1    1.58    0.95
  -3  -8  -1    1.84    1.23
  -3  -8   1    0.84    0.75
  -3  -8   1    0.94    1.26
  -3  -8   1    2.07    1.17
  -3  -8  -1    1.48    0.81
  -3  -8  -1    2.80    1.24
  -3  -8   1   -0.48    0.61
  -3  -8   1    0.42    0.53
  -3  -8  -1    1.25    0.99
   3  -8   1    2.57    1.21
   3  -8  -1   -0.44    0.78
  -3  -8   2  158.25   12.39
  -3  -8   2  153.73   12.27
  -3   8  -2  162.04   13.03
  -3  -8  -2  159.90   11.08
  -3  -8   2  181.15   11.38
  -3   8   2  155.93   11.27
  -3   8  -2  166.34   12.28
  -3   8   2  161.87   12.29
  -3  -8  -2  166.21   10.99
  -3   8  -2  151.14   12.11
   3  -8   2  131.63   11.36
  -3  -8   2  146.83   10.74
  -3  -8   2  176.09   11.53
  -3  -8   2  150.26   11.12
  -3  -8  -2  160.06   11.47
  -3  -8   2  165.83   11.38
  -3  -8   2  154.64   11.18
  -3  -8   2  111.98   11.01
  -3  -8   2  121.31   10.98
  -3  -8   2  160.73   10.88
  -3  -8   2  131.27   11.15
  -3  -8  -2  164.73   10.91
  -3  -8   2  176.10   11.43
   3  -8   2  145.08   11.00
   3  -8  -2  155.37   11.26
  -3  -8  -2  182.04   11.55
  -3  -8   3   -0.64    1.15
  -3  -8   3    1.29    1.42
  -3   8  -3    0.79    1.23
  -3   8  -3    3.52    1.90
  -3   8   3    4.84    2.03
  -3  -8  -3    2.13    1.08
  -3   8   3    3.81    1.48
  -3   8  -3    5.44    2.17
   3  -8   3    2.22    1.32
  -3  -8   3    0.39    0.78
  -3  -8   3    4.95    1.67
  -3  -8   3    1.81    1.22
  -3  -8   3    2.91    1.29
   3  -8   3    2.69    1.19
  -3  -8  -3    3.29    1.46
  -3  -8  -3    3.82    1.37
  -3  -8   3    1.36    1.15
  -3  -8   3    4.96    1.62
  -3  -8   3    2.08    1.14
  -3  -8  -3    0.74    0.74
  -3  -8   3    2.21    0.99
  -3  -8   3    2.22    1.32
  -3  -8   3    0.51    0.80
  -3  -8   3    2.95    1.25
  -3  -8  -3    2.53    1.14
   3  -8   3    0.84    0.85
   3  -8  -3    2.22    1.13
  -3  -8   4  192.73   14.61
  -3  -8   4  197.99   14.75
  -3   8  -4  173.25   15.23
  -3  -8  -4  173.43   13.07
  -3   8   4  203.97   13.90
  -3   8   4  187.01   14.26
  -3   8  -4  184.38   14.23
   3   8  -4  202.47   15.27
   3  -8   4  164.73   13.57
  -3  -8  -4  186.75   13.49
  -3  -8   4  202.11   13.39
   3  -8   4  188.62   13.11
  -3  -8   4  193.82   13.55
  -3  -8   4  214.55   13.84
  -3  -8   4  211.28   13.80
  -3  -8   4  185.75   13.83
  -3  -8   4  188.94   13.95
  -3  -8   4  173.14   13.55
  -3  -8   4  234.93   13.87
  -3   8  -5   30.81    5.54
  -3  -8  -5   34.25    4.32
  -3   8   5   42.61    4.95
  -3  -8  -5   38.35    4.08
  -3   8   5   41.69    5.30
  -3   8  -5   45.43    5.55
   3  -8   5   41.98    5.06
   3  -8   5   43.30    4.67
  -3  -8   5   38.06    4.48
  -3  -8  -5   38.83    4.66
  -3  -8   5   42.57    4.85
  -3  -8   5   40.47    5.02
  -3  -8   5   45.27    4.96
  -3  -8   5   32.95    4.43
  -3  -8   5   34.46    4.62
  -3  -8   5   37.02    4.89
  -3  -8   5   36.16    4.80
  -3  -8   5   36.95    5.18
  -3  -8   5   40.15    5.35
  -3   8  -6    2.91    1.94
  -3  -8  -6    1.16    0.92
  -3   8   6    0.65    1.16
  -3  -8  -6    1.98    1.18
  -3   8   6    0.57    0.88
   3  -8  -6    1.91    0.96
  -3   8  -6   -1.27    1.89
   3  -8   6   -0.58    0.74
  -3  -8   6    0.96    1.05
   3  -8   6    0.48    0.87
  -3  -8  -6    1.54    1.13
  -3  -8   6    3.16    1.49
  -3  -8   6    1.04    1.14
  -3  -8   6    3.21    1.51
  -3  -8   6    1.81    1.43
  -3  -8   6    2.20    1.30
  -3  -8   6    1.79    1.19
  -3   8   6    1.17    1.39
  -3  -8  -7   20.90    3.92
  -3   8  -7    5.14    2.90
  -3  -8  -7   15.34    2.62
   3  -8   7   22.49    3.88
  -3   8   7   18.50    3.33
  -3   8   7   18.03    3.50
  -3  -8  -7   17.33    3.00
  -3  -8   7   20.29    3.05
   3  -8  -7   16.44    2.92
  -3   8  -7   11.00    3.19
   3  -8   7   17.03    3.02
  -3  -8   7   24.24    3.63
  -3  -8   7   14.02    3.15
  -3  -8   7   16.77    3.05
  -3  -8   7   16.05    3.11
  -3   8   7   22.89    3.65
  -3  -8  -8  113.59   10.41
  -3   8  -8  105.27   11.38
  -3   8   8   86.40    9.13
  -3   8   8   97.11    9.19
  -3  -8  -8  102.28    8.95
  -3  -8  -8  106.76    8.45
   3  -8   8  123.28   10.51
   3  -8  -8  113.35    9.01
  -3   8  -8   86.77    9.19
  -3  -8   8  105.31    8.66
   3  -8   8  104.84    9.07
  -3  -8   8  120.35    9.49
  -3  -8   8  126.85   10.23
  -3  -8   8  117.30    9.44
  -3  -8   8   99.16    9.28
  -3   8   8  108.12   10.52
  -3   8   8   89.23    8.91
  -3   8  -9   -1.10    2.41
  -3  -8  -9    0.46    0.71
   3  -8   9   -0.77    0.97
   3   8   9    0.88    1.36
   3  -8  -9    0.53    0.82
  -3   8  -9    0.51    1.12
  -3  -8   9    0.50    0.90
  -3  -8   9   -0.58    1.47
  -3  -8   9    0.68    1.06
  -3  -8   9   -0.59    1.29
  -3  -8   9    0.65    1.16
  -3   8   9   -0.86    1.90
  -3  -8  10   21.92    3.84
  -3  -8 -10   20.47    3.23
   3  -8  10   17.19    3.80
   3  -8 -10   17.39    3.18
  -3   8 -10   21.31    3.44
  -3  -8  10   20.76    3.33
  -3   8 -10   27.26    5.46
  -3  -8  10   30.07    4.51
  -3  -8  10   18.68    3.37
  -3  -8  10   19.89    3.62
  -3   8  10   21.92    4.51
  -3  -8  11   -0.61    1.45
  -3  -8 -11   -0.46    1.08
   3  -8  11    0.77    1.38
   3  -8 -11   -0.51    0.92
  -3   8 -11    1.55    1.39
  -3  -8  11    0.50    0.89
  -3  -8  11    1.69    1.24
  -3  -8  11   -0.67    1.03
  -3  -8  11    0.62    1.11
  -3   8  11    0.86    1.54
  -3  -8  12    0.58    1.37
   3  -8  12    0.74    1.14
  -3  -8 -12    0.43    0.67
  -3   8 -12   -0.50    1.18
  -3  -8  12    0.47    1.04
  -3   8 -12    3.75    2.06
  -3  -8  12    1.26    1.49
  -3  -8  12    0.52    1.49
  -3  -8  12    1.16    0.90
  -3   8  12   -0.81    1.62
   3  -8  13    6.08    2.10
  -3  -8 -13    4.24    1.39
   3   8  13    5.55    2.25
  -3   8 -13    2.80    1.46
  -3  -8  13    4.72    1.55
  -3   8 -13    2.52    1.69
  -3  -8  13    1.14    1.03
  -3   8  13    1.44    1.45
  -3  -8  13    4.19    1.63
   3   8  14    8.82    2.56
   3  -8  14   12.97    2.85
  -3  -8  14    6.33    1.88
  -3  -8  14   12.28    2.15
  -3   8 -14   11.70    2.34
  -3   8  14   12.37    2.61
  -3  -8  14    9.45    2.31
   3  -8  15   -0.48    0.75
   3   8  15   -0.64    0.99
  -3  -8  15    0.78    0.70
  -3  -8  15   -0.61    0.61
  -3   8 -15   -0.35    1.05
  -3   8  15   -0.46    0.82
  -3   8  15    0.43    0.77
  -3  -8  15    0.36    0.92
   3   8  16   13.69    2.58
  -3  -8  16   10.23    1.58
  -3   8 -16   10.44    1.77
   3  -8  16    9.72    1.73
  -3   8  16   12.14    2.10
  -3  -8  16   12.29    1.94
  -3   9   0    0.67    1.47
  -3  -9   0   -0.46    0.82
  -3   9   0   -0.65    1.44
  -3  -9   0   -0.41    0.91
   3  -9   0   -0.57    0.88
  -3  -9   0    0.53    1.42
  -3  -9   0   -0.47    1.11
  -3  -9   0    0.46    1.01
  -3  -9   0   -0.85    1.01
  -3  -9   0    0.48    0.86
   3  -9   0   -0.49    0.76
  -3  -9   0    0.68    1.06
  -3  -9   1  123.92   10.96
   3  -9   1  142.36   10.75
  -3  -9  -1  132.07    9.98
  -3  -9   1  132.88    9.98
  -3   9   1  118.70    9.80
  -3   9  -1  139.27   11.38
  -3   9   1  130.67   11.12
  -3  -9  -1  123.52    9.65
  -3   9  -1  128.52   11.00
  -3   9   1  145.33   11.26
  -3  -9   1  131.06    9.63
  -3  -9  -1  148.16   10.07
   3  -9   1  140.26   10.90
   3  -9  -1  122.30   10.31
  -3  -9   1  128.76    9.75
  -3  -9   1  129.42   10.05
  -3  -9  -1  115.61    9.70
  -3  -9  -1  131.98   10.41
  -3  -9   1  119.89    9.82
  -3  -9   1  119.37   10.19
  -3  -9   1  146.55   10.36
  -3  -9  -1  150.40   10.52
   3  -9   1  102.78    9.53
   3  -9  -1  141.38   10.38
  -3  -9   2   -0.70    1.26
  -3  -9   2   -0.70    1.08
  -3   9  -2    0.81    1.45
  -3   9  -2    1.34    1.59
  -3   9   2   -1.36    1.61
  -3  -9   2   -0.91    1.35
  -3   9   2   -0.50    0.78
  -3  -9  -2   -0.46    1.44
  -3   9  -2   -0.68    1.35
  -3  -9   2    0.43    0.95
   3  -9   2    0.60    0.93
  -3  -9   2    0.49    0.88
  -3  -9  -2   -0.52    1.05
  -3  -9   2   -0.99    1.25
  -3  -9   2   -0.45    0.80
  -3  -9   2   -0.49    1.15
  -3  -9  -2    0.42    0.93
  -3  -9   2    0.56    1.13
  -3  -9  -2   -1.26    1.13
  -3  -9  -2   -0.48    1.37
   3  -9   2   -0.48    0.61
   3  -9  -2   -0.99    0.77
  -3  -9   3    5.01    1.92
  -3  -9   3    7.13    2.47
  -3   9  -3    1.72    1.55
  -3   9  -3    0.68    1.49
  -3   9   3    3.42    1.84
  -3  -9  -3    2.36    1.34
  -3   9   3    3.20    1.59
  -3  -9   3    1.76    1.12
  -3   9  -3    3.45    1.96
   3  -9   3    2.42    1.22
  -3  -9   3    3.05    1.58
  -3  -9   3    3.05    1.44
  -3  -9  -3    1.06    1.26
  -3  -9   3    2.33    1.39
  -3  -9  -3    2.99    1.38
  -3  -9   3    4.06    1.58
  -3  -9   3    3.06    1.30
  -3  -9   3    3.48    1.56
  -3  -9  -3    0.42    1.08
  -3  -9   3    1.67    1.24
  -3  -9   3    0.48    1.06
  -3  -9  -3    0.49    0.98
   3  -9   3    3.78    1.41
   3  -9  -3    1.99    1.19
  -3   9  -4    3.67    1.85
  -3   9  -4    0.68    1.24
  -3   9   4    4.83    1.87
  -3  -9  -4    4.43    1.48
  -3   9   4    7.90    2.09
   3  -9  -4    3.76    1.53
  -3   9  -4    7.63    2.57
   3  -9   4    6.12    1.91
   3   9  -4    3.50    2.83
  -3  -9   4    3.12    1.34
  -3  -9   4    4.23    1.72
  -3  -9  -4    4.83    1.88
  -3  -9   4    5.82    1.75
   3  -9   4    4.62    1.56
  -3  -9   4    4.25    1.66
  -3  -9   4    5.29    1.79
  -3  -9   4    4.80    1.79
  -3  -9   4    2.87    1.28
  -3  -9   4    7.27    2.45
  -3  -9   4    6.57    2.46
  -3   9  -5   44.75    6.82
  -3  -9  -5   51.38    5.40
  -3   9   5   50.54    5.79
  -3  -9  -5   48.66    4.84
  -3   9   5   58.02    6.71
   3  -9  -5   44.95    5.12
  -3   9  -5   38.68    5.63
   3   9  -5   60.60    7.42
   3  -9   5   42.45    5.44
  -3  -9  -5   41.00    5.18
  -3  -9   5   50.69    5.55
  -3  -9   5   53.89    5.54
   3  -9   5   40.30    4.97
  -3  -9   5   48.86    5.47
  -3  -9   5   53.28    5.78
  -3  -9   5   42.66    5.46
  -3  -9   5   38.33    5.10
  -3  -9   5   54.55    6.49
  -3   9  -6    3.08    1.84
  -3  -9  -6    0.42    0.92
  -3   9   6    1.42    1.42
  -3  -9  -6    1.08    1.08
  -3   9   6    1.86    1.37
   3  -9  -6    2.58    1.31
  -3   9  -6    2.12    1.79
   3   9  -6    2.67    2.40
   3  -9   6    0.61    0.78
   3  -9   6    5.33    1.79
  -3  -9  -6    2.22    1.41
  -3  -9   6    2.08    1.40
  -3  -9   6    5.71    1.92
  -3  -9   6    3.46    1.55
  -3  -9   6    2.83    1.44
  -3  -9   6    0.64    1.28
  -3  -9   6    2.34    1.48
  -3   9   6    1.92    1.41
  -3   9  -7   48.39    7.27
  -3  -9  -7   38.23    4.94
  -3   9   7   38.70    5.54
  -3   9   7   55.88    6.08
  -3  -9  -7   49.10    4.93
   3  -9  -7   41.62    5.02
  -3   9  -7   35.54    5.43
   3   9  -7   44.38    6.76
  -3   9   7   33.97    5.66
  -3  -9   7   51.00    5.85
   3  -9   7   42.06    5.18
  -3  -9   7   43.89    5.62
  -3  -9   7   52.47    5.77
  -3  -9   7   59.20    6.07
  -3  -9   7   43.41    5.61
  -3   9   7   43.44    5.62
  -3   9  -8    1.11    1.72
  -3  -9  -8    0.46    0.72
   3  -9   8    0.75    1.16
   3  -9  -8   -0.55    0.69
  -3  -9   8    0.59    1.41
  -3  -9   8    4.13    1.74
  -3  -9   8   -0.60    0.93
  -3  -9   8   -0.58    1.16
  -3  -9   8    0.65    1.43
  -3   9   8    0.86    2.05
  -3   9  -9    1.11    1.73
  -3  -9  -9   -0.47    1.12
   3  -9   9    0.76    1.18
   3   9   9    0.91    1.42
  -3  -9   9   -0.48    0.75
   3  -9  -9    0.55    0.98
  -3  -9   9    0.59    1.06
  -3  -9   9    0.69    1.23
  -3  -9   9    0.60    1.07
  -3  -9   9   -0.64    1.15
  -3   9   9   -0.88    1.58
  -3  -9  10    2.44    2.04
  -3  -9 -10   -0.47    0.84
   3  -9  10   -0.75    1.16
   3  -9 -10   -0.54    1.27
  -3  -9  10   -0.48    0.85
  -3   9 -10   -1.08    1.94
  -3  -9  10   -0.58    0.89
  -3  -9  10   -0.67    1.04
  -3  -9  10    1.24    1.47
  -3   9  10    0.87    1.57
  -3  -9  11   33.54    4.67
  -3  -9 -11   40.93    4.42
   3  -9  11   42.49    5.55
   3  -9 -11   31.64    4.36
  -3  -9  11   34.53    4.19
  -3  -9  11   30.80    4.39
  -3  -9  11   38.15    5.01
  -3  -9  11   33.14    4.58
  -3   9  11   25.93    5.02
   3  -9  12    0.67    0.84
  -3  -9 -12    0.41    0.74
  -3  -9  12    0.42    0.84
  -3   9 -12   -0.88    1.37
  -3  -9  12    0.49    1.15
  -3  -9  12    0.58    0.90
  -3  -9  12   -0.53    1.16
  -3   9  12   -0.76    1.19
  -3  -9 -13   10.71    2.01
   3   9  13    4.27    1.95
  -3  -9  13    7.72    1.72
  -3   9 -13    4.63    2.22
  -3  -9  13    8.60    2.21
  -3  -9  13    7.54    1.84
  -3   9  13    5.27    2.08
  -3  -9  13    8.73    2.13
   3   9  14    0.58    0.90
  -3  -9 -14    1.44    0.77
   3  -9  14    0.74    0.87
  -3  -9  14    0.42    0.65
  -3  -9  14    0.92    0.73
  -3   9  14    0.47    0.95
  -3  -9  14   -0.75    1.22
   3   9  15    1.07    0.95
   3  -9  15    0.58    0.68
  -3   9  15    0.36    0.71
  -3   9  15    0.37    0.47
  -3  -9  15   -0.28    0.76
  -3 -10   0    0.76    0.96
   3 -10   0    0.58    1.37
  -3 -10   0   -0.52    0.80
  -3  10   0   -0.75    1.65
  -3  10   0    0.72    1.44
  -3 -10   0    0.47    1.11
   3 -10   0    1.24    1.11
  -3 -10   0   -0.52    1.33
  -3 -10   0    0.51    1.29
  -3 -10   0    0.48    0.95
  -3 -10   0   -0.47    1.26
  -3 -10   0   -0.54    1.46
   3 -10   0   -0.54    0.97
  -3 -10   1   54.60    6.84
   3 -10   1   56.69    6.24
   3 -10  -1   60.55    6.26
  -3 -10  -1   63.79    6.13
  -3 -10   1   60.46    6.01
  -3  10   1   57.15    6.89
  -3  10  -1   53.48    6.73
  -3 -10  -1   55.27    5.67
  -3  10  -1   57.42    6.83
  -3 -10   1   57.41    5.65
  -3 -10  -1   67.78    6.09
   3 -10   1   50.18    6.11
   3 -10  -1   59.67    6.35
  -3 -10   1   58.77    5.79
  -3 -10   1   43.98    5.48
  -3 -10   1   58.16    6.04
  -3 -10  -1   44.56    5.46
  -3 -10   1   50.70    5.51
  -3 -10  -1   69.09    6.68
  -3 -10   1   59.36    5.99
  -3 -10   1   54.26    5.63
  -3 -10  -1   55.31    5.63
  -3 -10   1   61.03    6.14
  -3 -10  -1   73.16    6.64
   3 -10   1   46.03    5.56
   3 -10  -1   48.07    5.69
  -3 -10   2  157.16   12.89
  -3 -10   2  156.70   12.81
   3 -10  -2  160.63   11.79
   3 -10   2  158.84   12.11
   3 -10  -2  123.49   11.23
  -3  10   2  133.83   11.22
  -3  10  -2  171.90   13.16
  -3  10   2  148.89   12.61
  -3 -10  -2  152.53   11.11
  -3  10  -2  141.48   12.43
   3 -10   2  123.69   11.48
  -3 -10   2  154.23   11.30
  -3 -10  -2  170.83   12.13
  -3 -10   2  136.96   11.26
  -3 -10   2  167.61   11.88
  -3 -10   2  151.76   11.32
  -3 -10  -2  135.18   11.07
  -3 -10   2  165.77   11.74
  -3 -10  -2  138.84   10.90
  -3 -10   2  151.03   11.10
  -3 -10   2  131.86   11.50
  -3 -10   2  173.41   11.97
  -3 -10  -2  180.73   12.13
   3 -10   2  131.57   11.04
   3 -10  -2  142.24   11.36
  -3 -10   3   26.59    4.72
  -3 -10   3   22.40    4.17
  -3  10  -3   22.28    4.65
   3 -10  -3   22.12    3.66
  -3  10  -3   28.72    4.67
  -3  10   3   27.82    4.60
   3 -10  -3   22.65    3.83
  -3  10   3   23.39    3.77
  -3  10  -3   21.95    4.26
   3 -10   3   24.67    3.98
  -3 -10   3   26.48    3.69
  -3 -10   3   20.13    3.52
  -3 -10   3   20.33    3.43
  -3 -10  -3   30.91    4.27
  -3 -10  -3   22.23    3.51
  -3 -10   3   20.54    3.54
  -3 -10   3   16.43    3.45
  -3 -10   3   26.73    3.59
  -3 -10  -3   24.10    3.49
  -3 -10   3   29.84    4.03
  -3 -10  -3   27.35    3.85
   3 -10   3   25.51    3.66
   3 -10  -3   26.88    3.80
   3 -10  -4   11.08    2.53
  -3  10  -4   10.75    3.31
  -3  10  -4    9.09    2.76
  -3  10   4   12.03    3.12
   3 -10  -4    5.26    1.93
  -3  10   4    7.36    2.18
   3 -10  -4   10.97    2.37
  -3 -10   4   14.75    2.65
  -3  10  -4    4.61    2.33
   3 -10   4   13.00    2.83
  -3 -10   4    7.33    2.10
  -3 -10  -4   11.12    2.61
  -3 -10   4    8.63    2.47
  -3 -10   4   10.32    2.46
  -3 -10   4   12.66    2.72
  -3 -10   4    7.73    2.43
  -3 -10   4   10.15    2.84
  -3 -10   4    9.38    2.67
  -3  10  -5   -0.76    1.36
  -3  10   5    2.26    1.51
   3 -10  -5    0.69    1.06
  -3 -10  -5    0.55    0.49
  -3  10   5    1.28    1.15
   3 -10  -5    2.61    1.32
  -3 -10   5    0.98    1.07
  -3  10  -5    0.77    1.54
   3 -10   5    0.64    0.82
  -3 -10   5    2.95    1.67
  -3 -10  -5    3.53    1.58
  -3 -10   5    2.15    1.59
  -3 -10   5    2.36    1.67
  -3 -10   5    2.35    1.29
  -3 -10   5   -0.65    1.31
   3 -10  -5    1.12    1.41
  -3  10  -5    5.12    2.43
  -3  10  -6   13.68    3.39
  -3 -10  -6   12.16    2.31
  -3  10   6   14.25    3.21
   3 -10  -6    9.20    2.25
   3 -10   6   11.40    2.67
  -3 -10   6   10.80    2.65
  -3 -10   6   13.24    2.91
  -3 -10   6   15.47    2.98
  -3 -10   6    9.22    2.57
  -3  10  -6    8.53    3.08
   3 -10  -6    8.98    2.58
  -3  10  -7    1.10    1.97
   3 -10  -7    3.39    1.68
  -3 -10  -7    2.27    1.08
  -3  10   7    4.46    2.11
   3 -10  -7    1.66    1.22
  -3 -10   7    3.02    1.71
  -3 -10   7    0.61    1.33
  -3 -10   7    4.16    1.84
  -3 -10   7    1.97    1.32
  -3  10   7   -0.85    1.52
  -3  10  -8   18.86    4.60
  -3 -10  -8   29.40    3.71
   3 -10  -8   25.08    3.79
  -3 -10   8   16.13    3.33
  -3 -10   8   28.76    4.18
  -3 -10   8   20.37    3.65
  -3 -10   8   19.30    3.56
  -3  10   8   20.80    4.54
  -3 -10  -9    8.87    2.07
   3  10   9    7.32    2.61
   3 -10  -9    6.59    2.05
  -3  10  -9    2.19    1.98
  -3 -10   9    5.79    2.23
  -3 -10   9    6.12    1.96
  -3 -10   9    4.94    2.02
  -3  10   9   11.25    3.21
  -3 -10  10   56.43    6.51
  -3 -10 -10   74.62    6.58
   3 -10 -10   74.60    6.97
  -3 -10  10   78.97    7.20
  -3  10  10   77.00    8.54
  -3 -10  10   67.44    6.93
  -3  10 -10   66.47    8.78
  -3  10 -11    0.94    1.19
  -3 -10 -11   -0.42    0.76
  -3 -10  11    0.49    1.25
  -3 -10  11    2.61    1.40
  -3  10  11    1.56    1.56
  -3  10 -12   -0.80    1.25
  -3 -10 -12   -0.37    0.58
  -3 -10  12   -0.43    0.95
  -3 -10  12    0.46    0.91
  -3  10  12   -1.38    1.75
  -3  10 -13   -0.68    1.21
  -3 -10  13   -0.36    0.78
   3  10  13   -0.60    0.93
  -3 -10 -13    0.31    0.68
  -3  10  13   -0.57    1.26
  -3 -10  13   -0.38    1.02
  -3  10 -14   11.28    2.33
  -3 -10 -14   12.69    1.80
  -3  10  14   11.30    2.10
  -3 -10  14   12.26    1.86
  -3 -10  14    5.85    1.53
  -3  10 -15   -0.33    0.72
  -3 -11   0   -0.81    1.45
   3 -11   0   -0.62    1.47
  -3  11   0   -0.81    2.06
  -3 -11   0    0.51    1.03
   3 -11   0    0.66    0.83
  -3 -11   0   -0.50    1.34
  -3 -11   0   -0.56    1.24
  -3 -11   0   -0.56    1.12
  -3 -11   0    0.52    1.03
  -3 -11   0    1.03    0.92
  -3 -11   0   -0.60    1.07
   3 -11   0    0.58    0.90
  -3 -11  -1  120.71   11.05
  -3 -11   1  114.78   10.79
   3 -11   1  103.01    9.70
   3 -11  -1  111.44    9.79
  -3  11  -1  113.97   10.94
  -3  11   1  118.07   10.92
  -3 -11   1  112.56    9.39
  -3 -11  -1  109.59    9.22
  -3  11  -1  112.99   10.80
  -3 -11   1  115.83    9.40
   3 -11   1  126.25   10.44
   3 -11  -1  134.37   10.56
  -3 -11   1   99.19    9.28
  -3 -11   1  109.31    9.26
  -3 -11   1  119.91    9.88
  -3 -11  -1  113.12    9.57
  -3 -11   1  109.24    9.50
  -3 -11   1  108.21    9.21
  -3 -11  -1  134.53    9.84
  -3 -11   1  137.54   10.37
  -3 -11  -1  131.19   10.26
   3 -11   1  107.72    9.53
   3 -11  -1   99.91    9.43
   3 -11  -2    2.98    1.61
  -3  11  -2    3.26    2.07
  -3  11   2    4.82    2.50
  -3 -11   2    2.88    1.37
   3 -11   2    8.10    2.35
  -3 -11  -2    3.31    1.65
  -3 -11   2    4.18    1.76
  -3 -11   2    3.48    1.81
  -3 -11  -2    2.51    1.37
  -3 -11   2    7.86    2.16
  -3 -11   2    3.43    1.78
  -3 -11  -2    5.67    1.80
  -3 -11   2    4.51    1.63
  -3 -11   2    4.04    2.30
   3 -11  -3   24.68    4.02
  -3  11  -3   15.53    4.05
  -3  11  -3   25.99    4.87
  -3  11   3   30.25    4.89
  -3 -11   3   38.26    4.48
   3 -11   3   32.37    4.70
  -3 -11   3   26.00    4.07
  -3 -11  -3   20.27    3.55
  -3 -11   3   29.40    4.17
  -3 -11   3   31.58    4.39
  -3 -11   3   23.61    3.62
  -3 -11  -3   33.66    4.25
  -3 -11   3   25.05    4.57
   3 -11  -4    0.58    1.04
  -3  11  -4    1.01    0.90
  -3  11  -4    0.81    1.62
  -3  11   4    0.79    1.22
   3 -11  -4    0.51    0.79
  -3 -11   4   -0.52    1.04
   3 -11   4   -0.67    0.84
  -3 -11   4   -0.60    1.07
  -3 -11  -4   -0.54    1.20
  -3 -11   4    0.54    1.19
  -3 -11   4   -0.60    1.19
  -3 -11   4    1.92    1.21
  -3 -11   4    0.67    1.46
  -3 -11   4   -0.80    1.61
  -3  11  -5   10.40    3.08
  -3  11   5   16.27    3.51
   3 -11  -5   20.15    3.24
   3 -11   5   15.65    3.27
  -3 -11   5   19.87    3.28
  -3 -11   5   16.98    3.26
  -3 -11  -5   22.56    3.73
  -3 -11  -5   18.43    3.34
  -3 -11   5   22.96    3.74
  -3 -11   5   12.66    2.99
  -3 -11   5   14.60    3.21
  -3  11  -5   14.62    3.96
   3 -11  -5   14.98    3.14
  -3  11  -6   11.82    3.17
  -3  11   6    2.28    1.83
  -3 -11   6    7.88    2.14
   3 -11  -6    7.63    2.15
   3 -11   6    5.03    1.90
  -3 -11  -6    8.58    2.23
  -3 -11   6   13.25    2.87
  -3  11   6    5.64    2.42
  -3 -11   6    6.02    2.11
  -3 -11   6    5.98    2.10
  -3 -11   6    7.84    2.29
  -3  11  -6    5.35    2.73
   3 -11  -6    3.98    2.00
   3 -11  -7   26.81    4.03
  -3  11  -7   17.28    4.41
  -3  11  -7   24.63    4.55
  -3 -11  -7   25.25    3.48
  -3  11   7   22.12    4.12
   3 -11  -7   23.09    3.65
   3 -11   7   23.66    3.82
  -3 -11  -7   19.45    3.48
  -3 -11   7   38.50    4.95
  -3 -11   7   31.95    4.44
  -3 -11   7   26.83    4.06
  -3 -11   7   23.47    4.11
  -3  11   7   23.96    4.45
  -3  11  -8    7.47    3.10
   3 -11  -8    9.77    2.57
  -3  11  -8   13.37    3.26
  -3 -11  -8   16.05    2.71
   3 -11  -8   11.41    2.62
  -3 -11   8   15.43    3.02
  -3 -11   8   15.39    3.01
  -3 -11   8   13.35    2.86
  -3 -11   8   15.09    3.04
  -3  11   8   14.07    3.47
  -3  11  -9   15.53    3.43
  -3 -11  -9   13.49    2.52
   3 -11  -9   18.83    3.20
  -3 -11   9   19.27    3.34
  -3 -11   9   13.94    2.80
  -3  11   9   12.10    3.24
  -3 -11   9    8.96    2.47
   3 -11  -9   18.61    3.16
  -3  11  -9    9.24    3.64
  -3  11 -10    0.95    1.70
  -3  11 -10    2.63    1.77
  -3 -11 -10    1.23    1.04
  -3 -11  10    1.46    1.38
  -3 -11  10    1.85    1.18
  -3 -11  10    2.01    1.35
  -3  11  10    1.52    1.80
  -3  11 -11   21.77    4.38
  -3  11 -11   20.29    3.64
  -3 -11 -11   25.96    3.21
  -3 -11  11   25.25    3.42
  -3 -11  11   16.33    2.85
  -3  11  11   17.10    3.59
  -3  11 -12   -0.69    1.24
  -3  11 -12   -0.52    1.05
  -3 -11 -12   -0.32    0.70
  -3 -11  12    0.36    0.72
  -3  11  12   -0.58    1.39
  -3 -11  12    0.37    0.74
  -3 -11  13    6.88    1.54
  -3  11 -13    8.35    2.33
  -3  11 -13    9.22    2.20
  -3 -11 -13   11.90    1.74
  -3  11  13    7.18    1.77
  -3  11  13    7.42    1.95
  -3 -11  13    7.60    1.55
  -3  11  14   -0.29    0.58
  -3  11 -14    0.68    0.80
  -3 -11 -14    0.18    0.36
   3 -12   0   -0.63    1.50
  -3  12   0    0.83    1.82
   3 -12   0    1.33    1.33
  -3 -12   0   -1.16    1.37
  -3 -12   0    1.02    1.29
  -3 -12   0   -0.58    1.15
  -3 -12   0    0.53    1.06
  -3 -12   0   -0.53    1.26
  -3 -12   0    0.82    1.65
   3 -12  -1   10.51    2.81
  -3  12  -1   20.82    4.28
  -3  12   1   18.12    3.97
   3 -12   1   13.50    3.11
   3 -12  -1   13.63    3.05
  -3 -12  -1   15.35    3.10
  -3 -12   1   10.36    2.43
  -3 -12   1   18.65    3.30
  -3 -12  -1   13.71    2.94
  -3 -12  -1   11.45    2.55
  -3 -12   1   17.68    3.27
  -3 -12  -1   16.75    3.02
  -3 -12  -1   10.70    2.55
  -3 -12   1   13.66    2.76
  -3 -12   1   13.95    3.37
  -3 -12  -1   14.88    3.55
   3 -12  -2   68.37    7.42
  -3  12  -2   72.33    8.55
  -3  12   2   84.50    8.84
  -3 -12   2   84.11    7.59
   3 -12   2   98.83    8.64
  -3 -12  -2   94.99    8.05
  -3 -12   2   81.05    7.44
  -3 -12  -2   68.17    6.84
  -3 -12   2   80.91    7.71
  -3 -12   2   81.89    7.69
  -3 -12   2   85.94    7.48
  -3 -12  -2   78.77    7.34
  -3 -12   2   69.16    8.29
  -3 -12  -2   66.22    8.20
   3 -12  -3    5.93    2.21
  -3  12  -3    5.81    2.62
  -3  12  -3    5.77    2.35
  -3  12   3    6.38    2.39
   3 -12   3    9.37    2.56
  -3 -12   3    5.94    2.08
  -3 -12  -3    4.43    1.81
  -3 -12   3    5.32    1.93
  -3 -12   3    4.08    1.91
  -3 -12   3    5.84    2.09
  -3 -12   3    3.49    1.51
  -3 -12  -3   13.06    2.62
  -3 -12   3    8.03    2.80
  -3 -12  -3    5.78    2.24
   3 -12  -4   12.17    2.89
  -3  12  -4   10.96    3.50
  -3  12  -4   10.56    3.05
  -3  12   4   12.45    3.16
   3 -12   4    5.22    1.93
  -3 -12   4   11.73    2.80
  -3 -12  -4    9.22    2.39
  -3 -12   4   13.65    2.91
  -3 -12   4    8.20    2.41
  -3 -12   4   15.57    3.06
  -3 -12   4   11.00    2.33
  -3 -12   4    9.43    2.87
   3 -12  -5    0.51    0.79
  -3 -12   5    1.00    1.10
   3 -12   5    1.88    1.59
  -3 -12  -5    0.53    0.95
  -3 -12   5    0.59    1.18
  -3 -12   5    1.16    1.47
  -3  12  -5    1.02    1.29
   3 -12  -5    0.57    1.13
  -3  12  -5    2.38    1.88
  -3  12   5    0.75    1.17
  -3  12  -6    0.77    1.38
  -3  12   6   -0.72    0.92
   3 -12  -6    0.52    0.93
  -3 -12   6   -0.47    1.20
   3 -12   6    0.59    1.06
  -3 -12  -6   -0.51    1.30
  -3 -12   6   -0.57    1.62
  -3 -12   6    1.70    1.44
   3 -12  -6   -0.55    1.20
  -3  12  -6    1.02    1.58
  -3  12   6   -0.75    1.51
  -3  12  -7    2.21    2.18
   3 -12   7    0.54    0.97
   3 -12  -7    4.11    1.66
  -3 -12   7    1.09    1.20
   3 -12  -7    1.05    1.33
  -3  12  -7    4.04    2.56
  -3  12   7    1.52    1.66
  -3 -12  -7    0.98    1.16
  -3 -12   7    2.74    1.47
  -3 -12   8   16.94    3.03
  -3 -12  -8   12.77    2.52
  -3 -12   8   12.75    2.64
  -3  12  -8   17.32    3.74
  -3 -12  -8    9.88    2.06
  -3  12   8   13.37    3.27
   3 -12  -8   15.37    2.83
  -3  12  -8   15.61    3.87
  -3 -12   9   -0.47    0.84
   3 -12  -9    0.91    1.16
  -3  12  -9   -0.91    1.64
  -3  12  -9   -0.64    1.52
  -3 -12  -9    0.75    0.89
  -3 -12   9   -0.46    1.18
  -3  12   9    3.00    1.34
  -3  12   9    0.70    1.26
  -3  12 -10   32.87    5.10
   3 -12 -10   23.69    3.18
  -3  12 -10   19.67    3.56
  -3 -12 -10   17.25    2.58
  -3 -12  10   25.75    3.32
  -3 -12  10   14.01    2.62
  -3  12  10   20.58    3.75
  -3  12 -11   -0.67    1.04
  -3  12 -11    0.70    1.08
  -3  12 -11    1.01    1.20
  -3 -12 -11   -0.60    0.66
  -3 -12  11    0.34    0.69
  -3 -12  11    0.34    0.61
  -3  12  11    0.56    1.12
  -3 -12  12    0.27    0.55
  -3  12 -12   -0.55    0.86
  -3  12  12    0.46    0.82
  -3  12 -12    1.27    1.14
  -3 -12 -12   -0.25    0.54
  -3  12  13    0.29    0.51
  -3 -12 -13    0.18    0.36
  -3  13   0   -0.79    2.00
   3 -13   0   -0.64    0.81
  -3 -13   0   -0.55    1.31
  -3 -13   0   -0.48    1.15
  -3 -13   0    1.53    1.30
  -3 -13   0    0.52    0.80
  -3 -13   0    0.79    1.73
   3 -13  -1   22.48    3.96
  -3  13  -1   26.92    4.64
  -3  13   1   24.97    4.47
   3 -13   1   30.84    4.45
  -3 -13   1   21.74    3.79
  -3 -13  -1   22.70    3.46
  -3 -13   1   27.50    3.81
  -3 -13  -1   29.52    4.15
  -3 -13  -1   33.46    4.34
  -3 -13   1   24.70    3.77
  -3 -13   1   22.43    3.60
  -3 -13  -1   33.30    4.16
  -3 -13   1   24.95    4.63
  -3 -13  -1   23.73    4.47
   3 -13  -2    1.15    1.37
  -3  13  -2   -0.79    1.22
  -3  13   2   -0.76    1.19
   3 -13   2   -0.64    1.28
  -3 -13  -2   -0.54    1.44
  -3 -13  -2   -0.54    1.18
  -3 -13   2    0.56    1.33
  -3 -13   2   -0.49    1.17
  -3 -13  -2    0.46    1.09
  -3 -13   2    1.53    1.37
  -3 -13   2    0.99    0.99
  -3 -13  -2   -1.03    0.92
  -3 -13   2    1.53    1.37
  -3 -13  -2    0.79    1.58
   3 -13  -3    1.12    1.67
  -3  13  -3    0.91    1.41
  -3  13  -3    0.78    1.39
  -3  13   3    0.74    1.33
   3 -13   3    0.62    0.79
  -3 -13   3    0.56    1.32
  -3 -13  -3   23.10    3.62
  -3 -13   3   -0.49    1.25
  -3 -13  -3   18.92    3.76
  -3 -13  -3   15.18    3.35
  -3 -13   3    1.00    1.00
  -3 -13   3   -0.47    0.85
  -3 -13  -3    4.99    1.84
  -3 -13  -3   32.85    5.24
  -3 -13   3    0.74    1.15
   3 -13  -4    0.54    1.19
  -3  13  -4    0.92    1.43
  -3  13  -4   -0.76    1.36
  -3  13   4   -0.72    0.91
   3 -13   4   -0.60    0.93
  -3 -13  -4   -1.01    1.75
  -3 -13   4    0.55    1.47
  -3 -13   4   -0.48    1.14
  -3 -13   4    1.07    1.27
  -3 -13   4    0.45    0.80
  -3 -13  -4    3.84    2.06
  -3  13  -5   12.40    3.14
  -3  13   5   13.64    3.07
   3 -13   5   10.75    2.67
  -3 -13   5   13.75    2.88
  -3 -13  -5   12.58    2.72
  -3 -13   5   14.10    2.92
  -3 -13   5   13.71    2.58
  -3 -13  -5   10.44    3.13
   3 -13  -5   15.60    3.06
  -3  13  -5    8.35    3.07
  -3  13  -6   -0.69    1.08
  -3  13   6    0.64    1.29
   3 -13   6   -0.52    0.93
  -3 -13   6   -0.42    0.93
  -3 -13   6    0.50    1.00
   3 -13  -6   -0.99    1.08
  -3  13  -6    0.92    1.16
  -3 -13  -6   -0.71    1.10
  -3 -13   6   -0.50    1.01
  -3 -13  -6    0.46    1.00
  -3  13  -7   16.25    3.35
  -3 -13  -7   15.20    2.65
  -3 -13   7   23.96    3.42
  -3 -13   7   14.80    2.48
  -3 -13   7   17.22    2.95
  -3  13   7   14.78    3.21
  -3 -13  -7   11.95    3.09
   3 -13  -7   15.19    2.80
  -3  13  -7   18.62    4.06
   3 -13  -8   -0.84    1.00
  -3  13  -8   -0.84    1.50
  -3  13  -8    1.79    1.41
  -3 -13   8    0.85    1.07
  -3  13   8    1.23    1.23
  -3 -13  -8   -1.20    1.52
  -3 -13   9    0.73    0.87
  -3 -13  -9   -0.52    1.04
  -3  13  -9   -1.52    1.67
   3 -13  -9   -0.37    1.06
  -3  13  -9   -0.53    1.17
  -3 -13  -9    1.18    0.70
  -3 -13   9   -0.37    0.82
  -3  13   9   -0.41    0.81
  -3  13   9   -0.57    1.34
  -3  13 -10    1.32    1.56
  -3 -13  10   -0.31    0.80
  -3  13 -10    2.32    1.32
  -3 -13 -10   -0.26    0.52
  -3 -13  10    0.91    0.81
  -3  13  10    1.49    1.61
  -3  13 -11   10.00    2.06
  -3 -13 -11   11.18    1.56
  -3 -13  11    7.25    1.47
  -3  13 -11    8.39    2.25
  -3  13 -11    6.65    1.99
  -3  13  11    6.58    1.75
  -3  14   0    0.69    1.50
   3 -14   0    0.44    0.78
  -3 -14   0   -0.49    0.98
  -3 -14   0   -0.42    0.93
  -3 -14   0    0.93    1.10
  -3 -14   0    0.69    1.52
  -3  14  -1    0.69    1.38
  -3  14   1   -0.68    1.48
   3 -14  -1   -0.42    0.66
  -3 -14   1    1.37    1.08
  -3 -14  -1   -0.70    1.08
  -3 -14   1    0.68    1.50
  -3 -14   1    0.46    0.82
  -3 -14  -1    1.86    1.45
  -3 -14  -1   -0.97    1.15
  -3 -14   1    0.49    1.08
  -3 -14   1    0.85    1.08
  -3 -14  -1   -0.41    0.90
   3 -14  -2    7.12    2.16
  -3 -14   2    8.78    2.17
  -3 -14  -2    5.56    1.70
  -3 -14  -2    4.73    1.68
  -3  14  -2    6.14    2.31
  -3  14   2   13.82    2.97
  -3 -14   2    6.74    1.88
  -3 -14  -2    7.32    1.91
  -3 -14   2    4.39    1.46
  -3 -14   2    7.93    2.39
  -3 -14  -2    5.56    2.18
   3 -14  -3    3.92    1.82
  -3  14  -3    0.67    1.58
   3 -14  -3    2.62    1.25
   3 -14   3    3.71    1.29
  -3  14   3    5.70    2.05
  -3 -14  -3    0.46    0.93
  -3 -14   3    3.34    1.66
  -3 -14   3    3.48    1.47
  -3 -14   3    6.62    1.78
  -3 -14  -3    2.63    1.31
  -3 -14  -3    2.05    1.63
   3 -14  -4   22.93    3.55
  -3  14  -4   26.90    4.63
  -3  14  -4   30.85    4.55
   3 -14  -4   24.03    3.30
  -3  14   4   25.89    4.01
  -3 -14   4   27.28    3.52
  -3 -14  -4   22.93    3.42
  -3 -14  -4   26.02    3.55
  -3 -14   4   28.12    3.76
  -3 -14   4   25.10    3.27
  -3 -14  -4   25.86    4.21
  -3 -14  -5    3.77    1.38
  -3 -14   5    7.87    1.94
  -3 -14  -5    7.30    1.84
   3 -14  -5    5.73    1.79
  -3  14  -5    1.57    1.43
  -3 -14   5    6.13    1.67
  -3  14  -5    9.76    2.64
  -3  14   5    7.89    2.16
  -3 -14  -5    7.59    2.35
  -3 -14  -6    0.74    0.88
  -3 -14  -6    0.78    0.99
  -3 -14   6   -0.41    0.89
   3 -14  -6    0.82    1.16
  -3  14  -6    2.28    1.80
  -3 -14   6    0.69    0.82
  -3  14  -6    3.41    1.76
  -3 -14  -6    1.18    1.40
  -3 -14  -7    1.78    1.02
   3 -14  -7    2.97    1.34
  -3  14  -7    1.44    1.29
  -3 -14   7    2.39    0.94
  -3 -14   7    5.08    1.46
  -3  14  -7    3.11    1.68
  -3 -14  -7    2.14    1.59
  -3 -14   8   12.87    2.13
  -3 -14  -8   14.85    2.74
  -3  14  -8   16.14    2.73
  -3 -14  -8   17.71    2.45
  -3  14  -8   15.12    3.27
   3 -14  -8   10.44    2.13
  -3 -14   8   14.63    2.31
  -3  14   8   20.69    2.76
  -3  14   8   14.96    2.69
  -3 -14  -9   -0.75    0.75
  -3  14  -9    0.57    1.26
  -3 -14  -9    1.08    0.90
  -3 -14   9    0.80    0.76
  -3  14  -9    0.79    0.87
  -3  14   9    1.20    0.88
  -3  14   9    0.29    0.64
  -3  14 -10    2.16    1.23
  -3  15   0    0.53    1.26
   3 -15   0   -0.38    0.83
  -3 -15   0    0.39    0.93
   3 -15   0   -0.35    0.70
  -3 -15   0    0.38    0.76
  -3 -15   0    0.55    0.99
  -3  15  -1   14.44    2.85
  -3  15   1   11.55    2.59
   3 -15  -1    6.42    1.68
   3 -15   1    9.61    1.98
  -3 -15  -1   10.09    2.10
  -3 -15   1    8.59    1.93
   3 -15   1    9.52    1.92
   3 -15  -1   10.48    1.97
  -3 -15   1   17.02    2.47
  -3 -15  -1   13.63    2.26
  -3 -15  -1    8.94    2.41
  -3  15  -2    0.53    0.94
  -3  15   2    1.52    1.20
   3 -15  -2    1.10    0.81
   3 -15   2    1.06    0.77
  -3 -15  -2    0.76    0.96
  -3 -15   2    0.38    0.91
   3 -15   2    0.35    0.62
  -3 -15  -2    0.37    0.74
  -3 -15   2    0.70    0.77
  -3 -15  -2    1.11    1.11
  -3  15  -3    0.51    0.91
  -3  15   3    1.93    1.15
   3 -15  -3    0.35    0.54
   3 -15   3    0.98    0.88
   3 -15   3    1.65    0.93
  -3 -15   3   -0.37    0.81
  -3 -15  -3    0.73    0.98
  -3 -15  -3    1.04    0.82
  -3 -15   3    1.30    0.77
  -3 -15  -3    1.08    1.09
   3 -15   4    0.31    0.61
  -3 -15   4   -0.35    0.83
  -3 -15  -4    1.03    0.97
  -3 -15   4    0.32    0.64
  -3  15  -4    0.97    0.97
  -3  15   4   -0.45    0.81
  -3 -15  -4    0.52    0.93
  -3  15  -5    8.55    2.12
   3 -15   5    8.76    1.64
  -3 -15  -5   10.48    1.91
  -3 -15   5   11.98    2.05
  -3 -15   5    9.22    1.71
  -3 -15  -5    8.23    2.19
  -3  15  -5   13.03    2.80
   3 -15  -6    0.91    0.81
  -3  15  -6    0.56    0.87
  -3  15  -6    0.81    0.82
   3 -15   6    1.17    0.66
  -3 -15   6    0.25    0.50
  -3 -15  -6    1.43    0.77
  -3  15   6    0.68    0.74
  -3 -15  -6   -0.44    0.68
  -3  15  -7    9.22    1.85
  -3  15  -7    7.20    2.06
   3 -15  -7   11.49    1.79
   3  15  -7    6.82    2.33
  -3 -15  -7    6.72    1.41
  -3  15   7   10.88    1.82
  -3 -15  -7    6.43    1.68
  -3 -16   0   -0.82    0.77
   3 -16   0    0.27    0.54
  -3  16   0   -0.35    0.64
  -3 -16   0    0.27    0.49
   3 -16   0   -0.25    0.54
  -3 -16   1    0.54    0.64
  -3 -16  -1    0.27    0.59
   3 -16  -1   -0.27    0.48
   3 -16   1    0.26    0.47
  -3  16  -1   -0.35    0.71
  -3  16   1   -0.69    0.70
  -3 -16   1    0.26    0.53
  -3 -16  -1   -0.27    0.42
   3 -16   1   -0.25    0.50
   3 -16  -1    0.47    0.42
   3 -16   2    3.86    1.02
   3 -16  -2    2.58    0.89
   3 -16   2    3.45    1.03
  -3  16  -2    2.75    1.17
  -3  16   2    5.65    1.47
  -3 -16   2    4.70    1.21
  -3 -16  -2    4.16    1.19
  -3 -16  -2    6.92    1.36
  -3 -16   2    5.41    1.14
  -3 -16  -2    5.01    1.67
  -3 -16  -3    0.49    0.58
  -3 -16   3    0.25    0.49
  -3  16  -3   -0.33    0.51
   3 -16  -3    0.47    0.51
   3 -16   3    0.22    0.44
  -3 -16  -3   -0.37    0.67
   3 -16   3    0.68    0.54
  -3 -16  -4    5.13    1.18
  -3 -16   4    5.63    1.17
  -3  16   4    4.89    1.19
   3 -16   4    4.85    1.03
  -3 -16  -4    6.95    1.64
  -4   0   0  454.13   24.67
  -4   0   0  413.22   26.26
  -4   0   0  425.57   26.05
  -4   0  -1  318.50   18.14
  -4   0   1  330.49   18.28
  -4   0  -1  308.36   18.42
  -4   0   1  317.38   18.55
  -4   0  -1  299.28   19.78
  -4   0   1  323.64   19.01
  -4   0  -1  308.36   19.87
  -4   0   1  315.89   19.83
  -4   0  -2  310.26   17.25
  -4   0  -2  295.34   17.08
  -4   0  -2  308.93   17.58
  -4   0   2  287.88   17.67
  -4   0   2  289.72   18.20
  -4   0  -2  308.33   18.94
  -4   0   2  280.84   18.66
  -4   0  -2  294.99   19.10
  -4   0  -3   26.15    4.54
  -4   0  -3   22.04    2.20
  -4   0  -3   14.55    1.88
  -4   0  -3   20.93    2.36
  -4   0   3   22.47    2.61
  -4   0   3   20.29    2.83
  -4   0  -3   23.42    3.20
  -4   0   3   15.99    2.70
  -4   0  -3   17.71    3.02
  -4   0  -4    7.43    3.32
  -4   0   4    5.24    1.29
  -4   0  -4    5.22    1.09
  -4   0  -4    5.12    1.21
  -4   0  -4    6.47    1.76
  -4   0   4    5.02    1.53
  -4   0  -4    4.11    1.48
  -4   0   5   16.43    2.56
  -4   0  -5   17.14    2.09
  -4   0   5   22.91    2.99
  -4   0  -5   21.27    2.48
  -4   0  -5   15.83    4.11
  -4   0  -5   16.45    3.11
  -4   0   6    9.27    1.93
  -4   0  -6   10.28    1.64
  -4   0  -6   12.70    4.04
  -4   0  -6    8.84    2.42
  -4   0  -7   26.96    3.00
  -4   0   7   27.24    3.58
  -4   0  -7   36.91    4.82
  -4   0   8    1.78    1.60
  -4   0  -8    0.66    1.18
   4   0   8   -0.57    0.89
  -4   0  -8   -1.06    2.85
  -4   0  -8   -0.76    1.93
  -4   0   8    0.98    0.88
  -4   0   8    0.49    1.07
  -4   0   8    1.01    0.90
  -4   0   8    2.09    1.32
  -4   0   8    0.51    0.78
  -4   0   8   -0.48    0.75
  -4   0  -8    1.79    1.00
  -4   0   9  236.14   16.76
  -4   0  -9  266.73   17.48
   4   0   9  202.60   16.11
  -4   0  -9  226.18   19.69
  -4   0  -9  224.80   17.67
  -4   0   9  208.63   15.64
  -4   0   9  242.52   16.20
  -4   0   9  241.10   16.14
  -4   0   9  225.25   15.84
  -4   0  -9  225.99   14.55
  -4   0 -10    1.84    1.84
  -4   0  10   -0.51    1.53
  -4   0 -10    1.31    3.51
   4   0  10   -0.72    0.64
  -4   0 -10   -0.89    1.38
  -4   0  10   -0.61    0.94
  -4   0  10   -0.59    0.91
  -4   0  10    0.58    0.73
  -4   0 -10    0.36    0.65
  -4   0 -11  301.73   22.36
  -4   0  11  267.61   19.24
  -4   0 -11  335.48   25.67
   4   0  11  280.20   20.72
  -4   0  11  318.32   20.33
  -4   0  11  347.18   20.79
  -4   0  11  279.12   19.86
  -4   0 -11  273.95   18.41
  -4   0 -11  296.23   21.87
   4   0  12   79.50    8.91
   4   0  12   87.13    7.89
  -4   0 -12   78.95    9.44
  -4   0  12   88.64    8.36
  -4   0  12  100.28    8.99
  -4   0  12   81.84    8.01
   4   0  13   -0.86    1.34
   4   0  13   -0.80    1.01
  -4   0  13    0.80    1.01
  -4   0 -13   -0.91    1.41
   4   0  13   -0.57    1.02
  -4   0  13   -0.69    0.88
  -4   0  13    0.63    0.80
  -4   0  13    0.61    1.63
   4   0  14   40.59    5.93
   4   0  14   55.20    6.84
  -4   0  14   42.27    5.97
   4   0  14   43.66    5.33
  -4   0  14   38.85    5.43
  -4   0  14   53.37    5.87
   4   0  15    3.78    1.54
  -4   0  15    1.23    1.37
   4   0  15    3.98    2.02
  -4   0  15    7.96    2.34
  -4   0  16   -0.53    0.83
   4   0  16   -0.69    1.24
  -4   0  16   -0.63    0.97
   4   0  17    9.40    2.41
  -4   0  17    8.00    2.09
  -4   0  17    8.09    1.84
   4   0  17    6.12    1.84
   4   0  18    0.31    0.48
  -4   0  18    0.35    0.54
  -4   0  18    0.30    0.38
   4   0  18    0.39    0.61
   4   0  18   -0.40    0.62
  -4   1   0  967.68   52.21
  -4   1   0  915.20   52.31
  -4   1   0  957.41   54.19
  -4  -1   0  940.74   53.38
  -4  -1   0  999.48   53.85
  -4  -1   1   50.39    4.17
  -4   1  -1   51.62    3.92
  -4   1   1   44.38    3.86
  -4   1  -1   54.94    4.28
  -4   1   1   56.64    4.27
  -4  -1   1   43.91    4.38
  -4  -1  -1   40.36    4.58
  -4  -1  -1   54.87    5.09
  -4  -1   1   64.49    5.36
  -4   1  -1   57.00    5.50
  -4   1   1   50.40    5.18
  -4   1   2    1.51    0.81
  -4  -1   2    0.52    0.62
  -4  -1  -2    0.95    0.57
  -4   1  -2    0.57    0.61
  -4   1  -2    0.23    0.59
  -4  -1  -2    0.61    0.58
  -4   1   2    1.07    0.63
  -4  -1   2    1.02    1.01
  -4   1   2    1.87    1.01
  -4  -1  -2    2.36    1.27
  -4  -1   2    1.14    0.90
  -4   1  -2   -0.45    0.90
  -4   1   2    2.14    1.15
  -4   1  -2    4.31    1.66
  -4  -1  -2   -0.42    0.91
  -4   1  -3  279.67   18.28
  -4   1  -3  244.74   17.06
  -4  -1  -3  263.97   17.00
  -4  -1   3  251.77   16.36
  -4  -1  -3  273.17   16.60
  -4  -1   3  250.58   16.29
  -4   1  -3  248.69   16.74
  -4   1   3  250.84   16.64
  -4  -1   3  248.04   15.77
  -4   1  -3  272.04   15.21
  -4   1   3  251.97   15.32
  -4  -1  -3  248.44   14.86
  -4   1  -3  256.02   15.06
  -4   1  -3  273.47   15.59
  -4  -1  -3  247.87   15.18
  -4   1   3  247.01   15.63
  -4  -1  -4  312.26   20.22
  -4   1  -4  313.92   20.40
  -4  -1  -4  319.24   19.18
  -4  -1   4  337.05   18.74
  -4  -1  -4  295.19   18.13
  -4  -1   4  283.64   17.87
  -4   1   4  280.48   18.17
  -4   1  -4  259.55   18.74
  -4  -1   4  281.48   17.56
  -4   1  -4  293.72   16.85
  -4  -1  -4  264.16   16.52
  -4   1   4  243.73   16.79
  -4  -1   4  345.60   18.47
  -4   1  -4  268.11   16.68
  -4   1  -4  300.73   17.32
  -4  -1  -4  279.51   16.89
  -4   1   4  296.23   17.59
  -4  -1  -5  203.07   16.08
  -4   1  -5  224.20   16.68
  -4  -1  -5  207.90   14.96
  -4  -1   5  248.37   15.14
  -4   1  -5  198.78   15.01
  -4  -1   5  202.16   13.80
  -4  -1  -5  194.47   12.78
  -4   1  -5  218.54   13.13
  -4  -1   5  255.38   14.73
  -4   1  -5  213.26   13.47
  -4   1   5  213.37   13.88
  -4   1  -6  239.29   17.98
  -4  -1  -6  202.59   17.02
  -4  -1   6  214.62   14.67
  -4  -1  -6  201.28   13.48
  -4   1  -6  218.21   13.73
  -4  -1   6  248.33   15.32
  -4   1  -6  257.12   14.47
  -4   1   6  214.69   14.59
  -4  -1  -6  221.53   15.89
  -4  -1   6  239.53   15.73
  -4   1  -6  227.40   16.08
  -4  -1  -7    9.26    3.74
  -4   1  -7   12.52    4.07
  -4   1  -7   11.49    2.73
  -4   1   7   11.49    2.18
  -4  -1   7    7.15    1.81
  -4  -1  -7    7.87    1.49
  -4   1  -7   10.79    1.82
  -4  -1  -7    8.10    2.35
  -4  -1   8  413.40   25.68
  -4   1  -8  431.81   26.46
  -4  -1  -8  417.34   26.79
  -4  -1  -8  474.96   26.82
   4  -1   8  349.09   24.94
  -4  -1  -8  435.38   28.93
  -4   1  -8  423.39   28.98
  -4   1   8  351.59   25.46
  -4  -1  -8  397.44   26.50
  -4   1  -8  373.27   26.48
  -4  -1   8  397.41   24.73
  -4  -1   8  409.89   25.16
  -4   1   8  348.27   24.47
  -4   1   8  388.96   24.95
  -4   1   8  375.26   24.79
  -4  -1   8  359.55   24.38
  -4   1   8  442.78   25.37
  -4  -1   8  449.27   25.41
  -4   1   8  448.31   25.33
  -4  -1   8  425.76   25.15
  -4  -1   8  415.47   24.94
  -4  -1  -8  388.29   23.40
  -4   1  -8  380.14   23.48
  -4   1   8  397.29   24.74
  -4  -1   9   55.66    6.30
  -4  -1  -9   48.75    6.69
  -4  -1   9   52.67    5.40
   4  -1   9   38.60    5.47
   4   1   9   45.90    5.86
  -4  -1  -9   56.79    8.45
  -4   1  -9   38.59    7.62
  -4   1   9   47.63    6.14
  -4   1  -9   57.58    7.28
  -4  -1  -9   52.72    6.84
  -4  -1   9   49.52    5.46
  -4  -1   9   45.82    5.49
  -4   1   9   44.49    5.37
  -4  -1   9   40.93    5.12
  -4  -1   9   53.81    5.69
  -4   1   9   57.35    5.90
  -4   1   9   50.10    5.62
  -4  -1   9   53.60    5.73
  -4  -1   9   55.31    5.74
  -4  -1  -9   48.13    4.51
  -4   1  -9   42.06    4.42
  -4   1   9   54.46    5.73
  -4  -1  10   19.81    3.87
  -4  -1  10   21.09    3.34
  -4  -1 -10   19.01    4.16
  -4  -1  10   18.26    3.70
   4   1  10   15.31    3.40
   4  -1  10   15.69    3.39
  -4   1 -10   19.94    5.66
  -4  -1 -10   17.87    5.07
  -4  -1 -10   17.38    4.15
  -4   1 -10   13.78    3.71
  -4   1  10   20.56    4.12
  -4   1  10   19.79    3.50
  -4   1  10   16.15    3.22
  -4   1  10   26.15    3.93
  -4  -1  10   20.33    3.42
  -4  -1  10   24.47    3.83
  -4   1  10   19.54    3.35
  -4  -1  10   16.56    3.23
  -4   1 -10   13.78    2.43
  -4  -1 -10   14.18    2.45
  -4  -1  11  126.18   11.09
  -4  -1 -11  102.57   11.17
  -4   1  11  116.02    9.58
  -4  -1  11  108.92    9.49
  -4  -1 -11  127.65   14.06
  -4   1 -11  110.90   13.57
   4   1  11  106.06   10.54
   4  -1  11  110.72   10.55
  -4  -1  11  126.78   10.13
  -4  -1  11  124.49   10.33
  -4   1  11  131.63   10.37
  -4   1  11  138.66   10.71
  -4   1  11  122.53   10.13
  -4  -1  11  106.36    9.73
  -4  -1 -11   98.92    8.40
  -4   1 -11  109.63    8.65
  -4  -1 -11  105.30   11.08
  -4   1  11   91.61   10.23
  -4   1 -11  103.37   11.02
   4   1  11  113.47    9.34
   4   1  12   59.49    7.61
   4  -1  12   63.82    7.57
   4   1  12   72.24    6.99
   4  -1  12   74.81    6.84
  -4  -1 -12   57.67    7.82
  -4   1 -12   63.60    8.25
  -4   1  12   51.39    7.44
  -4  -1  12   60.79    6.84
  -4  -1  12   63.40    7.21
  -4   1  12   74.84    7.39
  -4   1  12   78.04    7.64
  -4   1  12   69.20    7.15
  -4  -1  12   60.07    6.72
   4   1  13    6.12    2.35
   4  -1  13    3.40    1.87
   4  -1  13    0.79    1.43
  -4  -1  13    0.79    1.01
  -4   1 -13    1.86    1.86
   4   1  13    2.91    1.47
   4  -1  13    4.40    1.64
  -4  -1 -13    1.77    1.94
  -4   1  13    0.65    0.82
  -4   1  13    0.69    0.88
  -4  -1  13    2.74    1.51
  -4  -1  13    1.86    1.11
  -4  -1  13    0.61    1.73
   4   1  14    5.15    2.32
   4  -1  14   10.90    3.01
   4   1  14    4.01    1.91
  -4  -1  14    6.19    2.30
   4   1  14    2.91    1.57
   4  -1  14    2.19    1.63
  -4   1  14    2.45    1.46
  -4  -1  14    2.65    1.47
  -4   1  14    4.03    1.81
  -4  -1  14    2.38    2.00
   4  -1  15   15.00    2.90
   4   1  15   11.65    2.63
  -4   1  15   17.47    3.58
  -4  -1  15    8.55    2.72
   4   1  15   11.99    3.12
   4  -1  15   13.26    3.28
   4   1  15   14.39    3.26
  -4   1  15   16.68    3.35
  -4  -1  15   14.00    2.87
  -4   1  16    2.52    1.39
  -4  -1  16    3.08    1.47
  -4   1  16    5.34    1.86
  -4  -1  16    2.08    1.16
   4   1  16    5.57    2.17
   4  -1  16    4.07    1.93
   4  -1  17    1.66    1.06
   4   1  17    4.57    1.92
   4  -1  17    3.09    1.39
  -4   1  17    2.50    1.19
  -4  -1  17    1.95    1.17
  -4  -1  17    3.73    1.35
  -4   1  17    4.26    1.38
   4   1  17    5.57    1.87
   4  -1  17    2.18    1.30
   4   1  18    3.91    1.15
   4  -1  18    8.16    1.56
  -4   1  18    5.93    1.46
  -4  -1  18    5.10    1.36
  -4   1  18    6.33    1.44
  -4  -1  18    7.88    1.51
   4   1  18    4.22    1.45
   4   1  18    5.87    1.52
   4  -1  18    6.14    1.64
  -4  -2   0   72.46    5.23
  -4   2   0   66.18    4.93
  -4   2   0   65.34    4.98
  -4  -2   0   56.10    5.53
  -4   2   0   61.41    6.22
  -4   2  -1   26.18    2.83
  -4  -2   1   32.12    2.99
  -4  -2  -1   34.17    3.07
  -4   2  -1   29.67    2.74
  -4   2   1   28.23    2.75
  -4   2   1   23.84    2.59
  -4   2   1   24.85    2.69
  -4  -2  -1   24.39    3.21
  -4  -2  -1   19.39    2.70
  -4  -2  -1   26.22    3.35
  -4  -2   1   22.70    3.22
  -4   2   1   25.70    3.70
  -4   2  -1   36.34    4.30
  -4  -2   2  437.31   27.05
  -4   2  -2  488.23   26.89
  -4  -2   2  523.00   27.16
  -4  -2  -2  504.04   27.05
  -4   2   2  422.75   26.74
  -4   2  -2  611.93   28.24
  -4   2   2  458.37   26.99
  -4  -2  -2  440.25   27.92
  -4   2   2  428.18   28.35
  -4  -2   2  418.98   27.53
  -4  -2  -2  443.56   27.79
  -4  -2   2  436.27   27.66
  -4   2  -2  585.41   30.51
  -4  -2   3  463.50   27.89
  -4   2  -3  496.95   27.27
  -4  -2   3  563.91   28.87
  -4   2   3  449.14   27.48
  -4   2  -3  483.67   27.65
  -4   2   3  489.93   27.86
  -4   2  -3  473.00   29.19
  -4  -2   3  503.50   28.76
  -4  -2  -3  472.83   28.42
  -4  -2   3  453.02   28.21
  -4   2   3  413.39   28.69
  -4  -2  -3  505.65   29.02
  -4   2  -3  488.00   30.23
  -4  -2   4   39.60    4.07
  -4   2  -4   36.84    3.49
  -4   2   4   33.85    3.59
  -4   2  -4   41.10    3.51
  -4  -2   4   50.85    4.73
  -4   2   4   44.29    4.15
  -4  -2   4   38.72    4.49
  -4   2   4   45.39    4.81
  -4   2  -4   47.41    5.41
  -4  -2  -4   40.22    4.29
  -4  -2   4   36.28    4.08
  -4  -2  -4   37.10    4.35
  -4  -2  -4   38.70    4.62
  -4   2  -4   51.89    6.33
  -4  -2   5  180.16   12.75
  -4   2  -5  196.84   12.05
  -4   2  -5  182.59   11.94
  -4  -2   5  203.75   13.39
  -4   2   5  197.40   12.82
  -4   2  -5  179.34   14.00
  -4  -2  -5  185.95   13.55
  -4  -2   5  201.55   13.65
  -4  -2  -5  208.40   14.10
  -4   2  -5  185.96   15.26
  -4  -2  -5  187.12   14.85
  -4  -2   6   69.80    6.85
  -4   2  -6   82.15    6.29
  -4  -2   6   89.22    7.57
  -4   2   6   98.15    7.34
  -4  -2  -6   80.99    7.93
  -4  -2   6  105.33    8.41
  -4  -2  -6   89.53    8.12
  -4   2  -6   80.56    8.05
  -4   2  -6   97.64    9.89
  -4  -2  -6   84.56    9.04
  -4   2   7   18.30    2.92
  -4  -2   7   18.23    3.10
  -4   2   7   21.03    3.26
  -4   2  -7   20.10    2.59
  -4  -2   7   28.44    3.76
  -4   2  -7   15.71    4.45
  -4  -2  -7   27.88    5.39
  -4  -2  -7   23.23    3.96
  -4  -2   7   23.35    3.82
  -4  -2  -7   26.70    4.21
  -4   2  -7   15.24    3.22
  -4  -2   8   30.71    3.83
  -4  -2   8   30.46    4.36
  -4  -2  -8   20.94    4.37
  -4  -2   8   33.41    4.67
  -4  -2  -8   23.40    4.23
  -4   2  -8   41.03    5.82
  -4   2   8   13.27    3.38
  -4   2  -8   28.82    4.49
   4  -2   8   34.56    4.50
  -4   2  -8   24.94    3.30
  -4   2  -8   36.13    6.59
  -4  -2  -8   23.14    5.14
  -4   2   8   31.31    4.12
  -4  -2   8   26.64    3.67
  -4   2   8   18.83    3.28
  -4  -2   8   31.78    4.11
  -4  -2   8   21.43    3.55
  -4  -2   8   29.56    3.98
  -4   2   8   34.32    4.23
  -4   2   8   31.90    4.31
  -4  -2   8   24.91    3.73
  -4   2   8   23.74    3.94
  -4   2  -8   29.16    3.20
  -4   2   8   32.98    4.03
  -4  -2   9  180.66   13.92
  -4  -2   9  204.96   14.48
  -4  -2  -9  192.06   15.08
  -4  -2   9  174.15   12.82
  -4   2  -9  178.97   15.11
  -4   2   9  159.43   13.98
  -4  -2  -9  187.93   14.87
   4  -2   9  150.60   13.21
  -4   2  -9  186.92   12.50
  -4  -2  -9  224.27   17.65
  -4   2  -9  173.77   16.71
  -4  -2   9  152.88   12.51
  -4  -2   9  186.89   13.44
  -4   2   9  159.89   13.07
  -4  -2   9  187.62   13.41
  -4   2   9  215.04   14.02
  -4  -2   9  186.92   13.56
  -4  -2   9  165.92   13.08
  -4   2   9  197.94   14.02
  -4  -2  -9  182.42   11.91
  -4   2  -9  172.40   11.96
  -4   2   9  176.26   13.14
  -4  -2  10    9.23    2.65
  -4  -2 -10    7.14    2.79
  -4  -2  10    7.96    2.45
  -4  -2  10    7.08    2.16
  -4  -2 -10   11.07    3.07
  -4   2 -10    6.63    2.96
  -4   2  10   13.11    3.22
   4  -2  10    2.16    1.49
   4   2  10    7.53    2.46
  -4   2 -10    8.37    2.15
  -4   2 -10   17.36    5.62
  -4   2  10   10.83    2.58
  -4  -2  10    5.59    2.04
  -4   2  10   10.45    2.61
  -4  -2  10    7.58    2.12
  -4   2  10    6.15    2.02
  -4  -2 -10    8.38    1.79
  -4   2  10    6.32    2.03
  -4  -2  10    6.71    2.08
  -4   2 -10    4.22    1.42
  -4   2  10    6.95    2.27
  -4  -2  11   54.44    6.63
  -4  -2 -11   50.49    7.28
  -4  -2  11   59.04    6.98
  -4  -2  11   57.13    6.13
   4   2  11   50.72    6.66
   4  -2  11   47.49    6.39
  -4   2 -11   52.91    5.43
  -4   2 -11   59.94    7.78
  -4  -2 -11   54.99    7.25
   4   2  11   54.01    5.87
  -4   2  11   52.21    7.10
  -4   2 -11   50.48    9.10
  -4  -2  11   52.91    6.00
  -4  -2  11   51.52    6.16
  -4   2  11   59.06    6.48
  -4   2  11   54.68    6.37
  -4  -2  11   54.84    6.21
  -4   2  11   44.40    6.35
  -4  -2 -11   48.65    5.00
  -4   2 -11   49.68    5.08
   4   2  12    6.93    2.74
   4  -2  12   10.71    2.99
  -4   2 -12    9.75    2.32
   4  -2  12   12.43    2.46
  -4   2 -12    5.91    2.83
   4   2  12   13.68    2.84
  -4   2  12    9.02    3.17
  -4  -2 -12   12.48    3.61
  -4  -2  12    8.86    2.42
  -4  -2  12    7.41    2.33
  -4   2  12    9.34    2.51
  -4   2  12   12.41    2.94
  -4  -2  12    7.91    2.49
   4   2  13    0.89    1.12
   4  -2  13   -0.84    1.50
  -4   2 -13   -0.49    0.88
  -4   2 -13    0.94    1.46
   4  -2  13    0.53    0.95
   4   2  13   -0.59    1.18
  -4  -2  13   -0.79    1.22
  -4   2  13    1.39    1.52
  -4   2  13   -0.66    0.83
  -4  -2  13    0.68    1.05
  -4  -2  13    3.07    2.20
   4   2  14   38.02    5.82
   4  -2  14   32.81    5.36
   4   2  14   41.96    5.89
  -4   2 -14   26.63    3.96
  -4   2 -14   35.07    5.66
   4   2  14   37.75    4.95
   4  -2  14   41.03    4.83
  -4  -2  14   38.71    5.50
  -4  -2  14   41.75    5.37
  -4   2  14   34.76    4.87
  -4   2  14   44.93    5.53
  -4  -2  14   44.27    5.31
   4   2  15   18.35    3.85
   4  -2  15   16.63    3.53
   4   2  15   18.92    3.78
  -4   2 -15   22.21    3.25
   4  -2  15   21.85    3.35
   4   2  15   15.14    3.09
  -4   2  15   18.07    3.63
  -4  -2  15   19.42    3.65
  -4   2  15   14.74    3.08
  -4  -2  15   25.50    3.96
  -4  -2  15   19.39    3.42
  -4   2 -16   -0.37    0.82
  -4   2  16    0.62    0.96
  -4  -2  16    0.59    0.92
  -4  -2  16    1.01    0.78
  -4   2  16    1.05    1.15
   4   2  16    4.13    1.74
   4  -2  16    1.96    1.43
   4   2  16    0.67    1.03
   4  -2  17   16.12    2.60
   4   2  17   21.21    3.49
  -4   2  17   18.55    3.04
  -4  -2  17   15.85    2.76
  -4  -2  17   13.42    2.44
  -4   2  17   18.28    2.81
   4   2  17   15.28    2.95
   4  -2  17   22.82    3.44
   4   2  18   -0.55    0.61
   4  -2  18    0.56    0.50
  -4   2  18    0.33    0.42
  -4  -2  18   -0.32    0.28
  -4  -2  18   -0.27    0.54
  -4   2  18   -0.29    0.52
   4   2  18   -0.42    0.84
   4   2  18    0.37    0.58
   4  -2  18    0.72    0.65
  -4  -3   0  928.56   55.87
  -4  -3   0 1011.52   56.38
  -4   3   0  972.04   57.45
  -4  -3   0 1129.86   55.55
  -4   3   0  979.79   55.13
  -4   3   0  970.83   55.15
  -4   3  -1    1.83    0.99
  -4   3   1    1.86    0.86
  -4  -3   1    1.82    0.77
  -4  -3  -1    1.03    0.69
  -4   3  -1    1.43    0.80
  -4   3  -1    0.78    0.85
  -4   3   1    0.93    0.67
  -4   3   1    1.29    0.84
  -4   3  -1    0.56    1.22
  -4  -3   1    2.28    1.13
  -4  -3  -1    2.99    1.15
  -4  -3  -1    1.20    1.08
  -4  -3   1    1.96    1.06
  -4  -3  -1    1.10    0.81
  -4   3   1    1.64    1.55
  -4   3  -2  628.64   36.03
  -4  -3   2  581.04   35.87
  -4  -3   2  704.55   35.93
  -4  -3  -2  678.04   35.83
  -4   3  -2  646.10   35.55
  -4   3   2  595.93   35.66
  -4  -3   2  713.80   36.80
  -4   3   2  579.52   35.30
  -4   3   2  657.40   36.00
  -4  -3   2  571.44   36.44
  -4  -3  -2  683.02   36.95
  -4  -3   2  644.43   36.74
  -4  -3  -2  637.47   36.78
  -4   3  -2  585.33   37.60
  -4   3   2  567.03   37.30
  -4   3  -2  662.03   38.13
  -4  -3   3  129.42   10.21
  -4  -3   3  175.10   10.28
  -4  -3  -3  172.55   10.21
  -4   3  -3  139.37    9.73
  -4   3   3  143.99   10.10
  -4  -3   3  177.05   11.21
  -4   3   3  158.32   10.40
  -4  -3   3  147.06   10.97
  -4  -3  -3  158.60   11.28
  -4   3   3  132.13   11.26
  -4   3  -3  145.35   11.68
  -4   3  -3  161.13   12.45
  -4   3   4    2.42    1.03
  -4   3   4    6.56    1.46
  -4  -3   4    1.89    1.02
  -4  -3   4    2.45    0.95
  -4  -3   4    3.00    1.16
  -4   3  -4    2.26    0.91
  -4  -3  -4    2.19    1.18
  -4  -3   4    2.35    1.47
  -4  -3  -4    4.02    1.69
  -4   3   4    0.52    0.94
  -4   3  -4    3.59    2.41
  -4  -3   5  274.04   18.61
  -4   3  -5  287.19   17.75
  -4  -3   5  299.46   19.24
  -4   3   5  308.98   18.74
  -4  -3   5  320.23   19.68
  -4  -3  -5  305.84   19.52
  -4   3  -5  285.08   20.22
  -4   3  -5  317.69   21.65
  -4  -3   6  178.22   13.99
  -4   3  -6  224.86   13.51
  -4  -3   6  229.08   15.17
  -4   3   6  210.02   14.29
  -4   3  -6  208.08   15.69
  -4  -3   6  243.90   15.54
  -4  -3  -6  207.32   15.17
  -4   3  -6  202.29   16.85
  -4   3  -7   -0.78    1.21
  -4   3  -7    1.39    1.39
  -4   3  -7    0.86    1.34
  -4  -3  -7   -1.33    1.03
  -4   3   7    1.83    1.00
  -4  -3   7    1.49    1.09
  -4   3  -7    0.31    0.55
  -4   3   7    0.62    0.96
  -4   3  -7    1.99    3.21
  -4   3   7    0.50    0.90
  -4  -3   7   -0.49    0.62
  -4  -3   7   -0.58    1.03
  -4  -3  -7   -0.66    1.03
  -4  -3   7    1.20    1.31
  -4  -3   8   51.31    6.16
  -4  -3   8   56.68    6.35
  -4  -3  -8   56.70    6.72
  -4  -3   8   56.97    5.70
  -4  -3  -8   51.00    6.53
  -4   3  -8   52.96    7.32
  -4   3   8   41.26    5.88
  -4   3  -8   55.64    7.18
  -4  -3  -8   49.92    4.71
  -4   3  -8   63.02    5.53
  -4  -3   8   57.75    5.29
  -4   3  -8   54.16    8.18
  -4  -3   8   53.52    5.73
  -4   3   8   51.81    5.74
  -4   3   8   47.06    5.15
  -4  -3   8   54.88    5.71
  -4  -3   8   58.88    6.06
  -4  -3   8   48.71    5.58
  -4   3   8   69.52    6.62
  -4   3  -8   56.70    4.93
  -4   3   8   49.57    6.10
  -4   3  -8   49.28    4.76
  -4   3   8   52.16    5.56
  -4  -3   9   36.06    4.68
  -4  -3   9   37.72    5.38
  -4  -3   9   41.90    5.58
  -4  -3  -9   51.15    6.49
  -4   3  -9   36.02    5.89
  -4   3   9   31.40    5.23
  -4  -3  -9   36.32    5.58
  -4  -3  -9   39.73    4.07
   4  -3   9   49.67    5.82
  -4   3  -9   49.84    4.90
  -4  -3   9   47.24    4.76
  -4   3  -9   46.38    7.95
  -4   3   9   43.48    5.29
  -4  -3   9   34.17    4.74
  -4  -3   9   40.61    4.97
  -4  -3   9   42.20    5.19
  -4  -3   9   39.75    5.04
  -4   3   9   42.57    5.45
  -4   3   9   31.59    5.02
  -4   3  -9   38.20    4.13
  -4   3   9   40.66    4.95
  -4  -3  10   22.88    3.99
  -4  -3 -10   15.03    3.64
  -4  -3  10   18.81    3.70
  -4  -3  10   14.67    3.06
  -4   3 -10   19.54    4.54
   4   3  10   12.01    2.59
  -4   3  10   15.20    3.56
  -4  -3 -10   18.48    4.14
   4  -3  10   17.60    3.64
  -4   3 -10   19.42    3.21
  -4  -3  10   16.92    2.81
  -4   3 -10   26.67    6.70
  -4   3  10   17.01    3.32
  -4   3  10   15.94    3.19
  -4  -3  10   11.17    2.61
  -4  -3  10   12.74    2.86
  -4  -3  10   14.13    2.91
  -4   3  10   13.95    2.83
  -4   3  10   21.65    3.86
  -4  -3  11   52.75    6.50
  -4  -3  11   42.66    5.96
  -4  -3 -11   59.20    7.54
  -4  -3  11   51.93    5.91
   4  -3  11   52.53    6.65
   4   3  11   49.10    6.64
  -4   3 -11   52.58    5.47
  -4  -3  11   43.95    5.07
  -4   3  11   46.46    6.66
   4   3  11   45.11    5.41
  -4   3 -11   62.41    8.06
  -4  -3 -11   47.81    6.74
  -4   3 -11   57.27    9.28
  -4  -3  11   51.53    5.86
  -4   3  11   60.81    6.62
  -4  -3  11   53.37    6.25
  -4   3  11   57.31    6.88
  -4  -3 -11   47.58    4.93
   4   3  12   40.75    6.27
   4  -3  12   59.85    7.00
  -4   3 -12   38.04    6.44
   4   3  12   42.21    5.23
  -4   3  12   33.17    5.94
  -4  -3 -12   41.63    6.21
  -4   3 -12   46.66    5.17
  -4  -3  12   41.30    4.83
  -4   3  12   46.99    5.83
  -4   3  12   51.18    6.04
  -4  -3  12   42.21    5.60
  -4  -3  12   42.43    5.39
   4   3  13    7.15    2.56
   4  -3  13    7.41    2.59
  -4   3 -13    8.02    2.19
  -4  -3  13    8.10    2.00
  -4   3 -13   10.47    3.21
   4   3  13    6.56    2.17
  -4   3  13    6.93    2.19
  -4   3  13    6.02    2.11
  -4  -3  13    8.05    2.36
  -4  -3  13    7.95    2.66
   4   3  14   30.98    5.34
   4  -3  14   34.16    5.28
   4   3  14   39.51    5.63
  -4   3 -14   38.90    4.50
  -4  -3  14   26.72    3.70
  -4   3 -14   26.53    5.03
   4   3  14   39.01    4.90
  -4  -3  14   31.76    4.99
  -4  -3  14   29.22    4.46
  -4   3  14   31.13    4.59
  -4   3  14   43.62    5.35
  -4  -3  14   30.22    4.60
   4   3  15   14.11    3.28
   4  -3  15   12.28    3.04
   4   3  15   13.46    3.14
  -4   3 -15   11.35    2.47
  -4  -3  15   10.60    2.18
  -4  -3  15   12.66    3.00
  -4   3  15   13.65    2.80
  -4   3  15   15.55    3.01
  -4  -3  15   11.90    2.72
  -4  -3  15   10.98    2.73
   4   3  16    0.67    1.03
   4  -3  16    0.61    1.35
   4   3  16    0.65    1.01
  -4   3 -16    0.74    1.00
   4  -3  16   -0.45    0.81
   4   3  16   -0.68    1.22
  -4   3  16    0.60    0.93
  -4  -3  16   -0.56    0.71
  -4  -3  16    0.48    1.04
  -4   3  16    1.02    0.91
  -4  -3  16    0.44    1.25
  -4   3 -17    6.36    1.43
   4  -3  17    6.07    1.46
  -4   3  17    5.11    1.53
  -4  -3  17    3.46    1.32
  -4   3  17    6.35    1.62
  -4  -3  17    4.76    1.39
   4   3  17    6.12    2.02
   4  -3  17    7.70    1.95
  -4   3  18   10.26    1.63
   4  -3  18    6.85    1.53
  -4  -4   0    0.80    0.95
  -4  -4   0    2.57    0.93
  -4  -4   0    3.51    1.22
  -4   4   0    1.62    0.81
  -4   4   0    1.40    0.88
  -4   4  -1    1.45    1.12
  -4  -4   1    0.42    0.85
  -4  -4  -1    1.89    0.96
  -4   4   1    1.52    0.77
  -4  -4   1    1.15    0.69
  -4  -4  -1    0.86    0.57
  -4  -4   1    1.47    0.93
  -4   4  -1    0.82    0.81
  -4   4  -1    1.72    0.96
  -4   4   1    0.76    0.65
  -4   4   1    0.58    0.69
  -4   4   1    0.62    0.55
  -4   4  -2   57.71    5.16
  -4  -4   2   48.55    5.16
  -4   4  -2   44.26    5.85
  -4   4   2   36.14    5.32
  -4  -4   2   71.90    5.10
  -4  -4  -2   52.00    4.62
  -4   4  -2   49.24    4.37
  -4   4   2   59.72    4.91
  -4  -4   2   51.53    5.03
  -4   4   2   54.30    4.84
  -4   4   2   53.59    4.84
  -4  -4   3   71.86    7.11
  -4   4   3   61.00    7.24
  -4   4  -3   80.44    8.03
  -4   4  -3   82.61    6.81
  -4  -4   3  103.51    6.81
  -4  -4  -3   93.33    6.55
  -4   4  -3   78.54    6.13
  -4   4   3   80.77    6.53
  -4  -4   3   92.00    7.31
  -4   4   3   85.93    6.77
  -4  -4  -4   13.80    2.10
  -4   4   4   21.56    2.86
  -4   4   4   13.32    2.25
  -4  -4   4   19.14    2.40
  -4   4  -4   14.63    2.14
  -4  -4   4   15.87    2.78
  -4  -4  -4   14.62    2.70
  -4  -4   4   22.70    3.49
  -4   4   4   17.80    3.22
  -4   4  -5  362.76   21.01
  -4  -4   5  337.96   22.38
  -4   4   5  355.49   21.85
  -4  -4   5  378.03   22.91
  -4  -4  -5  341.71   22.44
  -4   4  -5  325.85   24.12
  -4   4  -6  185.52   12.26
  -4   4   6  176.24   14.01
  -4   4   6  204.89   13.46
  -4   4  -6  189.60   15.93
  -4  -4   6  176.00   13.70
  -4  -4   6  222.42   14.56
  -4  -4  -6  206.98   14.39
  -4   4  -6  172.35   14.50
  -4   4  -6  179.69   15.44
  -4  -4  -6  197.97   14.41
  -4   4   7    7.50    2.18
  -4  -4  -7   12.58    2.96
  -4  -4   7   14.48    2.97
  -4  -4   7    9.31    2.55
  -4   4  -7    6.46    2.68
  -4   4  -7    8.08    2.61
  -4  -4  -7   12.16    2.90
  -4  -4  -7   11.70    1.95
  -4   4  -7   14.23    2.51
  -4  -4   7   10.38    2.16
  -4   4  -7   13.13    4.08
  -4   4   7   15.31    2.82
  -4  -4   7    9.11    2.32
  -4   4   7   12.65    2.53
  -4  -4   7   11.27    2.37
  -4  -4   7    8.36    2.10
  -4   4   7   12.55    2.44
  -4   4   7   10.49    2.69
  -4   4  -7   12.60    2.05
  -4  -4   8   21.90    3.43
  -4   4   8   19.91    3.56
  -4  -4  -8   22.15    4.34
  -4  -4   8   17.50    3.53
  -4  -4   8   31.05    4.50
  -4  -4  -8   24.28    4.38
  -4   4  -8   20.50    4.52
  -4  -4  -8   18.79    2.70
  -4   4  -8   26.40    3.49
  -4  -4   8   20.67    3.16
  -4   4  -8   30.09    6.18
   4  -4   8   25.33    3.39
  -4   4   8   21.27    3.57
  -4   4   8   28.38    3.66
  -4  -4   8   20.82    3.59
  -4  -4   8   19.58    3.37
  -4   4   8   16.14    3.52
  -4   4   8   22.68    3.48
  -4   4  -8   22.45    2.91
  -4  -4   9   86.93    8.51
  -4  -4   9   87.80    8.55
  -4  -4  -9   97.55    9.41
  -4  -4   9   81.83    7.68
  -4   4  -9   73.74    9.17
  -4  -4  -9   75.91    8.59
  -4   4   9   76.10    8.62
   4  -4   9   77.91    8.27
  -4  -4  -9   93.58    7.07
  -4   4  -9   84.13    7.32
  -4  -4   9   74.06    7.08
  -4   4  -9   92.90   11.26
  -4   4   9   89.63    8.29
  -4  -4   9   96.22    8.22
  -4  -4   9   87.16    8.23
  -4   4   9   82.10    8.46
  -4   4  -9   78.25    6.72
  -4   4   9   86.24    8.80
  -4   4   9   91.99    8.11
  -4  -4  10    3.51    1.67
  -4  -4 -10    6.15    2.50
  -4  -4  10    6.50    2.34
  -4  -4  10    6.52    2.26
  -4   4 -10    3.01    2.22
   4   4  10    5.08    1.78
  -4   4  10    5.19    2.46
  -4  -4 -10    3.33    2.12
   4  -4  10    3.73    1.65
  -4  -4 -10    3.10    1.17
  -4   4 -10    5.82    2.05
   4   4 -10    6.66    2.24
  -4  -4  10    1.45    1.17
  -4   4 -10    1.32    3.36
  -4   4  10    4.67    1.99
  -4  -4  10    7.14    2.07
  -4  -4  10    3.91    1.56
  -4   4  10    3.64    1.65
  -4   4 -10    4.28    1.41
  -4   4  10    6.98    2.41
  -4   4  10    5.28    2.15
   4  -4  11   48.15    6.46
  -4   4 -11   41.04    6.73
  -4  -4 -11   52.94    6.94
   4   4  11   52.29    5.77
  -4   4 -11   59.52    5.85
  -4  -4  11   52.98    5.49
  -4   4  11   46.80    6.01
  -4  -4  11   47.17    5.73
  -4  -4  11   53.20    6.18
  -4  -4  11   48.80    6.34
  -4  -4  11   51.79    5.94
   4   4  12    7.24    2.61
   4  -4  12    6.50    2.35
  -4   4 -12    4.04    2.44
   4   4  12   11.64    2.70
  -4  -4 -12   10.11    3.05
  -4   4 -12   12.83    2.64
  -4  -4  12    8.02    2.02
  -4   4  12    9.01    2.53
  -4  -4  12   13.54    3.07
  -4  -4  12   12.36    2.86
   4   4  13    0.90    1.41
   4  -4  13    8.02    2.60
  -4   4 -13    5.05    1.76
  -4  -4  13    4.36    1.52
  -4   4 -13    0.95    1.49
   4   4  13    6.54    2.21
  -4   4  13    3.36    1.81
  -4  -4  13    5.91    2.05
  -4   4  13    8.89    2.60
  -4  -4  13    3.62    1.88
   4   4  14   17.02    3.78
   4  -4  14   13.67    3.26
  -4   4 -14   22.93    3.37
  -4  -4  14   21.89    3.15
  -4   4 -14   12.66    3.51
   4   4  14   16.88    3.27
  -4  -4  14   19.89    3.83
  -4   4  14   14.18    3.20
  -4   4  14   19.17    3.50
  -4  -4  14   21.99    3.71
  -4  -4  14   20.30    3.59
   4   4  15   19.01    3.88
   4  -4  15   17.63    3.42
   4   4  15   11.66    3.03
  -4   4 -15   16.30    2.81
   4  -4  15   17.26    2.90
  -4  -4  15   17.11    2.59
  -4  -4  15   16.35    3.19
  -4   4  15   19.24    3.21
  -4   4  15   13.80    2.84
  -4  -4  15   10.17    2.44
  -4  -4  15   13.46    2.83
   4   4  16    0.63    0.98
   4  -4  16    1.70    1.34
   4   4  16    0.62    0.96
  -4  -4  16    0.31    0.63
  -4   4 -16   -0.72    0.86
   4  -4  16    0.81    0.88
   4   4  16    1.30    1.42
  -4   4  16    0.57    0.88
  -4  -4  16   -0.52    0.47
  -4  -4  16    0.88    0.79
  -4   4  16    0.96    1.05
  -4  -4  16    0.41    1.11
  -4   4 -17   24.98    2.97
  -4   4  17   32.50    3.87
  -4  -4  17   30.75    3.37
  -4   4  17   31.14    3.55
   4   4  17   30.44    4.00
   4  -4  17   27.27    3.65
   4   4  17   28.41    4.09
  -4  -5   0  395.46   26.60
  -4  -5   0  500.85   26.42
  -4   5   0  430.28   25.93
  -4  -5   0  425.55   26.26
  -4   5   0  456.00   25.86
  -4   5   1   43.51    4.47
  -4  -5   1   40.00    4.93
  -4  -5  -1   46.73    5.13
  -4  -5   1   56.49    4.83
  -4  -5  -1   61.12    4.95
  -4   5  -1   47.74    4.51
  -4   5   1   42.68    4.39
  -4  -5   1   53.43    5.05
  -4   5  -1   64.27    5.57
  -4   5   2  273.89   17.71
  -4  -5   2  271.50   18.62
  -4  -5  -2  266.46   18.00
  -4  -5   2  327.61   17.98
  -4  -5  -2  315.05   17.85
  -4   5  -2  272.95   17.32
  -4   5   2  281.01   17.74
  -4  -5   2  258.56   18.08
  -4   5  -2  294.21   18.35
  -4   5   3  206.91   13.98
  -4  -5   3  192.09   14.67
  -4  -5   3  240.51   14.04
  -4  -5  -3  235.47   13.93
  -4   5  -3  219.09   13.52
  -4   5   3  197.26   13.80
  -4  -5   3  207.19   14.55
  -4   5   3  213.22   14.17
  -4   5  -3  189.98   14.10
  -4  -5  -4    1.38    0.82
  -4   5   4    1.25    0.99
  -4   5  -4    0.45    1.07
  -4  -5   4    0.56    1.00
  -4   5   4    0.67    1.47
  -4   5   4    0.42    0.92
  -4  -5   4    1.35    0.91
  -4  -5   4    1.02    1.21
  -4   5  -4    0.93    0.68
  -4  -5  -5  144.04    9.82
  -4   5  -5  133.56   12.25
  -4  -5  -5  112.66   10.53
  -4  -5  -5  124.65   10.35
  -4   5  -5  144.37    9.54
  -4   5   5  136.36   10.24
  -4  -5   5  135.70   10.84
  -4  -5  -5  152.61   11.12
  -4  -5   6  180.44   14.06
  -4  -5  -6  200.43   14.49
  -4  -5  -6  192.06   12.63
  -4   5  -6  193.74   13.19
  -4  -5   6  210.18   13.26
  -4   5  -6  179.91   15.79
  -4  -5  -6  188.62   14.55
  -4  -5  -6  175.21   13.70
  -4  -5   6  191.46   13.84
  -4  -5   6  195.45   13.81
  -4  -5   6  199.87   13.97
  -4   5  -6  200.53   12.70
  -4   5   6  182.18   14.38
  -4   5   6  200.72   13.76
  -4  -5  -7    2.72    1.62
  -4  -5   7    1.91    1.29
  -4  -5   7    3.23    1.65
  -4  -5  -7    4.23    1.27
  -4   5  -7    6.59    1.81
  -4  -5   7    3.45    1.29
  -4   5  -7    2.95    2.16
  -4  -5  -7    2.79    1.88
   4  -5   7    3.10    1.33
  -4   5   7    4.91    1.71
  -4  -5   7    2.70    1.38
  -4  -5   7    2.85    1.70
  -4   5   7    2.63    1.35
  -4   5   7    6.29    2.43
  -4   5  -7    3.81    1.29
  -4  -5  -8   33.82    5.17
  -4  -5   8   24.96    4.18
  -4  -5   8   28.52    4.46
  -4  -5  -8   21.42    3.05
  -4   5  -8   22.21    3.43
  -4  -5   8   21.66    3.32
  -4   5  -8   35.20    5.94
  -4  -5  -8   18.03    3.98
   4  -5   8   30.56    3.91
  -4  -5   8   24.90    3.96
  -4   5   8   31.66    4.00
  -4  -5   8   23.24    3.73
  -4   5   8   15.65    3.72
  -4   5  -8   30.36    3.42
  -4   5   8   33.79    4.31
  -4  -5  -9   38.50    5.68
  -4   5   9   29.11    4.54
  -4  -5   9   30.43    4.92
  -4  -5   9   39.19    4.87
  -4  -5  -9   41.50    5.90
  -4   5  -9   40.59    6.56
   4  -5   9   35.83    5.21
  -4  -5  -9   41.26    4.28
   4   5  -9   46.15    5.46
  -4   5  -9   35.48    4.45
  -4  -5   9   32.13    4.22
   4  -5   9   40.46    4.64
  -4   5  -9   30.45    6.56
  -4  -5   9   32.97    4.55
  -4  -5   9   46.78    5.48
  -4   5   9   29.07    5.00
  -4   5   9   33.17    4.60
  -4  -5  10    4.83    1.88
  -4  -5  10    3.65    1.97
  -4  -5 -10    2.63    2.09
  -4  -5 -10    1.66    1.83
  -4   5 -10    9.26    3.20
   4  -5  10    6.08    2.27
  -4  -5 -10    3.30    1.30
  -4   5 -10    6.58    1.93
   4   5 -10    5.43    2.11
  -4  -5  10    4.55    1.71
  -4   5 -10    3.92    3.52
  -4   5  10    3.37    1.72
  -4  -5  10    2.41    1.54
  -4  -5  10    2.66    1.48
  -4   5  10    4.96    1.77
  -4   5  10    3.97    1.89
  -4   5  10    4.88    2.31
  -4  -5  11   68.04    7.55
  -4  -5  11   61.87    6.83
  -4   5 -11   67.39    6.70
  -4  -5  11   77.11    6.89
  -4  -5 -11   66.40    6.10
   4  -5  11   67.09    7.72
  -4  -5 -11   78.04    8.55
  -4   5 -11   69.53    8.83
  -4  -5  11   69.01    7.37
  -4   5  11   61.44    7.71
   4  -5  12   39.80    5.54
   4   5  12   23.00    4.81
  -4   5 -12   23.20    4.98
  -4   5 -12   37.34    4.62
  -4  -5  12   35.99    4.46
  -4  -5  12   34.71    4.92
  -4   5  12   28.70    4.78
  -4  -5  12   28.30    4.41
   4   5  13    0.89    1.13
   4  -5  13    0.77    1.69
  -4   5 -13    1.00    1.49
  -4  -5  13    2.41    1.14
  -4   5 -13    2.80    2.05
   4   5  13    1.75    1.28
  -4   5  13    4.67    1.89
  -4   5  13    0.67    1.20
  -4  -5  13    2.55    1.62
  -4  -5  13    1.77    1.49
   4   5  14   42.12    6.05
   4  -5  14   37.79    5.44
  -4   5 -14   34.06    4.45
  -4  -5  14   41.82    4.57
  -4   5 -14   43.37    6.04
  -4  -5  14   38.28    5.27
  -4  -5  14   32.91    4.65
  -4   5  14   52.96    5.72
  -4   5  14   39.42    5.03
  -4  -5  14   34.99    4.76
   4   5  15   10.81    2.80
   4  -5  15   13.07    2.85
   4   5  15    9.13    2.66
  -4  -5  15   12.66    2.19
  -4   5 -15   10.71    2.26
  -4  -5  15    8.44    2.17
  -4   5  15   12.24    2.49
  -4   5  15   15.07    2.87
  -4  -5  15   12.10    2.67
   4   5  16    1.17    1.28
   4  -5  16    1.01    1.02
  -4  -5  16    0.89    0.59
  -4   5 -16    0.34    0.92
   4   5  16    1.78    1.50
  -4  -5  16    1.18    0.79
  -4   5  16    0.80    0.71
  -4   5  16    1.31    1.04
  -4  -5  16    1.50    1.21
  -4   5 -17    1.28    0.87
   4   5  17    4.03    1.51
  -4   5  17    3.02    1.23
  -4  -5  17    3.33    1.04
  -4   5  17    4.86    1.28
   4   5  17    4.17    1.41
   4  -5  17    5.61    1.47
  -4  -6   0   28.62    4.02
  -4  -6   0   27.52    3.49
  -4   6   0   28.12    3.42
  -4   6   0   23.47    3.63
  -4   6   1   -0.38    0.59
  -4  -6   1   -0.54    1.08
  -4  -6  -1    0.50    0.90
  -4   6   1    0.77    0.84
  -4  -6   1    0.40    0.79
  -4  -6  -1    0.78    0.79
  -4  -6   1    0.45    0.70
  -4   6  -1   -0.35    0.70
  -4   6  -1   -0.99    1.54
  -4   6   2   48.46    4.83
  -4  -6   2   48.36    5.48
  -4  -6  -2   41.57    4.93
  -4  -6   2   55.53    4.91
  -4  -6  -2   50.48    4.73
  -4   6  -2   53.35    4.66
  -4   6   2   37.57    4.39
  -4  -6   2   41.89    4.80
  -4   6  -2   36.48    4.75
  -4   6   3  186.09   13.59
  -4   6  -3  180.48   13.95
  -4  -6   3  241.03   13.96
  -4  -6  -3  236.52   13.83
  -4   6  -3  195.53   13.20
  -4   6   3  196.93   13.62
  -4   6   3  200.60   13.91
  -4  -6   3  183.11   14.41
  -4  -6   4    5.55    1.94
  -4  -6  -4    5.93    1.38
  -4  -6  -4    8.24    1.78
  -4   6   4    4.61    1.46
  -4  -6   4    7.44    1.69
  -4   6  -4    4.99    1.52
  -4   6  -4    5.74    2.06
  -4   6  -4    2.53    1.54
  -4  -6  -4    6.86    2.03
  -4  -6   4    4.52    1.59
  -4  -6   4    4.50    1.58
  -4  -6   4    5.37    1.70
  -4   6   4    6.64    1.88
  -4  -6   4    8.20    1.74
  -4   6  -4    9.05    1.90
  -4  -6   5  101.01    9.29
  -4  -6  -5  101.22    8.99
  -4  -6   5  109.02    9.59
  -4  -6  -5  100.61    8.13
  -4   6   5  113.40    8.92
  -4  -6  -5  107.93    7.88
  -4   6  -5   98.27    8.25
  -4  -6   5  103.42    8.15
  -4   6  -5   80.88    9.87
  -4  -6  -5  120.14    9.45
  -4  -6   5   90.38    8.53
  -4  -6   5  117.55    9.30
  -4  -6   5  110.44    9.03
  -4   6  -5  107.67    7.94
  -4   6   5  103.95    9.49
  -4   6   5  113.09    8.88
  -4  -6   6   55.34    6.71
  -4  -6  -6   65.64    7.07
  -4  -6  -6   62.50    6.06
  -4  -6  -6   66.54    5.83
  -4   6   6   73.57    7.01
  -4   6  -6   65.09    6.24
  -4  -6   6   72.43    6.36
  -4   6  -6   70.22    8.75
   4  -6   6   71.65    6.38
  -4  -6  -6   74.84    7.16
  -4  -6   6   72.12    6.91
  -4  -6   6   59.61    6.62
  -4  -6   6   69.02    6.92
  -4   6  -6   80.96    6.22
  -4   6   6   75.03    7.80
  -4   6   6   62.41    6.53
  -4  -6   7    8.04    2.37
  -4  -6  -7    8.32    2.81
  -4  -6  -7   10.70    2.04
  -4   6   7   14.22    2.83
  -4   6  -7    8.02    2.20
  -4  -6   7    8.29    2.03
  -4   6  -7    6.22    2.97
   4  -6   7    5.71    1.76
  -4  -6  -7   10.99    2.77
  -4  -6   7   10.28    2.44
  -4   6   7    8.53    2.13
  -4  -6   7    7.27    2.15
  -4   6   7    6.19    1.94
  -4   6   7    9.67    2.78
  -4  -6   8   42.04    5.97
  -4  -6  -8   44.55    6.34
  -4  -6  -8   51.84    5.18
  -4   6  -8   60.53    5.87
  -4  -6   8   55.51    5.62
  -4   6  -8   58.69    8.17
   4  -6   8   60.28    5.88
  -4   6   8   55.50    5.97
  -4  -6   8   55.53    6.19
  -4  -6   8   54.19    6.22
  -4   6   8   46.54    6.82
  -4   6   8   53.66    6.09
  -4  -6   9  125.71   10.76
  -4  -6  -9  128.49   11.39
  -4  -6   9  102.76    9.53
   4  -6   9  127.92   10.87
  -4  -6  -9  134.88    9.27
   4  -6  -9  107.43    9.02
  -4   6  -9  118.33    9.45
  -4  -6   9  113.17    9.31
  -4   6  -9  114.71   12.24
   4  -6   9  125.23    9.75
  -4   6   9  106.94    9.53
  -4  -6   9  100.76    9.43
  -4  -6   9  106.61    9.92
  -4   6   9  108.87   10.95
  -4   6   9  113.53   10.00
  -4  -6  10   23.48    3.93
  -4  -6  10   21.89    4.09
  -4   6 -10   23.00    3.63
  -4  -6  10   29.58    3.90
   4  -6  10   26.80    4.49
  -4  -6 -10   20.89    3.19
  -4   6 -10   12.52    3.80
  -4   6 -10   15.48    4.36
  -4  -6  10   18.24    3.62
  -4  -6  10   24.31    3.83
  -4   6  10   29.55    5.04
  -4  -6  11   39.69    5.13
  -4   6 -11   31.04    4.34
  -4  -6  11   39.86    4.76
   4  -6  11   42.81    5.91
  -4  -6 -11   40.40    4.38
  -4   6 -11   34.24    5.98
  -4  -6  11   34.98    5.06
  -4   6  11   30.21    5.24
  -4  -6  12    0.60    1.21
  -4   6 -12    2.58    1.79
  -4  -6  12    3.00    1.42
   4  -6  12    3.05    1.68
  -4  -6 -12    3.75    1.35
  -4   6 -12    0.99    1.54
  -4  -6  12    0.65    1.30
  -4   6  12    2.09    1.53
  -4   6  12    2.41    1.76
  -4   6 -13    4.52    2.31
   4   6  13    1.74    1.59
   4  -6  13    6.51    2.17
  -4  -6  13    3.63    1.74
  -4   6  13    9.74    2.55
  -4  -6  13    7.88    2.27
  -4   6 -13    7.83    2.12
  -4  -6  13    6.50    1.83
  -4   6 -14   10.09    2.93
   4   6  14   12.57    3.20
   4  -6  14   14.97    3.09
  -4  -6  14   16.00    2.89
  -4   6  14   13.80    2.74
  -4   6  14    8.61    2.48
  -4  -6  14    9.03    2.45
  -4  -6  14   13.56    2.38
  -4   6 -14    7.57    2.16
  -4   6 -15   12.37    2.87
   4   6  15    9.30    2.51
   4  -6  15   11.11    2.49
  -4  -6  15   11.11    2.24
  -4   6  15   11.27    2.34
  -4   6  15    8.55    2.06
  -4  -6  15   10.55    2.33
  -4  -6  15    9.96    1.89
  -4   6 -15    6.54    1.86
   4   6  16    0.52    0.93
   4  -6  16    0.44    0.78
  -4   6  16    0.39    0.60
  -4   6  16    0.36    0.64
  -4  -6  16   -0.27    0.48
  -4   6 -16   -0.31    0.83
  -4  -6  16    0.33    0.83
   4  -6  17    9.46    1.74
  -4  -7   0  346.74   23.12
  -4  -7   0  354.93   23.24
  -4   7   0  391.80   23.26
  -4  -7   0  359.35   21.56
  -4   7   0  391.35   23.33
   4  -7   0  322.24   22.38
  -4  -7   0  349.48   22.21
  -4  -7   0  352.91   21.81
  -4  -7   0  388.04   21.92
  -4  -7   0  286.49   21.76
  -4  -7   0  313.92   22.45
  -4  -7   0  443.10   22.96
  -4   7   0  365.66   22.10
  -4  -7   1    1.22    1.45
  -4  -7  -1    0.58    1.16
  -4  -7   1   -0.62    1.24
  -4  -7  -1    2.37    1.59
  -4   7  -1   -0.55    1.48
  -4   7   1   -0.55    1.40
  -4   7  -1    0.57    1.25
   4  -7   1   -0.54    0.84
  -4  -7   1    0.45    0.99
  -4  -7  -1   -0.46    1.16
  -4  -7  -1    1.80    1.21
  -4  -7   1    0.40    0.88
  -4  -7   1   -0.35    0.88
  -4  -7   1   -0.47    1.47
  -4  -7   1    0.56    0.87
  -4  -7  -1    0.54    0.83
  -4  -7   1   -0.49    0.76
  -4  -7   1    1.11    0.81
  -4  -7  -1    1.10    0.93
  -4   7   1   -0.42    0.76
  -4  -7   1    0.89    0.90
  -4  -7  -1    0.45    0.89
  -4   7  -1    0.40    0.80
  -4  -7   2  242.57   17.08
  -4  -7  -2  223.83   16.40
  -4  -7  -2  249.58   16.93
  -4  -7   2  226.51   16.86
  -4   7   2  240.02   15.92
  -4   7  -2  246.64   16.64
  -4   7   2  254.77   16.83
  -4   7  -2  242.71   16.77
   4  -7   2  206.55   16.13
  -4  -7  -2  231.70   15.94
  -4  -7   2  240.36   15.67
  -4  -7   2  207.24   15.85
  -4  -7   2  209.15   15.87
  -4  -7   2  255.68   15.59
  -4  -7  -2  246.40   15.46
  -4  -7   2  202.41   16.10
  -4  -7   2  294.27   16.55
  -4  -7  -2  286.14   16.43
  -4   7  -2  249.08   15.70
  -4   7   2  239.54   15.93
  -4  -7   3   34.68    5.21
  -4  -7   3   48.59    5.94
  -4   7   3   45.72    4.94
  -4   7  -3   37.43    4.94
  -4   7   3   38.59    4.98
  -4   7  -3   52.04    5.68
   4  -7   3   41.47    5.16
  -4   7  -3   32.84    5.49
  -4  -7   3   46.28    4.66
  -4  -7  -3   34.26    4.50
  -4  -7   3   35.37    4.70
  -4  -7  -3   44.85    4.46
  -4  -7   3   36.16    4.70
  -4  -7   3   46.34    5.42
  -4  -7   3   45.66    4.52
  -4  -7   3   49.28    4.97
  -4  -7  -3   54.75    5.14
  -4   7  -3   46.34    4.65
  -4  -7   4    6.77    2.37
  -4  -7  -4    5.77    1.42
  -4   7   4    2.31    1.40
  -4   7   4    6.58    1.78
  -4   7  -4    8.95    2.35
   4  -7   4    5.32    1.78
  -4   7  -4    4.51    2.16
  -4  -7  -4    6.02    1.93
  -4  -7   4    4.99    1.81
  -4  -7   4    7.14    1.93
  -4  -7   4    4.13    1.78
  -4   7   4    6.34    1.79
  -4  -7   5   84.09    8.22
  -4  -7  -5   73.82    6.70
  -4   7   5   66.19    6.88
  -4  -7  -5   79.14    6.37
  -4   7   5   70.91    7.23
  -4   7  -5   76.50    7.52
  -4   7  -5   68.91    6.63
   4  -7   5   76.14    7.48
  -4  -7   5   76.39    6.60
  -4   7  -5   68.62    8.77
  -4  -7  -5   74.34    7.08
   4  -7   5   90.50    7.19
  -4  -7   5   75.06    7.26
  -4  -7   5   68.38    7.16
  -4  -7   5   63.71    6.96
  -4   7   5   59.92    7.22
  -4   7   5   90.94    7.76
  -4  -7   6  128.22   11.10
  -4  -7  -6  145.75   11.52
  -4  -7  -6  142.07   10.34
  -4   7   6  127.03   10.49
  -4  -7  -6  138.77    9.69
  -4   7   6  108.14   10.25
  -4   7  -6  137.44   10.28
   4  -7   6  116.75   10.49
  -4  -7   6  154.12   10.44
  -4   7  -6  126.61   12.80
   4  -7   6  139.83   10.27
  -4  -7  -6  118.70   10.21
  -4  -7   6  129.39   10.82
  -4  -7   6  108.78   10.14
  -4  -7   6  127.65   10.72
  -4   7   6  131.43   11.44
  -4   7   6  138.50   10.81
  -4  -7   7    4.93    1.90
  -4  -7  -7   10.13    2.68
  -4  -7  -7    2.88    1.23
  -4  -7  -7    3.98    1.42
  -4   7   7    3.13    1.38
  -4  -7   7    3.87    1.44
  -4   7  -7    2.51    1.36
   4  -7   7    1.86    1.25
  -4   7  -7    3.26    1.95
   4  -7   7    3.04    1.37
  -4  -7  -7    2.28    1.62
  -4  -7   7    1.21    0.95
  -4  -7   7    1.93    1.63
  -4   7   7    6.10    2.05
  -4   7   7    4.71    2.23
  -4  -7   8   25.29    4.28
  -4  -7  -8   23.30    4.42
  -4  -7  -8   27.69    3.54
   4  -7  -8   29.34    3.83
  -4   7  -8   18.61    3.45
  -4  -7   8   32.26    4.11
  -4   7  -8   29.29    5.76
   4  -7   8   18.80    3.29
  -4  -7  -8   24.03    3.85
  -4  -7   8   19.64    3.53
  -4   7   8   26.38    4.03
  -4  -7   8   20.59    3.83
  -4   7   8   23.67    3.83
  -4   7   8   21.49    4.25
  -4  -7   9   16.05    3.55
  -4  -7   9   14.99    2.86
   4  -7  -9   12.52    2.74
  -4   7  -9   16.88    3.02
  -4  -7  -9   15.67    2.66
  -4   7  -9   18.27    4.86
  -4  -7   9   18.43    3.40
  -4  -7   9   14.22    3.14
  -4   7   9   18.14    3.25
  -4   7   9    9.40    3.26
  -4  -7  10    9.34    2.60
  -4  -7  10    8.30    2.23
   4  -7 -10   10.90    2.23
  -4   7 -10   12.20    2.60
   4  -7  10   14.37    3.42
  -4  -7 -10    9.95    2.16
  -4   7 -10    5.60    2.88
  -4  -7  10    7.44    2.47
  -4   7  10    4.31    2.49
  -4  -7  11   26.85    4.21
  -4   7 -11   25.10    3.81
  -4  -7  11   37.47    4.37
   4  -7  11   32.17    4.92
  -4  -7 -11   25.26    3.53
  -4   7 -11   23.45    5.05
  -4  -7  11   25.62    4.22
  -4   7  11   30.31    5.05
  -4  -7  12   16.75    3.32
  -4  -7  12   18.15    3.06
  -4   7 -12   18.05    3.16
   4  -7  12   22.97    4.00
  -4  -7 -12   19.56    2.96
  -4   7 -12   18.17    4.41
  -4  -7  12   22.31    3.75
  -4   7  12   28.39    4.70
  -4   7 -13    0.85    1.08
   4   7  13    3.33    1.83
   4  -7  13    2.65    1.57
  -4  -7 -13    1.48    1.00
  -4   7  13    3.08    1.75
  -4  -7  13    2.79    1.42
  -4  -7  13   -0.52    0.94
  -4  -7  13    1.73    1.03
  -4   7 -13    2.79    1.50
  -4   7 -14   12.90    3.16
   4   7  14   23.94    4.12
   4  -7  14   21.97    3.53
  -4   7  14   21.29    3.30
  -4  -7  14   15.26    2.90
  -4   7  14   21.77    3.40
  -4  -7  14   18.16    3.09
  -4  -7  14   18.64    2.70
  -4   7 -14   15.23    2.71
  -4   7 -15    0.55    1.02
   4   7  15    5.90    1.92
   4  -7  15    5.25    1.67
  -4  -7  15    4.96    1.47
  -4   7  15    8.95    1.96
  -4   7  15    3.85    1.40
  -4  -7  15    5.16    1.60
  -4  -7  15    4.24    1.20
  -4   7 -15    5.53    1.53
   4   7  16    0.86    0.77
   4  -7  16    0.72    0.72
  -4   7  16   -0.30    0.47
  -4   7  16    0.64    0.64
  -4  -7  16    0.27    0.77
  -4  -8   0    6.04    2.10
  -4  -8   0    2.71    1.73
  -4   8   0    8.86    2.55
   4  -8   0    6.26    1.86
  -4  -8   0    6.16    1.86
  -4  -8   0    6.78    1.83
  -4  -8   0    4.03    1.47
  -4  -8   0    8.86    1.93
  -4  -8   0    3.11    1.49
  -4  -8   0    8.29    1.84
  -4   8   0    2.74    1.32
  -4  -8   0    3.53    1.45
  -4  -8   1   13.73    3.18
  -4  -8  -1   13.16    3.00
  -4  -8   1   17.95    3.48
  -4  -8  -1   16.68    3.32
  -4   8  -1   11.39    2.84
  -4   8   1   13.95    3.16
  -4   8  -1   17.86    3.38
   4  -8   1   11.21    2.66
  -4  -8   1   18.53    3.10
  -4  -8   1   15.47    2.73
  -4  -8  -1   12.38    2.70
  -4  -8   1   13.18    2.51
  -4  -8   1   15.96    2.56
  -4  -8  -1   20.03    2.86
  -4  -8   1   16.80    3.21
  -4  -8  -1   14.10    2.46
  -4  -8   1   15.50    2.87
  -4  -8   1   17.45    2.73
  -4   8   1   12.27    2.49
  -4  -8   1   18.68    3.04
  -4  -8  -1   24.20    3.45
  -4  -8   2   50.52    6.23
  -4  -8  -2   47.19    5.79
  -4  -8   2   50.31    6.15
  -4  -8  -2   42.41    5.63
  -4   8   2   45.78    5.08
  -4   8  -2   51.43    5.95
  -4   8   2   44.58    5.63
  -4  -8   2   55.14    5.04
  -4   8  -2   44.81    5.69
   4  -8   2   36.39    5.05
  -4  -8   2   40.83    4.79
  -4  -8  -2   49.62    5.40
  -4  -8   2   50.44    5.20
  -4  -8   2   55.05    5.07
  -4  -8   2   37.79    5.01
  -4  -8  -2   49.03    4.86
  -4  -8   2   39.53    5.07
  -4  -8   2   35.92    5.26
  -4  -8   2   56.76    5.60
  -4  -8  -2   54.07    5.51
  -4   8   2   38.94    4.75
  -4  -8   3   73.63    7.78
  -4  -8   3   62.08    7.31
  -4   8  -3   60.49    7.85
  -4   8   3   67.47    6.60
  -4   8  -3   80.55    7.60
  -4   8   3   73.75    7.38
   4  -8   3   62.04    6.85
  -4   8  -3   70.04    7.34
   4  -8   3   68.99    6.25
  -4  -8   3   60.56    6.06
  -4  -8   3   63.36    6.37
  -4  -8  -3   60.85    6.48
  -4  -8   3   65.18    6.40
  -4  -8   3   60.95    6.68
  -4  -8   3   70.28    6.96
  -4  -8   3   63.67    6.07
  -4  -8   3   63.67    7.02
  -4  -8  -3   72.82    6.29
  -4  -8   3   87.59    7.28
  -4  -8  -3   96.22    7.43
  -4  -8   4   -0.75    1.51
  -4  -8   4    0.74    1.32
  -4   8  -4    1.92    1.72
  -4   8  -4   -0.65    1.16
  -4   8   4   -0.65    1.16
  -4   8   4   -0.55    0.86
  -4   8  -4   -0.66    1.57
   4  -8   4    0.63    0.80
  -4  -8   4   -0.50    1.09
   4  -8   4    0.92    0.82
  -4  -8  -4    0.55    1.10
  -4  -8   4   -0.46    0.82
  -4  -8   4    0.50    1.00
  -4  -8   4    0.61    1.21
  -4  -8   4    0.64    1.00
  -4  -8   4   -0.60    0.76
  -4   8   4    0.59    0.74
  -4  -8   5   88.39    9.59
  -4   8  -5  100.89   11.09
  -4   8   5  118.70    9.54
  -4  -8  -5  110.36    8.28
  -4   8   5  121.27    9.97
  -4   8  -5  108.54    9.80
   4  -8   5   95.96    9.17
   4  -8   5  103.53    8.64
  -4  -8  -5  107.92    9.19
  -4  -8   5  108.18    8.71
  -4  -8   5  105.97    8.92
  -4  -8   5  124.29    9.39
  -4  -8   5  115.82    9.67
  -4  -8   5   93.01    9.13
  -4  -8   5   84.61    8.84
  -4   8   5   96.79    9.67
  -4   8   5  110.45    9.47
  -4  -8   6   60.11    6.96
  -4  -8   6   50.81    6.74
  -4   8  -6   59.09    8.39
  -4  -8  -6   59.67    6.14
  -4   8   6   56.19    6.34
  -4  -8  -6   59.68    5.66
  -4   8   6   57.88    6.66
  -4   8  -6   69.60    7.24
   4  -8   6   57.88    6.57
  -4  -8   6   68.84    6.54
  -4  -8  -6   58.14    6.38
   4  -8   6   58.20    6.05
  -4  -8   6   63.86    6.38
  -4  -8   6   60.93    6.76
  -4  -8   6   63.32    6.70
  -4  -8   6   56.83    6.56
  -4   8   6   58.16    7.13
  -4   8   6   66.40    6.89
  -4  -8   7    0.73    1.31
  -4  -8  -7    2.26    1.79
  -4  -8  -7    1.75    1.04
  -4  -8  -7    1.08    0.97
  -4   8   7    2.02    1.48
  -4  -8   7    1.98    1.17
   4  -8  -7    2.08    1.23
  -4   8  -7    1.57    1.41
   4  -8   7    0.64    0.81
  -4   8  -7   -1.12    2.24
   4  -8   7    2.16    1.28
  -4  -8  -7    4.16    1.77
  -4  -8   7    1.64    1.70
  -4  -8   7    2.51    1.38
  -4  -8   7    1.35    1.35
  -4   8   7    1.64    1.64
  -4   8   7    1.28    1.15
  -4  -8   8    3.67    1.75
  -4  -8  -8    3.18    1.42
  -4  -8   8    5.08    1.71
   4  -8  -8    0.52    1.16
  -4   8  -8    5.31    1.91
  -4   8  -8    2.29    2.06
  -4  -8   8    4.41    1.79
  -4  -8  -8    6.00    2.09
  -4  -8   8    1.87    1.26
  -4   8   8    3.07    1.75
  -4  -8   8    4.77    2.03
  -4   8   8    1.70    2.16
  -4  -8   9   31.06    4.92
   4  -8  -9   32.81    4.33
  -4   8  -9   29.79    4.27
  -4  -8   9   38.81    4.59
  -4  -8  -9   32.36    4.12
  -4   8  -9   36.68    6.50
  -4  -8   9   30.46    4.43
  -4  -8   9   39.36    5.22
  -4   8   9   37.90    4.92
  -4   8   9   36.38    5.72
  -4  -8  10    1.84    1.45
  -4  -8  10   -0.50    0.78
   4  -8 -10    1.01    1.11
  -4   8 -10    5.24    1.88
   4  -8  10    0.72    1.30
  -4  -8 -10    0.46    1.09
  -4   8 -10   -1.11    1.98
  -4  -8  10   -0.66    1.02
  -4   8  10    0.86    1.88
  -4  -8  11   26.87    4.04
  -4  -8  11   26.24    3.65
   4  -8 -11   24.38    3.55
  -4   8 -11   19.16    3.31
  -4  -8 -11   28.99    3.66
   4  -8  11   32.20    4.72
  -4   8 -11   18.59    4.41
  -4   8 -11   29.57    5.49
  -4  -8  11   25.69    4.08
  -4   8  11   27.09    4.67
  -4  -8  12    7.52    2.27
  -4  -8  12    4.38    1.53
  -4   8 -12    4.24    1.70
   4  -8  12    7.18    2.20
  -4  -8 -12    4.02    1.36
  -4   8 -12   -0.90    1.81
  -4  -8  12    4.00    1.86
  -4   8  12    3.76    1.91
   4   8  13   -0.77    1.19
   4  -8  13    0.58    0.90
  -4  -8 -13    0.35    0.62
  -4   8 -13    0.78    1.21
  -4  -8  13   -0.39    0.77
  -4   8 -13    0.42    0.93
  -4  -8  13   -0.99    1.48
  -4   8  13    1.70    1.24
  -4  -8  13    0.47    1.12
   4   8  14   14.79    3.06
   4  -8  14   10.34    2.34
  -4  -8 -14   10.38    1.77
  -4  -8  14   12.27    2.38
  -4   8  14   11.34    2.33
  -4   8  14   15.21    2.61
  -4  -8  14   12.62    2.35
  -4   8 -14   13.42    3.09
   4   8  15    6.45    1.77
  -4   8 -15    7.57    1.99
  -4   8  15   11.64    2.02
  -4   8  15    7.72    1.69
  -4  -8  15    6.73    1.63
  -4  -9   0  171.04   15.35
  -4  -9   0  188.43   15.64
  -4   9   0  206.91   15.86
  -4  -9   0  197.78   14.21
   4  -9   0  201.24   15.17
  -4  -9   0  247.88   15.70
  -4  -9   0  206.26   14.59
  -4  -9   0  230.16   14.69
  -4  -9   0  262.92   15.84
   4  -9   0  201.24   14.73
  -4  -9   1    3.80    2.08
  -4  -9  -1    5.89    2.32
  -4  -9   1    6.83    2.48
  -4  -9  -1   10.36    2.84
  -4   9  -1    2.85    1.73
  -4   9   1    7.10    2.41
  -4   9  -1    9.90    2.72
   4  -9   1    3.16    1.55
  -4  -9   1    7.63    2.26
  -4  -9   1   10.36    2.66
  -4  -9  -1   11.47    2.79
  -4  -9  -1   12.09    2.54
  -4  -9   1    7.59    2.06
  -4  -9   1    8.13    2.12
  -4  -9   1   12.17    2.39
  -4  -9  -1    9.15    2.09
  -4  -9   1    4.16    1.81
  -4  -9   1   11.07    2.18
  -4  -9  -1    7.87    1.94
  -4  -9   1   11.83    2.60
  -4  -9  -1    9.61    2.51
   4  -9   1    7.41    1.94
   4  -9  -1    7.56    2.03
  -4  -9   2   36.21    5.38
  -4  -9  -2   32.68    4.97
  -4  -9   2   34.79    5.21
  -4  -9  -2   28.69    4.67
  -4   9  -2   34.25    5.10
  -4   9   2   32.62    5.03
  -4   9  -2   28.80    4.76
   4  -9   2   23.99    4.11
  -4  -9   2   25.86    3.93
  -4  -9  -2   31.73    4.51
  -4  -9   2   32.07    4.09
  -4  -9   2   34.52    4.38
  -4  -9   2   31.19    4.23
  -4  -9   2   27.33    3.77
  -4  -9   2   33.16    4.04
  -4  -9  -2   35.19    4.17
  -4  -9   2   25.11    4.15
  -4  -9   2   41.06    4.85
  -4  -9  -2   41.30    4.88
   4  -9   2   27.71    3.96
   4  -9  -2   29.27    4.19
  -4  -9   3   77.71    8.41
  -4  -9   3   72.61    8.26
  -4  -9  -3   74.17    8.06
  -4   9  -3   55.46    8.15
  -4   9   3   79.25    7.58
  -4   9  -3   86.61    8.51
  -4   9   3   89.42    8.48
  -4  -9   3   82.33    7.00
  -4   9  -3   72.94    8.01
   4  -9   3   75.09    7.75
  -4  -9   3   73.78    7.13
  -4  -9   3   85.86    7.51
  -4  -9  -3   74.79    7.50
  -4  -9   3   79.44    7.17
  -4  -9   3   72.05    7.10
  -4  -9  -3   62.77    6.54
  -4  -9   3   77.21    7.77
  -4  -9   3   81.67    7.09
  -4  -9   3  100.41    8.11
  -4  -9  -3   97.71    8.04
   4  -9   3   78.80    7.26
   4  -9  -3   82.19    7.45
  -4  -9   4    2.38    1.61
  -4  -9   4    8.06    2.71
  -4   9  -4    2.02    1.82
  -4   9  -4    9.33    2.66
  -4   9   4    4.26    1.92
  -4   9   4    8.92    2.21
  -4   9  -4    4.38    1.87
   4  -9   4    2.66    1.59
  -4  -9  -4    9.49    2.67
  -4  -9   4    2.51    1.37
  -4  -9   4    5.99    1.84
  -4  -9   4    6.04    2.04
  -4  -9   4    4.82    1.97
  -4  -9   4    5.22    2.12
  -4  -9   4    3.82    1.82
  -4   9   4    7.69    2.24
  -4  -9   5   68.88    8.03
  -4   9  -5   70.86    9.05
  -4   9   5   66.44    7.21
  -4   9  -5   73.41    7.88
  -4  -9  -5   79.01    6.59
  -4   9   5   84.55    8.26
  -4   9  -5   72.05    7.94
   4  -9   5   75.20    7.70
  -4  -9  -5   84.32    7.86
   4  -9   5   69.87    6.86
  -4  -9   5   85.18    7.33
  -4  -9   5   65.80    6.94
  -4  -9   5   90.96    7.77
  -4  -9   5   64.37    7.43
  -4  -9   5   59.80    7.03
  -4  -9   5   71.08    7.58
  -4   9   5   85.55    8.05
  -4  -9   6   42.16    5.93
  -4   9  -6   49.54    7.38
  -4   9  -6   44.63    5.98
  -4  -9  -6   52.29    5.04
  -4   9   6   43.31    5.74
   4  -9  -6   44.82    5.22
   4  -9   6   48.80    5.81
  -4  -9   6   53.82    5.75
  -4  -9  -6   36.56    5.22
  -4  -9   6   52.86    5.49
  -4  -9   6   42.22    5.29
  -4  -9   6   39.80    5.32
  -4  -9   6   40.25    5.55
  -4   9   6   46.22    6.20
  -4  -9   7   -1.48    1.98
  -4   9  -7    1.13    2.03
  -4  -9  -7   -0.45    0.81
  -4   9   7   -0.71    1.27
   4  -9  -7    0.54    1.08
   4  -9   7    0.64    0.82
  -4  -9  -7    0.61    1.45
  -4  -9   7    1.14    1.14
  -4  -9   7   -1.14    1.25
  -4  -9   7   -0.69    1.23
  -4  -9   7   -0.63    0.98
  -4   9   7    1.66    1.82
  -4  -9   8   31.15    4.87
  -4   9  -8   39.89    6.66
  -4  -9  -8   37.37    4.25
   4  -9  -8   45.18    5.00
  -4  -9   8   37.09    4.68
  -4  -9   8   25.92    4.12
  -4  -9   8   30.65    4.65
  -4   9   8   31.93    4.61
  -4  -9   8   26.50    4.23
  -4   9   8   16.16    4.08
  -4  -9  -9   19.37    3.06
   4  -9  -9   18.92    3.34
  -4   9  -9   22.36    5.00
  -4  -9   9   15.74    3.12
  -4  -9   9   13.89    3.23
  -4   9   9   23.99    3.81
  -4   9   9   20.42    4.15
  -4  -9  10   -0.58    1.17
   4  -9 -10    3.01    1.42
  -4  -9 -10    2.24    1.27
  -4   9 -10    1.06    1.90
  -4   9  10    3.32    1.57
  -4  -9  10    1.88    1.48
  -4   9  10    2.48    1.96
  -4  -9  11   18.33    3.27
   4  -9 -11   17.08    2.88
  -4   9 -11   13.65    3.77
  -4   9 -11   19.08    4.38
   4  -9  11   20.75    3.56
  -4  -9 -11   23.00    3.15
  -4  -9  11   14.32    3.06
  -4   9  11   18.49    3.96
  -4  -9  12   16.30    2.86
  -4   9 -12   19.55    3.94
  -4  -9 -12   16.41    2.51
  -4  -9  12   10.08    2.48
  -4   9  12   15.79    3.29
   4   9  13    2.03    1.48
  -4  -9 -13    0.63    0.75
  -4   9  13    1.49    1.00
  -4  -9  13    1.26    1.07
  -4  -9  13    2.03    1.26
  -4   9 -13    4.14    1.96
  -4   9 -14    3.20    1.44
   4   9  14    0.54    0.84
  -4  -9 -14    1.69    0.79
  -4  -9  14    2.29    1.06
  -4   9  14    2.79    1.13
  -4  -9  14    5.19    1.51
  -4   9 -14    1.09    1.29
  -4   9 -15    1.50    0.94
  -4   9  15    3.16    1.00
  -4  -9  15    2.79    1.03
  -4 -10   0   52.80    7.18
  -4 -10   0   56.37    7.28
  -4  10   0   75.11    8.08
  -4 -10   0   67.60    6.46
   4 -10   0   71.84    7.29
  -4 -10   0   66.32    6.69
  -4 -10   0   56.97    6.31
  -4 -10   0   69.00    6.54
   4 -10   0   64.25    6.72
  -4 -10   1   21.36    4.18
  -4 -10  -1   13.67    3.49
  -4 -10   1   18.71    4.08
  -4 -10  -1   23.97    4.38
  -4  10  -1   20.96    4.21
  -4  10   1   20.04    4.18
   4 -10   1   16.61    3.55
  -4 -10   1   21.26    3.42
  -4 -10   1   16.49    3.27
  -4 -10   1   28.72    3.99
  -4 -10  -1   28.00    4.21
  -4 -10  -1   14.74    3.06
  -4 -10   1   23.13    3.70
  -4 -10   1   20.77    3.41
  -4 -10   1   21.54    3.33
  -4 -10  -1   24.23    3.56
  -4 -10   1   30.75    4.27
  -4 -10  -1   26.66    4.01
   4 -10   1   19.28    3.36
   4 -10  -1   21.96    3.57
  -4 -10   2   33.86    5.54
  -4 -10  -2   38.13    5.68
  -4 -10   2   33.71    5.52
  -4 -10  -2   36.53    5.68
  -4  10  -2   45.86    6.20
  -4  10   2   39.84    5.76
  -4 -10   2   45.14    4.99
  -4  10  -2   49.02    6.20
   4 -10   2   45.25    5.63
  -4 -10  -2   59.77    6.31
  -4 -10   2   53.55    5.65
  -4 -10   2   37.98    4.95
  -4 -10  -2   48.00    5.35
  -4 -10   2   44.28    5.00
  -4 -10   2   37.06    4.95
  -4 -10   2   29.57    4.76
  -4 -10   2   47.67    5.04
  -4 -10  -2   44.33    4.97
  -4 -10   2   50.03    5.70
  -4 -10  -2   48.93    5.69
   4 -10   2   32.95    4.66
   4 -10  -2   39.34    5.07
  -4 -10   3   53.17    6.83
  -4 -10  -3   44.26    6.31
  -4  10  -3   46.51    7.01
  -4  10  -3   38.00    5.77
  -4  10   3   47.12    6.22
  -4 -10   3   45.54    5.11
   4 -10   3   41.66    5.67
  -4 -10  -3   53.06    6.01
  -4 -10  -3   50.40    5.66
  -4 -10   3   50.22    5.48
  -4 -10   3   56.21    5.97
  -4 -10   3   49.19    5.60
  -4 -10   3   44.10    5.10
  -4 -10  -3   53.91    5.54
  -4 -10   3   44.28    5.81
  -4 -10   3   66.36    6.53
  -4 -10  -3   63.35    6.45
   4 -10   3   42.08    5.21
  -4  10  -4   -1.03    1.31
  -4  10  -4   -0.77    1.55
  -4  10   4    3.01    1.65
   4 -10  -4    0.52    0.66
   4 -10   4   -0.68    0.86
  -4 -10   4    2.30    1.36
  -4 -10  -4    1.88    1.49
  -4 -10   4    0.53    0.95
  -4 -10   4    2.32    1.38
  -4 -10   4    0.68    1.37
  -4 -10   4    1.92    1.14
  -4 -10  -4    1.57    1.57
  -4  10  -5   -0.77    1.37
  -4  10   5    1.49    1.63
   4 -10  -5    1.07    1.07
   4 -10   5   -0.67    1.05
  -4 -10  -5    2.51    1.78
  -4 -10   5    2.65    1.58
  -4 -10   5    5.22    2.08
  -4 -10   5    2.93    1.66
  -4 -10   5    2.06    1.51
  -4  10  -5    3.21    2.35
  -4 -10   6    0.74    1.33
  -4  10  -6    3.29    2.60
  -4  10  -6    4.53    2.14
  -4 -10  -6    3.03    1.29
  -4  10   6    1.46    1.32
   4 -10  -6    2.70    1.38
   4 -10   6    2.62    1.32
  -4 -10  -6    8.09    2.37
  -4 -10   6    4.05    1.80
  -4 -10   6    5.26    2.03
  -4 -10   6    4.81    2.05
  -4  10   6    3.16    1.88
  -4 -10   7   -0.72    1.29
  -4  10  -7   -1.11    2.43
  -4  10  -7    5.16    2.47
  -4 -10  -7    1.78    1.06
  -4  10   7    1.43    1.43
   4 -10  -7    1.62    1.28
   4 -10   7    4.38    2.02
  -4 -10  -7    1.22    1.54
  -4 -10   7    2.85    1.35
  -4 -10   7    3.43    1.78
  -4 -10   7    0.68    1.21
  -4  10   7    0.81    1.46
  -4  10  -8    1.09    1.97
  -4  10  -8    2.14    1.92
  -4 -10  -8    2.69    1.56
   4 -10  -8    3.19    1.51
  -4 -10   8    1.65    1.40
  -4 -10   8    4.95    1.85
  -4  10   8    4.29    1.99
  -4 -10   8    2.61    1.66
  -4  10   8    4.90    2.20
  -4 -10   9   45.32    5.47
  -4  10  -9   50.74    6.13
  -4 -10  -9   47.02    4.92
   4 -10  -9   49.45    5.41
  -4  10  -9   31.51    6.29
  -4 -10   9   53.63    5.54
  -4  10   9   57.28    5.95
  -4 -10   9   42.48    5.45
  -4  10   9   32.82    5.62
  -4 -10  10   -0.53    1.06
  -4  10 -10    0.63    1.38
  -4 -10 -10    0.42    0.83
   4 -10 -10    0.47    1.04
  -4 -10  10    0.94    1.19
  -4  10  10    0.51    1.13
  -4 -10  10    0.56    1.13
  -4  10 -10    1.94    2.13
  -4  10  10    1.52    1.66
  -4 -10  11   29.40    4.10
  -4  10 -11   32.51    5.34
  -4  10 -11   37.58    5.74
  -4 -10 -11   49.21    4.47
  -4  10 -11   33.72    4.72
  -4 -10  11   33.39    4.41
  -4  10  11   37.22    5.26
  -4 -10  12    6.09    1.69
  -4  10 -12    9.19    2.70
  -4  10 -12    8.52    2.22
  -4 -10 -12    7.52    1.61
  -4  10  12    4.99    1.58
  -4 -10  12    6.31    1.71
  -4  10  12    2.38    1.54
  -4  10 -13   -0.58    0.73
  -4 -10  13    0.66    0.73
  -4  10  13    0.41    0.52
  -4 -10  13    0.33    0.72
   4  10  13    0.56    0.87
  -4  10 -13   -0.42    0.92
  -4 -10 -13    0.26    0.58
  -4  10 -14    7.23    1.90
  -4 -10 -14    8.19    1.28
   4  10  14    4.92    1.46
  -4  10 -14    3.91    1.35
  -4  10  14    9.33    1.64
  -4 -10  14    7.03    1.38
  -4  11   0   94.47    9.73
  -4 -11   0  104.07    8.58
   4 -11   0  123.88    9.87
  -4 -11   0  112.85    9.08
  -4 -11   0   77.71    7.90
  -4 -11   0   87.44    8.49
  -4 -11   0   97.86    8.54
  -4 -11   0  102.67   10.10
  -4  11  -1    4.86    2.53
  -4  11   1    2.40    2.05
   4 -11   1    4.04    1.83
   4 -11  -1    8.88    2.42
  -4 -11   1    6.82    2.01
  -4 -11  -1    3.94    1.90
  -4 -11   1    8.05    2.48
  -4 -11  -1    7.40    2.24
  -4 -11   1    3.46    1.65
  -4 -11   1    7.80    2.15
  -4 -11   1    8.91    2.27
  -4 -11  -1    3.71    1.60
  -4 -11  -1    2.49    1.98
  -4 -11   1    2.52    1.86
  -4  11  -2   -0.81    1.62
  -4  11   2   -0.79    1.23
   4 -11   2    0.68    1.06
  -4 -11   2   -0.58    1.27
  -4 -11  -2    1.13    1.52
  -4 -11   2    1.06    1.34
  -4 -11   2    1.74    1.47
  -4 -11   2    0.51    1.30
  -4 -11   2   -0.52    1.38
  -4 -11  -2   -0.53    1.49
  -4 -11   2    0.84    1.68
  -4 -11  -2   -0.82    1.28
  -4  11  -3   11.85    3.58
  -4  11  -3   11.24    3.42
  -4  11   3   11.67    3.09
   4 -11   3   13.59    3.15
  -4 -11   3    9.92    2.57
  -4 -11  -3    6.18    2.15
  -4 -11  -3    6.44    2.51
  -4 -11   3   10.69    2.55
  -4 -11   3   18.16    3.32
  -4 -11   3   10.08    2.41
  -4 -11   3   10.56    2.41
  -4 -11  -3   14.00    2.77
  -4 -11   3   10.92    2.97
  -4 -11  -3    9.79    3.06
  -4  11  -4   60.10    8.33
  -4  11  -4   67.27    7.92
  -4  11   4   60.94    7.48
   4 -11  -4   66.10    6.66
  -4 -11   4   74.73    6.83
   4 -11   4   65.02    7.33
  -4 -11   4   76.43    7.32
  -4 -11  -4   86.69    8.00
  -4 -11  -4   70.29    7.00
  -4 -11   4   80.09    7.23
  -4 -11   4   76.25    7.38
  -4 -11   4   68.25    7.51
  -4 -11   4   75.67    6.82
  -4 -11  -4   70.76    8.15
  -4  11  -5    2.08    1.87
  -4  11  -5    6.20    2.60
  -4  11   5    5.93    2.21
   4 -11  -5    4.16    1.75
   4 -11   5    3.26    1.56
  -4 -11  -5    5.01    2.11
  -4 -11  -5    9.39    2.43
  -4 -11   5    1.58    1.26
  -4 -11   5    5.20    1.87
  -4 -11   5    2.91    1.66
  -4 -11   5    4.05    1.72
  -4 -11   5    2.91    1.74
  -4 -11  -5    1.57    1.74
  -4  11  -6   38.81    6.41
  -4  11  -6   32.32    5.21
  -4  11   6   41.52    5.62
   4 -11  -6   40.83    4.84
   4 -11   6   26.16    4.32
  -4 -11  -6   48.11    5.55
  -4 -11  -6   39.02    4.88
  -4 -11   6   40.64    5.00
  -4 -11   6   39.71    5.02
  -4 -11   6   34.97    5.07
  -4 -11   6   43.67    5.65
  -4 -11  -6   37.23    5.43
  -4 -11   7    6.00    2.01
  -4  11  -7    8.31    3.10
  -4  11  -7    6.48    2.60
  -4 -11  -7    6.64    1.81
  -4  11   7    8.20    2.39
   4 -11  -7    6.72    2.10
   4 -11   7    4.08    1.76
  -4 -11  -7    5.81    2.11
  -4 -11  -7    6.31    2.13
  -4 -11   7    3.25    1.57
  -4 -11   7    8.70    2.36
  -4 -11   7    8.22    2.55
  -4  11   7    5.28    2.36
  -4  11  -8   62.27    8.09
  -4 -11  -8   54.98    5.32
  -4  11  -8   50.34    6.26
   4 -11  -8   53.95    5.72
  -4 -11   8   67.30    6.17
  -4 -11  -8   51.10    5.57
  -4 -11   8   53.47    5.76
  -4  11   8   50.26    5.80
  -4 -11   8   49.25    5.86
  -4  11   8   44.67    6.19
  -4 -11   9    5.61    1.84
  -4  11  -9    3.77    2.08
  -4  11  -9    5.04    2.12
  -4 -11  -9    4.72    1.55
   4 -11  -9    5.63    1.70
  -4 -11  -9    4.19    1.63
  -4 -11   9    4.17    1.67
  -4 -11   9    3.25    1.47
  -4  11   9    3.63    1.56
  -4  11   9    3.56    1.82
  -4 -11  10   -0.46    0.82
  -4  11 -10    0.57    1.35
  -4 -11 -10    0.36    0.73
  -4 -11 -10    1.67    1.40
  -4  11 -10   -0.85    1.70
  -4 -11  10    0.81    1.15
  -4 -11  10   -0.48    0.86
  -4  11  10   -0.45    0.70
  -4  11  10   -0.66    1.18
  -4 -11  11   12.53    2.35
  -4  11 -11   12.04    2.64
  -4 -11 -11   16.65    2.35
  -4 -11 -11   10.77    2.13
  -4 -11  11   14.66    2.33
  -4 -11  11   15.01    2.54
  -4  11 -11   15.16    3.34
  -4  11 -11    6.51    2.52
  -4  11  11   19.12    3.32
  -4  11 -12    9.82    2.53
  -4 -11  12    5.80    1.56
  -4  11  12   13.99    2.38
  -4 -11  12   10.84    1.94
  -4  11 -12   10.57    2.20
  -4 -11 -12   11.44    1.78
   4  11  12   10.55    2.44
  -4  11 -13   -0.44    0.69
   4  11  13   -0.41    0.74
  -4  11 -13    0.33    0.67
  -4 -11 -13   -0.20    0.40
  -4  11  13   -0.31    0.48
  -4 -11  13   -0.24    0.74
  -4  12   0   22.21    4.44
   4 -12   0   28.04    4.26
  -4 -12   0   18.05    3.46
  -4 -12   0   23.82    3.80
  -4 -12   0   23.96    3.66
  -4 -12   0   22.66    3.52
  -4 -12   0   25.44    4.69
  -4  12  -1   22.28    4.39
  -4  12   1   14.90    3.72
   4 -12  -1   21.52    3.71
   4 -12   1   22.13    3.73
  -4 -12   1   13.62    3.01
  -4 -12  -1   19.50    3.35
  -4 -12  -1   24.77    3.81
  -4 -12   1   19.56    3.29
  -4 -12  -1   19.10    3.25
  -4 -12   1   18.10    3.20
  -4 -12   1   20.28    3.32
  -4 -12  -1   24.83    3.65
  -4 -12   1   15.59    3.81
  -4 -12  -1   14.70    3.72
  -4  12  -2   11.08    3.19
  -4  12   2   10.02    2.79
   4 -12   2    6.53    2.30
  -4 -12   2    7.95    2.25
  -4 -12  -2    7.16    2.07
  -4 -12  -2    7.23    2.15
  -4 -12  -2    9.37    2.33
  -4 -12   2    7.24    2.26
  -4 -12   2   10.67    2.44
  -4 -12   2    7.61    2.12
  -4 -12  -2    9.41    2.42
  -4 -12   2    4.89    2.23
  -4 -12  -2    4.04    2.09
  -4  12  -3   24.21    4.38
  -4  12   3   15.02    3.45
   4 -12   3   17.43    3.38
  -4 -12   3   16.94    3.28
  -4 -12  -3   22.45    3.58
  -4 -12   3   21.11    3.39
  -4 -12   3   22.70    3.46
  -4 -12   3   21.01    3.29
  -4 -12  -3   14.77    2.89
  -4 -12  -3   23.88    4.34
  -4  12  -4    2.86    1.91
  -4  12  -4    0.76    1.37
  -4  12   4   -0.73    1.30
   4 -12   4   -0.63    0.97
  -4 -12   4   -1.01    1.20
  -4 -12  -4    1.07    1.18
  -4 -12   4    0.56    1.22
  -4 -12   4    0.56    1.32
  -4 -12   4   -0.47    1.12
  -4 -12   4   -0.46    0.72
  -4 -12  -4    3.89    2.20
  -4  12  -5    3.68    1.90
  -4  12   5    4.87    1.90
   4 -12  -5    8.61    2.13
   4 -12   5    7.81    2.24
  -4 -12   5   10.80    2.49
  -4 -12  -5    7.81    2.26
  -4 -12   5   10.86    2.50
  -4 -12   5    8.86    2.09
  -4  12  -5    3.84    1.95
  -4 -12   5    3.35    1.73
  -4 -12  -5    5.25    2.25
  -4  12  -6    2.81    1.78
  -4  12   6   -0.66    1.03
   4 -12  -6    2.38    1.28
   4 -12   6    0.56    0.71
  -4 -12  -6    3.50    1.62
  -4 -12   6    4.65    1.73
  -4 -12   6    2.07    1.67
  -4 -12   6    0.63    1.13
  -4 -12  -6    2.84    1.69
  -4  12  -6    2.85    2.09
  -4  12  -7    0.66    1.67
   4 -12  -7    0.46    0.93
   4 -12   7   -0.51    0.92
  -4 -12  -7    0.47    1.04
  -4 -12   7    0.48    0.97
  -4 -12   7   -0.48    1.06
  -4  12   7   -0.54    0.84
  -4  12  -7    0.92    1.65
  -4  12  -8    4.36    2.34
  -4  12  -8    1.83    1.44
  -4 -12  -8    2.08    1.08
   4 -12  -8    2.20    1.19
  -4 -12  -8    3.06    1.47
  -4 -12   8    1.76    1.19
  -4  12   8    1.99    1.48
  -4  12   8   -0.63    0.98
  -4 -12   9   16.50    2.81
  -4 -12  -9   24.97    2.91
  -4  12  -9   18.12    3.29
  -4 -12  -9   20.74    3.00
  -4  12  -9   11.16    3.29
  -4 -12   9   22.13    3.02
  -4  12   9   27.18    3.54
  -4  12   9   21.24    3.59
  -4 -12  10    0.36    0.73
  -4  12 -10   -0.48    0.86
  -4 -12 -10    0.58    0.74
  -4 -12 -10    0.67    0.90
  -4 -12  10    0.33    0.78
  -4  12  10   -1.06    1.16
  -4  12  10    0.73    0.73
  -4  12 -10   -0.64    1.28
  -4  12 -10   -1.39    1.65
  -4  12 -11   16.80    3.08
  -4  12 -11   19.82    3.36
  -4 -12  11   15.61    2.12
  -4  12  11   24.26    2.94
  -4 -12  11   15.03    2.27
  -4 -12 -11   18.19    2.22
  -4  12 -11   10.53    2.23
  -4  12 -12    4.15    1.23
  -4 -12 -12    6.30    1.11
  -4  12  12    4.25    1.16
  -4  12 -12    2.55    1.23
  -4  13   0   48.46    6.15
  -4 -13   0   47.97    5.39
  -4 -13   0   49.55    5.25
   4 -13   0   51.05    5.75
  -4 -13   0   50.04    5.36
  -4 -13   0   36.19    5.73
  -4  13  -1    2.17    1.72
  -4  13   1    2.85    2.03
  -4 -13   1    2.61    1.41
  -4 -13  -1    0.52    1.04
  -4 -13  -1    2.60    1.55
  -4 -13   1    3.76    1.53
  -4 -13  -1    5.06    1.66
   4 -13   1    6.49    1.98
   4 -13  -1    2.79    1.33
  -4 -13   1    3.86    1.44
  -4 -13  -1    6.39    1.82
  -4 -13   1    6.74    2.52
  -4 -13  -1    1.50    1.66
  -4  13  -2   14.36    3.43
  -4  13   2    7.67    2.62
   4 -13   2   14.12    2.95
  -4 -13   2   20.20    3.24
  -4 -13  -2   14.71    2.84
  -4 -13  -2   17.38    3.04
  -4 -13   2   19.70    3.10
  -4 -13  -2   13.48    2.66
  -4 -13   2   13.98    2.72
  -4 -13  -2   15.95    2.85
  -4 -13  -2   16.33    3.48
  -4  13  -3   27.44    4.33
  -4  13   3   20.20    3.78
   4 -13   3   14.97    3.14
  -4 -13  -3   16.50    2.79
  -4 -13  -3   16.96    3.04
  -4 -13   3   16.15    2.86
  -4 -13  -3   15.36    2.95
  -4 -13   3   20.34    3.29
  -4 -13   3   18.40    2.96
  -4 -13   3   13.72    2.61
  -4 -13  -3   18.61    3.12
  -4 -13  -3   18.86    3.84
  -4  13  -4    0.83    1.49
  -4  13  -4   -0.68    1.72
  -4  13   4   -0.64    1.15
   4 -13   4   -0.55    0.86
  -4 -13  -4    0.48    1.05
  -4 -13  -4    0.42    0.91
  -4 -13  -4   -0.48    1.14
  -4 -13   4    0.49    0.88
  -4 -13   4    0.85    0.85
  -4 -13   4    0.82    0.90
  -4 -13   4    1.21    1.22
  -4 -13  -4   -0.70    1.25
  -4  13  -5   12.95    3.11
  -4  13   5   16.38    3.17
   4 -13   5   21.23    3.24
  -4 -13  -5   14.09    2.50
  -4 -13  -5   12.38    2.58
  -4 -13  -5   14.22    2.68
  -4 -13   5   14.10    2.70
  -4 -13   5   15.16    2.48
  -4 -13   5   11.36    2.70
  -4 -13  -5   15.28    3.35
  -4  13  -5   13.24    3.40
  -4  13  -6   12.09    3.39
  -4  13  -6    9.11    2.54
   4 -13   6   14.66    2.64
   4 -13  -6   15.60    2.56
  -4 -13   6   18.43    2.95
  -4 -13  -6   14.63    2.69
  -4 -13   6    8.33    2.13
  -4  13   6   21.50    3.24
  -4 -13  -6   16.65    3.21
  -4  13  -7   -2.30    1.37
  -4  13  -7    0.56    1.22
   4 -13   7   -0.42    0.75
  -4 -13  -7    0.79    0.94
  -4 -13   7   -0.40    0.95
  -4 -13   7    0.40    0.87
  -4  13   7    0.45    0.91
  -4 -13  -7   -0.55    1.11
  -4  13  -8    3.01    1.51
  -4 -13  -8    4.22    1.39
  -4  13  -8    4.94    2.11
  -4 -13   8    5.62    1.53
  -4  13   8    4.02    1.32
  -4 -13   8    5.99    1.59
  -4 -13   9    7.65    1.64
  -4  13  -9    3.06    1.44
  -4 -13  -9    6.57    1.52
  -4 -13   9    6.83    1.51
  -4  13   9    8.12    1.66
  -4  13   9    4.85    1.71
  -4  13  -9    3.87    1.74
  -4  13  -9    6.86    2.39
  -4  13 -10    0.36    0.73
  -4 -13 -10    0.20    0.40
  -4  13 -10   -0.47    0.85
  -4  13 -10    0.52    1.04
  -4  13  10    0.30    0.46
  -4 -13  10   -0.26    0.51
  -4  14   0   -0.60    1.21
  -4 -14   0    3.10    1.43
  -4 -14   0    2.75    1.32
  -4 -14   0    3.78    1.36
  -4 -14   0    2.55    1.51
  -4  14  -1    0.60    1.21
  -4  14   1    1.19    1.41
  -4 -14   1   -0.44    0.97
  -4 -14  -1    0.44    1.04
  -4 -14   1   -0.79    0.86
  -4 -14  -1    0.39    0.77
   4 -14  -1   -0.36    0.72
  -4 -14   1    0.41    0.82
  -4 -14  -1    0.42    0.84
  -4 -14  -1   -0.64    1.40
  -4  14  -2    2.38    1.52
  -4  14   2    4.61    1.94
  -4 -14  -2    4.10    1.48
  -4 -14   2    3.15    1.33
  -4 -14  -2    7.53    2.32
  -4 -14  -2    5.59    1.73
  -4 -14  -2    3.75    1.47
  -4 -14   2    1.30    1.11
  -4  14  -3   13.29    2.89
  -4  14   3   10.49    2.54
  -4 -14   3   12.49    2.13
  -4 -14  -3   10.49    2.08
  -4 -14  -3   10.82    2.25
  -4 -14  -3    9.30    1.93
  -4 -14   3   13.90    2.48
  -4 -14   3   11.88    2.56
  -4 -14  -3    6.08    2.25
  -4 -14  -4   -0.40    0.80
  -4 -14  -4   -0.40    1.13
  -4 -14  -4   -0.34    0.74
  -4 -14   4   -0.40    0.80
  -4  14  -4   -0.55    0.99
  -4  14   4   -0.52    0.93
  -4 -14   4    0.48    0.96
  -4 -14  -4    1.74    1.37
  -4  14  -5    8.79    2.33
  -4 -14  -5    7.11    1.79
  -4 -14   5   12.68    2.25
  -4 -14  -5   11.86    2.19
  -4  14  -5   11.72    2.91
  -4  14   5   13.41    2.34
  -4 -14  -5    7.55    2.23
  -4  14  -6    6.17    1.94
  -4 -14  -6    8.28    1.85
  -4 -14  -6    9.11    1.81
  -4 -14   6    7.45    1.76
  -4  14  -6    4.98    1.89
  -4  14   6    8.35    1.84
  -4 -14  -6    7.79    2.08
  -4  14  -7   -0.42    1.07
  -4 -14  -7   -0.59    0.70
  -4 -14  -7   -0.62    0.74
  -4  14  -7   -1.15    1.16
  -4  14   7   -0.34    0.61
  -4 -14   7   -0.31    0.73
  -4 -14  -7    2.52    1.25
  -4  14  -8    1.82    1.09
  -4 -14  -8    3.23    1.03
  -4 -14  -8    2.71    0.99
  -4  14  -8    2.62    1.24
  -4  14  -8    1.02    1.03
  -4  14   8    0.87    0.74
  -4 -14   8    2.33    0.93
   4 -15   0   17.07    2.45
   4 -15   0   20.14    2.52
  -4  15   0   20.20    3.07
  -4 -15   0   19.02    2.67
  -4 -15  -1   -0.34    0.80
  -4 -15  -1   -0.29    0.58
  -4 -15   1   -0.34    0.95
   4 -15   1    0.87    0.63
   4 -15  -1   -0.32    0.63
   4 -15   1    0.31    0.48
  -4  15  -1   -0.45    0.98
  -4  15   1   -0.44    1.25
  -4 -15   1   -0.42    0.84
  -4 -15  -2   19.72    2.54
  -4 -15  -2   12.98    1.97
  -4 -15   2   13.05    2.13
   4 -15   2   12.27    1.93
  -4  15  -2   11.42    2.29
   4 -15  -2   17.63    2.33
   4 -15   2    9.02    1.72
  -4  15   2   16.60    2.67
  -4 -15  -2    8.60    2.16
  -4 -15   2   12.79    2.34
  -4  15  -3    0.42    0.85
   4 -15  -3    2.82    1.04
   4 -15   3    1.59    0.75
  -4  15   3    1.21    0.89
  -4 -15  -3    4.09    1.29
  -4 -15   3    1.24    0.84
   4 -15   3    0.82    0.69
  -4  15   3    1.84    0.87
  -4 -15   3    1.11    0.81
  -4 -15  -3    1.38    1.16
  -4  15  -4    1.18    0.87
  -4 -15  -4    0.29    0.75
  -4 -15   4    0.87    0.78
   4 -15   4   -0.25    0.55
  -4  15   4    0.30    0.47
  -4 -15  -4   -0.43    0.77
  -4  15  -5    0.72    0.79
  -4 -15  -5    1.62    0.84
  -4 -15   5    2.34    0.88
   4 -15   5    1.56    0.67
  -4  15   5    0.85    0.72
  -4 -15  -5    1.54    0.98
  -4  15  -6    5.70    1.39
  -4 -15  -6    8.83    1.45
  -4  15   6    7.66    1.40
  -4 -15   6    4.57    1.10
   4 -15   6    3.69    0.94
   4 -16   0    0.41    0.53
  -5   0   0   -0.54    1.08
  -5   0  -1   18.66    3.30
  -5   0  -1   22.36    3.67
  -5   0   1   24.00    3.57
  -5   0  -2  151.76   11.32
  -5   0  -2  139.69   10.95
  -5   0   2  144.05   10.97
  -5   0  -2  141.29    9.07
  -5   0  -2  127.27    9.23
  -5   0   3  259.15   16.71
  -5   0  -3  262.13   17.74
  -5   0  -3  255.02   17.21
  -5   0   3  242.50   16.81
  -5   0  -3  245.78   15.07
  -5   0  -3  251.30   15.50
  -5   0   3  241.34   15.82
  -5   0  -4    1.30    1.31
  -5   0   4    0.40    0.71
  -5   0  -4    0.51    0.56
  -5   0  -4    0.71    0.71
  -5   0  -4    0.31    0.74
  -5   0   4    0.51    1.21
  -5   0   4   -0.51    1.21
  -5   0   5  195.27   13.50
  -5   0  -5  197.47   12.43
  -5   0  -5  174.57   12.13
  -5   0   5  244.98   14.49
  -5   0  -5  194.00   12.79
  -5   0  -5  195.27   14.91
  -5   0   5  198.96   14.27
  -5   0   6   17.89    2.87
  -5   0   6   15.03    2.51
  -5   0  -6   14.80    2.19
  -5   0  -6   13.13    2.06
  -5   0  -6   11.85    4.31
  -5   0  -6   12.30    3.06
  -5   0  -6   14.13    3.45
  -5   0  -6   16.81    3.48
  -5   0   6   11.02    2.47
  -5   0   6   15.68    2.76
  -5   0   6   14.19    2.71
  -5   0   6   16.67    2.89
  -5   0   6   11.14    2.56
  -5   0   6   15.48    3.27
  -5   0   7  130.18   10.81
  -5   0  -7  143.88    9.80
  -5   0  -7  165.76   14.74
  -5   0  -7  139.28   12.45
  -5   0  -7  122.18   12.12
  -5   0   7  151.19   11.34
  -5   0   7  121.27   10.65
  -5   0   7  153.96   11.19
  -5   0   7  161.31   11.53
  -5   0   7  131.96   10.40
  -5   0  -7  161.26   12.89
  -5   0   7  149.34   11.69
  -5   0   7  164.21   12.39
  -5   0   8    5.80    1.88
  -5   0   8    1.37    0.93
  -5   0  -8    3.74    1.23
  -5   0  -8    1.19    3.01
  -5   0  -8    3.50    2.08
  -5   0   8    2.78    1.33
  -5   0   8    3.31    1.41
  -5   0   8    4.69    1.75
  -5   0   8    2.34    1.29
  -5   0   8    4.01    1.80
  -5   0   8    5.07    2.16
  -5   0  -8    3.20    1.90
  -5   0   9   65.72    6.71
  -5   0  -9   56.36    5.38
  -5   0  -9   70.75   10.09
  -5   0  -9   70.47    8.35
  -5   0   9   55.44    6.24
  -5   0   9   49.14    6.10
  -5   0   9   55.81    6.30
  -5   0   9   57.88    6.45
  -5   0   9   70.97    6.91
  -5   0   9   63.24    7.33
  -5   0  -9   58.88    7.85
  -5   0  -9   70.19    7.89
  -5   0  10   54.19    6.63
  -5   0 -10   51.67    7.31
   5   0  10   39.72    5.67
  -5   0 -10   42.66    8.15
  -5   0  10   54.42    6.94
  -5   0  10   35.88    5.17
  -5   0  10   38.00    5.22
  -5   0  10   50.13    5.82
  -5   0 -10   46.33    7.07
  -5   0  10   48.11    5.98
  -5   0 -10   43.38    4.55
  -5   0  11   28.75    4.25
  -5   0  11   21.41    3.81
  -5   0 -11   20.06    4.54
   5   0  11   15.14    3.67
  -5   0  12   19.93    3.67
  -5   0  12   23.58    3.91
  -5   0 -12   24.52    5.00
   5   0  12   21.41    3.65
   5   0  12   13.15    3.54
  -5   0  13   36.28    5.08
  -5   0  13   46.63    5.63
   5   0  13   52.43    5.58
  -5   0 -13   32.88    5.78
   5   0  13   35.23    5.57
  -5   0  14   11.55    2.69
  -5   0  14    7.53    2.04
   5   0  14    9.04    2.31
  -5   0 -14    7.22    2.71
   5   0  14    3.10    1.88
  -5   0  15    0.49    0.62
  -5   0  15    0.53    0.83
   5   0  15   -0.48    0.87
  -5   0 -15   -0.65    1.31
   5   0  15    0.69    0.88
  -5   0  16    0.44    0.79
   5   0  16    1.74    1.16
  -5   0  17    2.63    1.02
   5   0  17    0.44    0.79
   5   0  17    0.44    0.96
  -5  -1   0    0.52    1.03
  -5   1   0   -0.57    1.26
  -5   1  -1   18.89    2.30
  -5   1   1   19.55    2.36
  -5   1  -1   18.57    2.43
  -5  -1  -1   15.61    3.03
  -5  -1   1   17.33    3.11
  -5   1  -1   15.69    3.26
  -5   1   1   20.98    3.50
  -5   1  -1   15.64    3.13
  -5  -1  -1   16.83    2.93
  -5   1  -2  284.43   17.51
  -5   1  -2  286.29   17.84
  -5   1  -2  276.91   19.87
  -5   1   2  292.42   19.58
  -5   1  -2  310.00   20.03
  -5  -1   2  289.20   18.85
  -5  -1  -2  310.40   19.69
  -5  -1  -2  321.23   19.69
  -5  -1   2  296.49   19.33
  -5   1   3   10.87    2.15
  -5  -1   3   12.86    2.31
  -5   1  -3   15.12    2.12
  -5   1  -3   14.71    2.31
  -5  -1   3   16.00    2.96
  -5  -1  -3   14.76    2.98
  -5  -1   3   18.03    3.05
  -5   1  -3   15.86    3.26
  -5   1   3   18.82    3.31
  -5   1  -3   22.17    3.78
  -5  -1  -3   17.03    3.34
  -5  -1  -4   55.99    6.14
  -5  -1   4   46.72    5.33
  -5  -1   4   52.26    5.49
  -5   1   4   36.26    5.10
  -5   1  -4   47.63    6.10
  -5  -1   4   56.50    5.25
  -5   1  -4   51.94    4.39
  -5  -1   4   56.80    5.63
  -5   1  -4   46.65    4.55
  -5   1   4   48.67    4.90
  -5   1  -5  166.04   14.34
  -5  -1   5  141.21   11.25
  -5  -1  -5  163.09   10.36
  -5   1  -5  152.09   10.44
  -5   1  -5  148.06   10.30
  -5  -1   5  180.62   12.28
  -5   1  -5  167.78   11.08
  -5   1   5  158.17   11.34
  -5  -1  -5  168.55   12.99
  -5  -1   5  164.02   12.36
  -5   1   5  166.69   12.32
  -5   1  -5  147.21   12.75
  -5   1   6    1.44    0.96
  -5  -1   6    3.46    1.33
  -5   1   6    2.99    1.33
  -5  -1   6    2.07    0.98
  -5   1  -6    1.23    0.78
[truncated: 232,113 more chars]
