# Supplementary material for: Synthesis, crystal structure and Hirshfeld surface analysis of bis­(acetyl­acetonato-κ2O,O′)(2-amino-1-methyl-1H-benzimidazole-κN3)copper(II)
Source: Acta Crystallogr E Crystallogr Commun. 2025 Jan 1;81(Pt 1):1–5. doi: 10.1107/S2056989024011538 (PMC11701777; doi:10.1107/S2056989024011538)
Supplement: Supplementary file 2 [file e-81-00001-Isup2.hkl]

data_I                                                                          
_shelx_title ' exp_2835_cuast_mab_p_p_yapon_m_a.res in Pnma'                    
_shelx_refln_list_code          4                                               
_shelx_F_calc_maximum      313.62                                               
_exptl_crystal_F_000       852.00                                               
_reflns_d_resolution_high  0.8130                                               
                                                                                
loop_                                                                           
 _space_group_symop_operation_xyz                                               
 'x, y, z'                                                                      
 '-x+1/2, -y, z+1/2'                                                            
 '-x, y+1/2, -z'                                                                
 'x+1/2, -y+1/2, -z+1/2'                                                        
 '-x, -y, -z'                                                                   
 'x-1/2, y, -z-1/2'                                                             
 'x, -y-1/2, z'                                                                 
 '-x-1/2, y-1/2, z-1/2'                                                         
                                                                                
_cell_length_a     9.0322                                                       
_cell_length_b    13.9740                                                       
_cell_length_c    16.0004                                                       
_cell_angle_alpha  90.000                                                       
_cell_angle_beta   90.000                                                       
_cell_angle_gamma  90.000                                                       
                                                                                
_shelx_F_squared_multiplier     1.000                                           
                                                                                
loop_                                                                           
 _refln_index_h                                                                 
 _refln_index_k                                                                 
 _refln_index_l                                                                 
 _refln_F_squared_calc                                                          
 _refln_F_squared_meas                                                          
 _refln_F_squared_sigma                                                         
 _refln_observed_status                                                         
   2   0   0        828.81        816.44        20.38 o                         
   4   0   0       3891.17       3829.92       131.00 o                         
   6   0   0       3661.24       3792.65       117.60 o                         
   8   0   0        113.79        134.44        15.86 o                         
  10   0   0          1.50         -4.20        15.12 o                         
   2   1   0      33817.36      33522.82       527.70 o                         
   4   1   0       8286.93       8503.88       211.40 o                         
   6   1   0        118.50        108.43         9.24 o                         
   8   1   0       1156.86       1179.82        51.95 o                         
  10   1   0        234.30        299.79        30.54 o                         
   0   2   0      39714.15      41003.09       890.00 o                         
   2   2   0       2570.55       2642.22        44.44 o                         
   4   2   0        588.34        574.97        21.00 o                         
   6   2   0       3242.31       3387.24        82.47 o                         
   8   2   0          0.27          3.07         5.36 o                         
  10   2   0          0.43         -0.79         4.47 o                         
   2   3   0          9.21          4.66         1.81 o                         
   4   3   0       8688.30       8915.43       202.85 o                         
   6   3   0        213.60        201.70        14.19 o                         
   8   3   0       1154.46       1272.82        46.68 o                         
  10   3   0         49.34         61.35         9.30 o                         
   0   4   0      98359.71      98554.09      1993.13 o                         
   2   4   0        219.24        271.15         9.54 o                         
   4   4   0         25.11         16.70         3.68 o                         
   6   4   0       3140.46       3247.13        84.28 o                         
   8   4   0         45.05         48.18         8.01 o                         
  10   4   0         19.84         25.75         7.21 o                         
   2   5   0       2703.01       2737.50        64.19 o                         
   4   5   0       3324.79       3930.67       132.71 o                         
   6   5   0        187.89        187.01        16.14 o                         
   8   5   0       1282.35       1503.77        60.30 o                         
  10   5   0         33.27         40.54         7.10 o                         
   0   6   0      13760.60      12906.40       314.60 o                         
   2   6   0         37.08         23.10         5.03 o                         
   4   6   0        261.46        238.64        15.96 o                         
   6   6   0       1687.64       1758.24        60.11 o                         
   8   6   0          8.31         15.73         7.22 o                         
  10   6   0         59.11         62.58         5.92 o                         
   2   7   0         90.00         61.29         9.96 o                         
   4   7   0       3096.01       3200.68        74.64 o                         
   6   7   0         50.35         50.71         7.96 o                         
   8   7   0        683.66        726.43        35.72 o                         
  10   7   0         19.11         18.14         4.21 o                         
   0   8   0      16201.68      14891.53       586.98 o                         
   2   8   0         84.54         85.17        10.48 o                         
   4   8   0         51.87         49.38         5.30 o                         
   6   8   0       1097.17       1032.56        70.00 o                         
   8   8   0          3.75          0.91         6.49 o                         
   2   9   0       2808.21       3045.94        53.42 o                         
   4   9   0       1720.10       1888.87        65.87 o                         
   6   9   0         22.26          9.96         6.00 o                         
   8   9   0        211.56        242.28        25.51 o                         
   0  10   0      11897.76      13704.49       766.06 o                         
   2  10   0         69.74         58.02         4.89 o                         
   4  10   0        582.05        572.91        20.27 o                         
   6  10   0        425.60        440.68        37.88 o                         
   8  10   0         22.75         15.66         6.21 o                         
   2  11   0       2058.88       2247.52        62.37 o                         
   4  11   0        851.26        886.85        35.85 o                         
   6  11   0          2.21          0.25         7.34 o                         
   8  11   0        205.44        212.50        21.48 o                         
   0  12   0       5708.77       5527.99       191.03 o                         
   2  12   0         22.17         27.57         4.49 o                         
   4  12   0        187.77        206.77        13.01 o                         
   6  12   0        315.94        311.14        21.88 o                         
   2  13   0        415.61        429.62        24.07 o                         
   4  13   0        386.44        422.03        20.10 o                         
   6  13   0         20.48         21.02         5.42 o                         
   0  14   0        460.60        486.59        36.71 o                         
   2  14   0          4.16          5.17         3.50 o                         
   4  14   0         30.57         19.70         5.36 o                         
   6  14   0        102.51         92.84        11.43 o                         
   2  15   0          0.78         -2.42         3.41 o                         
   4  15   0        163.03        168.19        11.68 o                         
   0  16   0        306.48        311.49        23.40 o                         
   2  16   0          0.36         -1.07         3.41 o                         
   4  16   0          5.39          3.62         4.67 o                         
   1   0   1      16686.90      16489.06       267.63 o                         
   2   0   1      20285.09      19790.57       355.45 o                         
   3   0   1      15482.43      15578.08       281.88 o                         
   4   0   1       3014.15       2793.84        59.25 o                         
   5   0   1        284.55        191.78        17.84 o                         
   6   0   1         40.36         46.68         6.02 o                         
   7   0   1        489.42        499.24        19.59 o                         
   8   0   1        329.16        348.84        20.06 o                         
   9   0   1        222.85        232.01        20.76 o                         
  10   0   1        153.69        158.02        16.85 o                         
  11   0   1        100.03        128.40        25.09 o                         
   0   1   1      14938.49      14603.49       275.84 o                         
   1   1   1          1.54          2.98         0.58 o                         
   2   1   1       1293.26       1427.27        16.37 o                         
   3   1   1       9688.51       9234.98       118.02 o                         
   4   1   1        470.31        456.94        14.88 o                         
   5   1   1        160.91        159.10         8.24 o                         
   6   1   1       1587.64       1541.84        35.00 o                         
   7   1   1         28.31         19.98         3.34 o                         
   8   1   1         30.16         24.50         4.67 o                         
   9   1   1        642.13        707.59        29.59 o                         
  10   1   1          0.21         -1.07         3.93 o                         
  11   1   1         29.08         32.66        11.07 o                         
   1   2   1          6.31          7.02         1.12 o                         
   2   2   1        737.31        774.00        12.86 o                         
   3   2   1        235.47        290.56         6.80 o                         
   4   2   1        280.52        241.95         9.70 o                         
   5   2   1        898.28        702.06        24.35 o                         
   6   2   1         33.29         30.29         3.18 o                         
   7   2   1        544.70        546.03        17.80 o                         
   8   2   1        169.61        200.61        11.52 o                         
   9   2   1         58.92         63.22         6.44 o                         
  10   2   1         90.68        107.26         9.39 o                         
   0   3   1         54.68         68.41         2.63 o                         
   1   3   1      16292.01      17069.62       254.48 o                         
   2   3   1         31.01         38.86         2.41 o                         
   3   3   1       3953.66       4132.54        95.30 o                         
   4   3   1          3.42         12.92         2.04 o                         
   5   3   1       1193.36       1087.40        33.62 o                         
   6   3   1        435.94        414.95        15.24 o                         
   7   3   1         79.33         81.56         5.72 o                         
   8   3   1          0.09          0.54         3.13 o                         
   9   3   1        397.15        430.66        15.14 o                         
  10   3   1          0.15          0.61         2.99 o                         
   1   4   1          6.76          5.90         1.35 o                         
   2   4   1        968.86        989.06        18.88 o                         
   3   4   1        219.91        220.47         7.23 o                         
   4   4   1         14.60          9.19         1.89 o                         
   5   4   1        603.05        559.31        17.64 o                         
   6   4   1        134.65        122.41         6.48 o                         
   7   4   1        458.41        511.52        19.08 o                         
   8   4   1        106.54        114.25         8.13 o                         
   9   4   1          6.14          8.73         2.90 o                         
  10   4   1         44.79         48.31         5.67 o                         
   0   5   1       1196.57       1016.55        23.11 o                         
   1   5   1       1339.24       1667.81        27.77 o                         
   2   5   1         11.57         10.78         2.09 o                         
   3   5   1       1621.08       1444.74        31.92 o                         
   4   5   1        423.57        451.31        22.81 o                         
   5   5   1        600.49        628.96        18.81 o                         
   6   5   1        243.89        227.35         9.09 o                         
   7   5   1         58.45         61.14         5.62 o                         
   8   5   1         12.21         14.76         3.79 o                         
   9   5   1        499.79        514.52        20.95 o                         
  10   5   1          7.22          4.13         2.34 o                         
   1   6   1         49.60         29.95         3.84 o                         
   2   6   1          2.66          4.02         2.63 o                         
   3   6   1         59.90         63.99         5.42 o                         
   4   6   1          0.69          1.06         2.35 o                         
   5   6   1        273.67        244.65         8.07 o                         
   6   6   1        144.90        159.61         8.05 o                         
   7   6   1        555.50        577.13        23.80 o                         
   8   6   1        126.00        143.42         9.38 o                         
   9   6   1          0.70          0.21         2.72 o                         
  10   6   1         22.16         18.19         2.74 o                         
   0   7   1          9.70         14.19         2.93 o                         
   1   7   1       3332.56       3628.71        65.56 o                         
   2   7   1          7.86         10.63         3.07 o                         
   3   7   1       1581.69       1636.18        65.42 o                         
   4   7   1          4.84          2.83         1.81 o                         
   5   7   1        549.12        502.91        14.80 o                         
   6   7   1        195.45        189.66        11.60 o                         
   7   7   1         36.47         38.85         7.07 o                         
   8   7   1          1.71          1.27         3.73 o                         
   9   7   1        281.81        291.31        12.50 o                         
  10   7   1          0.92          1.89         1.60 o                         
   1   8   1        343.22        311.75        13.98 o                         
   2   8   1        207.23        196.30         9.70 o                         
   3   8   1         11.41          7.90         1.64 o                         
   4   8   1        137.96        140.70         5.56 o                         
   5   8   1        321.41        295.19         9.87 o                         
   6   8   1          0.06          2.11         3.92 o                         
   7   8   1        152.79        135.26        13.20 o                         
   8   8   1         29.74         30.82         5.45 o                         
   9   8   1         22.26         13.21         2.88 o                         
   0   9   1        938.36       1659.30       879.45 o                         
   1   9   1         10.02          9.06         3.07 o                         
   2   9   1        211.53        227.65         6.11 o                         
   3   9   1       1134.35       1160.10        18.50 o                         
   4   9   1         85.15         72.86         4.32 o                         
   5   9   1        110.17        110.74         6.56 o                         
   6   9   1        149.30        138.64        11.91 o                         
   7   9   1          1.65          8.60         4.52 o                         
   8   9   1         13.60         15.49         4.47 o                         
   9   9   1        131.16        118.40         7.72 o                         
   1  10   1       1294.70       1392.56        22.19 o                         
   2  10   1        480.34        531.90        11.05 o                         
   3  10   1        436.03        503.66        10.43 o                         
   4  10   1        205.52        193.82         7.30 o                         
   5  10   1         80.33         78.42         6.09 o                         
   6  10   1          0.00         -0.27         4.12 o                         
   7  10   1        136.37        122.20        10.18 o                         
   8  10   1         57.69         54.51         5.95 o                         
   9  10   1         34.38         32.43         5.77 o                         
   0  11   1        540.27        553.82        25.04 o                         
   1  11   1         13.24         22.17         3.31 o                         
   2  11   1        126.43        136.37         5.41 o                         
   3  11   1        983.79       1024.23        18.23 o                         
   4  11   1         56.00         47.18         5.44 o                         
   5  11   1         28.64         27.58         3.82 o                         
   6  11   1        250.03        252.53        14.01 o                         
   7  11   1          1.98          3.49         5.03 o                         
   8  11   1          6.94          3.97         2.81 o                         
   1  12   1        501.02        510.63        21.79 o                         
   2  12   1        278.11        302.51         9.44 o                         
   3  12   1        114.43        127.64         6.67 o                         
   4  12   1        166.87        173.92         8.30 o                         
   5  12   1         65.70         67.04         5.61 o                         
   6  12   1          0.10         -3.19         3.19 o                         
   7  12   1         64.44         69.11        10.25 o                         
   0  13   1        116.15        126.36         9.65 o                         
   1  13   1          0.74         -0.35         2.60 o                         
   2  13   1         33.47         28.33         3.86 o                         
   3  13   1        225.44        234.71         9.59 o                         
   4  13   1         34.22         30.08         4.05 o                         
   5  13   1         29.29         29.67         4.64 o                         
   6  13   1         33.14         27.21         4.72 o                         
   7  13   1          5.49          3.35         2.92 o                         
   1  14   1         33.37         38.29         4.42 o                         
   2  14   1          7.67          7.32         2.45 o                         
   3  14   1          0.01          1.79         2.65 o                         
   4  14   1          0.10          0.79         2.59 o                         
   5  14   1         34.38         36.25         4.51 o                         
   6  14   1          0.65          1.03         2.39 o                         
   0  15   1          0.94          2.19         3.50 o                         
   1  15   1        131.73        111.96         7.94 o                         
   2  15   1          0.02          0.63         2.28 o                         
   3  15   1         91.91         97.37         6.62 o                         
   4  15   1          1.12         -0.77         2.07 o                         
   5  15   1         36.78         33.35         3.79 o                         
   1  16   1         18.65         27.76         4.02 o                         
   2  16   1         10.52         13.10         2.56 o                         
   3  16   1          0.00          0.13         1.45 o                         
   0  17   1         19.51         10.42         3.58 o                         
   1  17   1          0.08          0.27         1.82 o                         
   0   0   2      27029.51      26750.20       635.63 o                         
   1   0   2       9253.83       9158.69       154.13 o                         
   2   0   2       8938.14       8676.66       157.13 o                         
   3   0   2      27738.91      27582.02       525.30 o                         
   4   0   2       2247.64       2630.11        56.29 o                         
   5   0   2       1090.23       1237.83        40.14 o                         
   6   0   2        311.36        287.84        11.50 o                         
   7   0   2         18.14         16.02         4.51 o                         
   8   0   2          8.96          7.23         4.01 o                         
   9   0   2        530.76        611.88        35.74 o                         
  10   0   2          9.49         13.26         6.49 o                         
   1   1   2      13573.31      14247.80       237.48 o                         
   2   1   2       4465.17       4299.11        52.53 o                         
   3   1   2          9.97         10.17         1.68 o                         
   4   1   2         16.14          8.41         1.96 o                         
   5   1   2       2520.55       2618.71        56.24 o                         
   6   1   2        147.67        157.05         5.87 o                         
   7   1   2        906.28        971.74        19.88 o                         
   8   1   2         79.07         65.20         6.00 o                         
   9   1   2          0.04          2.72         3.98 o                         
  10   1   2         21.87         24.36         5.09 o                         
   0   2   2       9414.54       9400.81       191.33 o                         
   1   2   2        875.62        788.78        11.66 o                         
   2   2   2       8360.01       8232.08       112.25 o                         
   3   2   2       4896.94       4886.49        64.54 o                         
   4   2   2       3694.95       4266.61       132.33 o                         
   5   2   2       2220.98       2331.37        51.07 o                         
   6   2   2        244.40        247.12         8.27 o                         
   7   2   2          0.43          3.20         2.67 o                         
   8   2   2          0.20          0.50         3.28 o                         
   9   2   2        297.86        320.25        14.28 o                         
  10   2   2         16.35         18.83         3.97 o                         
   1   3   2        567.29        535.75        11.28 o                         
   2   3   2        700.53        677.63        12.18 o                         
   3   3   2        333.94        423.73         9.26 o                         
   4   3   2       5082.52       5641.38        92.09 o                         
   5   3   2        812.71        864.97        24.00 o                         
   6   3   2        187.83        189.47         7.41 o                         
   7   3   2        332.07        347.31        12.11 o                         
   8   3   2        386.01        410.58        18.12 o                         
   9   3   2          1.10          0.07         3.08 o                         
  10   3   2          2.94          4.41         2.86 o                         
   0   4   2       4929.12       5269.67       119.22 o                         
   1   4   2        431.77        439.26        10.24 o                         
   2   4   2        234.87        204.62         8.98 o                         
   3   4   2       4364.43       4544.42       103.03 o                         
   4   4   2        393.42        477.85        17.96 o                         
   5   4   2         58.34         53.47         5.27 o                         
   6   4   2        878.12        910.14        20.92 o                         
   7   4   2          7.23         10.42         2.96 o                         
   8   4   2          0.08          0.38         2.90 o                         
   9   4   2        203.13        231.24        11.12 o                         
  10   4   2         27.37         33.29         4.42 o                         
   1   5   2       2138.42       2077.92        44.49 o                         
   2   5   2        361.46        337.41        10.05 o                         
   3   5   2        284.03        361.03        11.60 o                         
   4   5   2       2355.69       2529.15        59.44 o                         
   5   5   2        824.25        883.97        17.99 o                         
   6   5   2          8.94          5.19         2.27 o                         
   7   5   2        124.11        145.44         9.43 o                         
   8   5   2        330.21        356.56        12.29 o                         
   9   5   2         15.04         10.10         3.36 o                         
  10   5   2         13.83         15.64         3.38 o                         
   0   6   2       3959.73       4081.15        83.29 o                         
   1   6   2        802.72        705.68        16.27 o                         
   2   6   2       2297.94       2469.54        66.35 o                         
   3   6   2       1409.23       1412.85        43.11 o                         
   4   6   2        385.75        411.81        18.02 o                         
   5   6   2        269.57        275.78         9.59 o                         
   6   6   2        482.32        452.35        13.82 o                         
   7   6   2         24.46         28.68         5.47 o                         
   8   6   2         40.14         35.38         4.57 o                         
   9   6   2        161.34        167.71         8.51 o                         
  10   6   2         31.46         31.39         3.42 o                         
   1   7   2        513.42        454.57        14.01 o                         
   2   7   2        444.49        429.09        13.69 o                         
   3   7   2        136.94        163.70         9.44 o                         
   4   7   2       2029.20       2134.65        34.50 o                         
   5   7   2        494.78        525.94        23.66 o                         
   6   7   2         16.74         21.50         4.86 o                         
   7   7   2        145.21        163.07        14.76 o                         
   8   7   2        223.83        222.62        14.92 o                         
   9   7   2          2.15          2.84         2.46 o                         
  10   7   2          8.20          3.14         2.37 o                         
   0   8   2       1983.93       2068.57        80.35 o                         
   1   8   2        100.02        104.70         6.83 o                         
   2   8   2         94.60        101.26         7.00 o                         
   3   8   2       1438.61       1387.77        21.58 o                         
   4   8   2        394.94        414.97        10.85 o                         
   5   8   2        177.82        162.15         7.66 o                         
   6   8   2        302.77        271.73        17.90 o                         
   7   8   2          6.46          3.98         4.00 o                         
   8   8   2         10.78         11.49         4.12 o                         
   9   8   2         88.90         93.85         6.31 o                         
   1   9   2       1493.08       1533.87        26.87 o                         
   2   9   2        459.28        491.91         9.43 o                         
   3   9   2          0.01         -1.92         1.92 o                         
   4   9   2        279.23        281.16         8.51 o                         
   5   9   2        312.51        318.50        10.94 o                         
   6   9   2        115.10        108.80        12.49 o                         
   7   9   2        122.50        126.03        11.34 o                         
   8   9   2         43.22         40.01         5.85 o                         
   9   9   2          5.37          4.29         2.50 o                         
   0  10   2       2046.22       2246.76        64.26 o                         
   1  10   2        683.50        684.78        14.43 o                         
   2  10   2          3.93          2.25         1.70 o                         
   3  10   2       1226.34       1334.15        23.92 o                         
   4  10   2        375.86        382.11        11.92 o                         
   5  10   2        265.15        270.28        11.88 o                         
   6  10   2          0.18         -3.55         4.64 o                         
   7  10   2          2.51          4.77         3.94 o                         
   8  10   2          0.65          1.27         2.53 o                         
   1  11   2        998.48       1043.12        21.82 o                         
   2  11   2        422.77        441.02        10.44 o                         
   3  11   2         42.68         37.48         4.19 o                         
   4  11   2          5.46          1.28         3.45 o                         
   5  11   2        429.56        475.61        17.78 o                         
   6  11   2          7.27         10.56         4.25 o                         
   7  11   2        156.53        154.01        10.77 o                         
   8  11   2          7.01          8.08         3.23 o                         
   0  12   2        760.99        804.32        27.21 o                         
   1  12   2        143.02        155.85         9.11 o                         
   2  12   2         30.54         28.57         3.64 o                         
   3  12   2        659.38        709.07        18.96 o                         
   4  12   2         77.25         70.17         5.65 o                         
   5  12   2         91.06         85.31         6.14 o                         
   6  12   2          3.55          3.18         3.21 o                         
   7  12   2          6.74          5.50         3.23 o                         
   1  13   2        214.38        249.35        11.80 o                         
   2  13   2         63.62         66.32         4.47 o                         
   3  13   2          0.81          0.97         2.86 o                         
   4  13   2        121.76        137.85         7.86 o                         
   5  13   2         89.75        100.84         6.75 o                         
   6  13   2         27.91         25.51         3.99 o                         
   7  13   2         19.03         12.28         5.17 o                         
   0  14   2        207.28        206.16        12.81 o                         
   1  14   2         39.93         35.98         4.33 o                         
   2  14   2         73.61         72.39         4.98 o                         
   3  14   2         54.06         61.89         5.23 o                         
   4  14   2         37.71         33.12         4.70 o                         
   5  14   2          7.25          8.76         4.02 o                         
   6  14   2         63.26         62.44         7.31 o                         
   1  15   2         19.38         24.81         3.69 o                         
   2  15   2         15.96         16.04         2.97 o                         
   3  15   2          5.91          6.57         2.34 o                         
   4  15   2        153.00        120.25         8.34 o                         
   5  15   2         35.89         30.01         3.20 o                         
   0  16   2         93.73         99.43         9.13 o                         
   1  16   2         10.02         14.46         2.60 o                         
   2  16   2          0.80         -0.36         1.86 o                         
   3  16   2         43.42         39.59         3.24 o                         
   1  17   2         36.29         36.69        12.08 o                         
   1   0   3        530.39        571.11        15.15 o                         
   2   0   3       9511.37       8370.59       174.44 o                         
   3   0   3       2270.42       2150.45        46.25 o                         
   4   0   3        184.17        176.95         9.31 o                         
   5   0   3       1909.04       2214.65        54.53 o                         
   6   0   3         30.11         43.69         4.50 o                         
   7   0   3         92.08         80.96         8.91 o                         
   8   0   3       1381.60       1497.94        44.11 o                         
   9   0   3         49.99         52.76        10.43 o                         
  10   0   3        185.99        192.10        20.73 o                         
   0   1   3      13066.83      12381.03       208.41 o                         
   1   1   3       2361.64       2569.81        65.04 o                         
   2   1   3       1435.24       1448.64        19.10 o                         
   3   1   3       3757.97       4079.61        62.98 o                         
   4   1   3       2197.29       2270.08        35.41 o                         
   5   1   3        129.79        137.80         7.22 o                         
   6   1   3       2598.84       2624.16        36.79 o                         
   7   1   3          8.10          6.06         2.29 o                         
   8   1   3        100.86         94.64         7.09 o                         
   9   1   3          0.06         -0.36         3.68 o                         
  10   1   3         36.84         48.16         6.32 o                         
   1   2   3       1271.68       1326.41        19.45 o                         
   2   2   3       4511.91       4354.87        56.57 o                         
   3   2   3         74.53         73.72         2.98 o                         
   4   2   3       4524.83       4279.32        69.73 o                         
   5   2   3          0.53          2.55         2.05 o                         
   6   2   3          7.70          4.94         2.19 o                         
   7   2   3         10.23          8.39         2.36 o                         
   8   2   3       1541.90       1628.31        34.85 o                         
   9   2   3          0.32          0.20         2.94 o                         
  10   2   3        152.52        174.56        10.35 o                         
   0   3   3       8339.17       7653.69       147.60 o                         
   1   3   3         47.09         45.04         3.25 o                         
   2   3   3       2027.55       1953.56        29.40 o                         
   3   3   3        102.43        107.53         4.24 o                         
   4   3   3       1339.01       1365.72        36.70 o                         
   5   3   3        963.31        943.17        25.21 o                         
   6   3   3       2932.60       2957.35        60.18 o                         
   7   3   3        256.25        236.59         8.69 o                         
   8   3   3         52.32         42.54         4.87 o                         
   9   3   3         10.81          6.88         2.86 o                         
  10   3   3         24.97         30.57         4.77 o                         
   1   4   3        392.65        381.14        10.53 o                         
   2   4   3       5226.20       5198.75        81.32 o                         
   3   4   3       1467.64       1725.00        48.06 o                         
   4   4   3        745.57        747.63        26.18 o                         
   5   4   3        108.72         92.95         6.23 o                         
   6   4   3         34.20         47.79         3.99 o                         
   7   4   3        323.02        347.71        11.04 o                         
   8   4   3       1048.86       1155.13        27.45 o                         
   9   4   3          0.04         -0.65         2.57 o                         
  10   4   3        128.13        142.41         8.46 o                         
   0   5   3       7329.74       7774.53       214.38 o                         
   1   5   3          8.02          3.19         1.76 o                         
   2   5   3        783.43        769.04        18.95 o                         
   3   5   3         35.15         51.20         3.97 o                         
   4   5   3       1714.05       1880.24        44.33 o                         
   5   5   3       1647.00       1773.41        28.01 o                         
   6   5   3       1478.08       1455.07        28.96 o                         
   7   5   3          4.89          5.87         2.96 o                         
   8   5   3         70.94         79.96         6.38 o                         
   9   5   3         57.18         47.70         4.98 o                         
  10   5   3         24.85         33.59         4.42 o                         
   1   6   3        308.19        373.29        12.57 o                         
   2   6   3       3703.37       3823.25        79.99 o                         
   3   6   3        317.29        352.74        17.15 o                         
   4   6   3       1753.48       1808.83        64.33 o                         
   5   6   3         34.89         43.50         3.51 o                         
   6   6   3          0.36          1.20         2.15 o                         
   7   6   3        356.86        347.86        15.79 o                         
   8   6   3        845.08        930.99        25.99 o                         
   9   6   3          4.25          5.16         2.31 o                         
  10   6   3         97.70         97.44         6.75 o                         
   0   7   3       4258.41       4047.26       107.85 o                         
   1   7   3          0.61         -0.59         2.18 o                         
   2   7   3        740.48        726.82        27.73 o                         
   3   7   3         33.00         45.50         5.09 o                         
   4   7   3        440.42        383.88        12.13 o                         
   5   7   3        431.42        413.66        11.44 o                         
   6   7   3       1603.66       1545.41        33.01 o                         
   7   7   3         30.85         25.85         4.59 o                         
   8   7   3         28.57         25.66         4.15 o                         
   9   7   3         25.74         21.29         3.74 o                         
  10   7   3         15.56          2.03         3.70 o                         
   1   8   3         66.65         57.66         5.58 o                         
   2   8   3       1485.60       1535.79        36.00 o                         
   3   8   3         25.31         18.74         2.09 o                         
   4   8   3        637.61        615.04        14.62 o                         
   5   8   3         76.88         73.97         5.30 o                         
   6   8   3         10.40         16.10         4.38 o                         
   7   8   3         31.17         35.70         6.25 o                         
   8   8   3        457.99        477.76        17.93 o                         
   9   8   3          3.17          1.62         2.35 o                         
   0   9   3       1853.36       1920.05        43.84 o                         
   1   9   3         23.20         17.52         2.30 o                         
   2   9   3        293.25        303.41         7.48 o                         
   3   9   3         14.98         20.94         2.46 o                         
   4   9   3        654.21        701.29        14.33 o                         
   5   9   3          1.94          3.80         2.91 o                         
   6   9   3        501.36        491.40        20.34 o                         
   7   9   3         19.74         12.41         5.41 o                         
   8   9   3         21.96         20.36         4.14 o                         
   9   9   3          0.88         -1.91         1.91 o                         
   1  10   3          3.67          0.16         2.10 o                         
   2  10   3       1270.07       1338.77        21.94 o                         
   3  10   3        210.10        216.07         7.10 o                         
   4  10   3        400.51        439.36        12.31 o                         
   5  10   3        145.19        142.42         8.85 o                         
   6  10   3          1.72         -0.02         3.83 o                         
   7  10   3          1.88          4.77         3.86 o                         
   8  10   3        273.70        292.46        12.42 o                         
   0  11   3       1176.75       1177.16        34.36 o                         
   1  11   3         32.75         26.17         3.36 o                         
   2  11   3        127.42        128.79         5.85 o                         
   3  11   3        229.91        247.63        12.23 o                         
   4  11   3         88.78         99.08         6.51 o                         
   5  11   3         70.15         76.86         6.14 o                         
   6  11   3        474.15        430.97        17.32 o                         
   7  11   3         44.52         38.79         6.95 o                         
   8  11   3         12.24         10.53         2.43 o                         
   1  12   3          5.08          6.83         3.07 o                         
   2  12   3        303.11        336.43        12.30 o                         
   3  12   3         54.59         56.38         5.03 o                         
   4  12   3        170.30        176.05         9.68 o                         
   5  12   3         71.15         63.34         5.48 o                         
   6  12   3          0.03          0.80         2.63 o                         
   7  12   3          0.23          2.11         3.00 o                         
   0  13   3        304.49        341.11        20.89 o                         
   1  13   3          2.01          6.34         2.72 o                         
   2  13   3         73.71         85.89         5.94 o                         
   3  13   3          0.85         39.02        17.54 o                         
   4  13   3        143.32        157.85         7.98 o                         
   5  13   3         12.26         10.83         2.95 o                         
   6  13   3        116.13        103.24         7.49 o                         
   1  14   3         13.44         12.26         2.93 o                         
   2  14   3        237.75        238.64         9.58 o                         
   3  14   3         25.51         26.51         3.89 o                         
   4  14   3         88.56         98.28         6.75 o                         
   5  14   3         10.39          6.00         2.85 o                         
   6  14   3          0.22         -1.49         2.07 o                         
   0  15   3        189.81        211.39        11.37 o                         
   1  15   3         13.06         15.31         2.81 o                         
   2  15   3         33.82         29.70         3.55 o                         
   3  15   3         10.66          7.53         2.32 o                         
   4  15   3         14.91         13.56         2.44 o                         
   5  15   3         27.11         16.14         3.02 o                         
   1  16   3          0.22          1.27         1.80 o                         
   2  16   3         53.19         56.34         4.71 o                         
   3  16   3          2.58          1.88         1.74 o                         
   0   0   4        186.99        152.50         6.79 o                         
   1   0   4        113.30        119.91         5.01 o                         
   2   0   4       4073.28       4242.42       123.45 o                         
   3   0   4         50.80         37.24         4.18 o                         
   4   0   4         30.70         46.83         4.77 o                         
   5   0   4          1.15          4.09         2.67 o                         
   6   0   4       1651.50       1754.56        45.86 o                         
   7   0   4          0.51         -1.07         4.94 o                         
   8   0   4         27.37         23.23         9.15 o                         
   9   0   4        139.03        124.26        18.67 o                         
  10   0   4          4.02          5.98         4.93 o                         
   1   1   4        546.31        483.96         9.80 o                         
   2   1   4          6.93         14.15         1.56 o                         
   3   1   4          0.59          1.24         1.91 o                         
   4   1   4       2528.32       2589.90        46.82 o                         
   5   1   4        492.95        443.86        14.51 o                         
   6   1   4         47.71         50.06         4.14 o                         
   7   1   4          1.32          5.67         2.64 o                         
   8   1   4        597.12        576.02        19.03 o                         
   9   1   4         34.17         38.91         5.25 o                         
  10   1   4          4.91          4.99         3.11 o                         
   0   2   4       7577.49       7567.67       157.06 o                         
   1   2   4       1432.54       1411.13        23.11 o                         
   2   2   4       2597.97       2714.07        41.23 o                         
   3   2   4        820.21        593.34        12.92 o                         
   4   2   4        361.02        362.08        10.78 o                         
   5   2   4       1692.33       1715.45        36.71 o                         
   6   2   4        725.61        741.86        20.16 o                         
   7   2   4        267.99        224.50        10.37 o                         
   8   2   4        133.90        142.47         8.56 o                         
   9   2   4        150.96        172.56        10.27 o                         
  10   2   4          1.95          0.32         3.07 o                         
   1   3   4       4357.71       4209.48        63.55 o                         
   2   3   4        475.22        470.07        10.09 o                         
   3   3   4        361.20        457.91        12.21 o                         
   4   3   4         14.08         24.33         3.07 o                         
   5   3   4       2290.62       2404.89        50.34 o                         
   6   3   4        100.72        110.33         6.65 o                         
   7   3   4         81.25         96.47         6.12 o                         
   8   3   4        169.73        163.72         9.39 o                         
   9   3   4         25.53         30.62         4.40 o                         
  10   3   4         22.93         21.01         3.79 o                         
   0   4   4       3346.55       3008.73        66.67 o                         
   1   4   4        478.12        391.49         9.82 o                         
   2   4   4         84.73        100.22         5.13 o                         
   3   4   4       5019.45       5029.75        92.04 o                         
   4   4   4        153.55        148.67         8.94 o                         
   5   4   4        674.15        681.99        15.23 o                         
   6   4   4          3.19          3.04         2.35 o                         
   7   4   4         34.00         36.70         4.73 o                         
   8   4   4         52.52         47.74         5.12 o                         
   9   4   4        199.50        231.64        12.14 o                         
  10   4   4          0.92          1.40         2.38 o                         
   1   5   4       5371.50       5900.46       100.45 o                         
   2   5   4       1225.31       1347.55        25.03 o                         
   3   5   4         12.03         13.00         3.17 o                         
   4   5   4          8.32          8.07         2.78 o                         
   5   5   4        836.59        802.80        17.74 o                         
   6   5   4         29.12         25.03         3.71 o                         
   7   5   4        128.28        152.35         9.07 o                         
   8   5   4         72.83         85.04         6.63 o                         
   9   5   4         81.91         86.68         8.35 o                         
  10   5   4          5.98          5.12         2.54 o                         
   0   6   4       3291.65       3736.60       129.88 o                         
   1   6   4       1252.84       1281.50        25.70 o                         
   2   6   4        347.59        314.21        10.33 o                         
   3   6   4       1348.31       1237.07        56.43 o                         
   4   6   4         60.67         54.50         3.83 o                         
   5   6   4       1315.72       1325.84        31.08 o                         
   6   6   4        109.33        116.30         6.74 o                         
   7   6   4         25.92         25.39         4.75 o                         
   8   6   4          7.50          9.32         3.08 o                         
   9   6   4        161.07        146.54         8.59 o                         
  10   6   4          1.38          0.12         2.38 o                         
   1   7   4       1868.52       1879.30        42.40 o                         
   2   7   4        249.93        247.70        10.54 o                         
   3   7   4        148.85        143.40         7.89 o                         
   4   7   4         55.08         50.19         4.60 o                         
   5   7   4       1004.62        951.97        26.43 o                         
   6   7   4         13.13         15.14         3.70 o                         
   7   7   4         88.76         91.13         6.86 o                         
   8   7   4         76.55         60.86         5.45 o                         
   9   7   4         21.45         20.65         3.58 o                         
   0   8   4        464.78        405.32        18.86 o                         
   1   8   4        115.33        109.64         7.16 o                         
   2   8   4          6.65         14.48         2.12 o                         
   3   8   4       1832.79       1712.00        28.20 o                         
   4   8   4          0.51          1.09         2.14 o                         
   5   8   4        153.16        136.73         9.08 o                         
   6   8   4         13.59          9.93         4.32 o                         
   7   8   4         81.02         72.61         6.73 o                         
   8   8   4         56.40         59.08         5.71 o                         
   9   8   4        103.23         83.40         8.81 o                         
   1   9   4        957.89        974.09        17.85 o                         
   2   9   4        102.07        116.13         5.46 o                         
   3   9   4         37.59         40.44         3.40 o                         
   4   9   4         39.94         46.13         4.83 o                         
   5   9   4        420.16        418.45        17.85 o                         
   6   9   4         59.57         50.53         5.99 o                         
   7   9   4          5.43          6.19         4.64 o                         
   8   9   4         79.45         88.95        10.21 o                         
   9   9   4          3.90          1.73         2.02 o                         
   0  10   4        315.82        315.91        24.46 o                         
   1  10   4        168.33        166.09         7.85 o                         
   2  10   4        355.40        355.36        10.62 o                         
   3  10   4         86.35         87.97         5.21 o                         
   4  10   4         11.46          7.77         3.05 o                         
   5  10   4         66.28         74.28         6.97 o                         
   6  10   4        277.25        311.10        18.37 o                         
   7  10   4         14.19         22.60         4.49 o                         
   8  10   4         14.01         12.10         3.71 o                         
   1  11   4         38.32         37.93         4.77 o                         
   2  11   4          0.38          0.15         2.33 o                         
   3  11   4          4.46          1.88         2.58 o                         
   4  11   4        602.28        636.12        17.39 o                         
   5  11   4         52.80         57.74         5.44 o                         
   6  11   4          5.88          4.69         3.50 o                         
   7  11   4          2.28          1.67         3.09 o                         
   8  11   4        111.43         93.88         6.55 o                         
   0  12   4          0.14         -3.02         3.17 o                         
   1  12   4          0.34          1.87         2.34 o                         
   2  12   4        117.19        131.98         7.77 o                         
   3  12   4        108.89         96.16         6.80 o                         
   4  12   4          0.03          2.44         3.23 o                         
   5  12   4         24.47         16.98         3.17 o                         
   6  12   4         90.32         84.07         6.15 o                         
   7  12   4          4.63          4.58         4.28 o                         
   1  13   4        264.86        274.48        13.11 o                         
   2  13   4         27.05         31.11         4.01 o                         
   3  13   4          0.23          1.69         3.10 o                         
   4  13   4          0.47          1.85         2.66 o                         
   5  13   4        122.28        125.25         7.01 o                         
   6  13   4         12.75          7.37         2.26 o                         
   0  14   4        173.73        178.59        11.48 o                         
   1  14   4         78.28         82.87         5.55 o                         
   2  14   4          4.94          5.14         2.54 o                         
   3  14   4        209.24        228.02         9.89 o                         
   4  14   4          0.34         -1.19         2.86 o                         
   5  14   4         47.64         40.04         5.32 o                         
   1  15   4        123.46        115.72        12.42 o                         
   2  15   4         21.63         22.22         3.50 o                         
   3  15   4          7.06          2.66         2.61 o                         
   4  15   4          0.87          2.43         2.34 o                         
   0  16   4          2.71          5.07         3.41 o                         
   1  16   4          7.59          4.27         3.56 o                         
   2  16   4          7.06          4.86         2.98 o                         
   3  16   4         50.43         47.47         4.73 o                         
   1   0   5        153.20        175.51         6.88 o                         
   2   0   5       1494.69       1362.72        35.32 o                         
   3   0   5          0.14         -0.28         2.29 o                         
   4   0   5        181.90        165.72        10.46 o                         
   5   0   5       1725.14       1768.00        46.63 o                         
   6   0   5        165.60        161.28         9.81 o                         
   7   0   5        146.65        147.91        16.05 o                         
   8   0   5        513.95        518.20        37.18 o                         
   9   0   5          3.20          1.84         6.27 o                         
  10   0   5         18.97         12.11         4.93 o                         
   0   1   5       1279.18       1112.69        24.54 o                         
   1   1   5         87.87         78.38         3.15 o                         
   2   1   5          5.45          7.31         1.57 o                         
   3   1   5        741.42        635.40        16.80 o                         
   4   1   5       1728.77       1916.79        41.79 o                         
   5   1   5       1403.22       1414.11        29.68 o                         
   6   1   5        168.13        172.49         7.58 o                         
   7   1   5        630.70        664.61        19.58 o                         
   8   1   5         75.01         81.29         7.54 o                         
   9   1   5        113.46        117.06         9.13 o                         
  10   1   5         27.78         20.71         4.75 o                         
   1   2   5        596.39        468.66        10.10 o                         
   2   2   5        398.34        338.78         8.19 o                         
   3   2   5          4.05          8.87         2.41 o                         
   4   2   5       1703.17       1697.12        35.61 o                         
   5   2   5       1954.94       1826.98        38.05 o                         
   6   2   5          2.27          6.66         2.04 o                         
   7   2   5        301.90        307.19        13.44 o                         
   8   2   5        712.89        823.65        26.33 o                         
   9   2   5          3.58          7.74         3.06 o                         
  10   2   5         16.52         12.29         3.55 o                         
   0   3   5       5773.54       5652.67       141.87 o                         
   1   3   5       4287.59       4154.76        65.87 o                         
   2   3   5       1110.41       1182.26        23.14 o                         
   3   3   5       2277.16       2058.43        39.69 o                         
   4   3   5       2510.79       2648.49        60.41 o                         
   5   3   5        516.95        484.63        11.11 o                         
   6   3   5       1008.22        963.50        21.37 o                         
   7   3   5        171.45        177.02        11.09 o                         
   8   3   5         57.96         67.67         7.16 o                         
   9   3   5        192.21        201.87        21.43 o                         
  10   3   5         21.29         13.29         3.07 o                         
   1   4   5       5249.49       5402.56        92.77 o                         
   2   4   5       4577.72       4660.89       102.37 o                         
   3   4   5       2326.35       2433.28        48.25 o                         
   4   4   5       3035.87       3109.50        80.80 o                         
   5   4   5       1001.27        998.93        19.69 o                         
   6   4   5        124.55        119.09         6.64 o                         
   7   4   5        106.66        117.41         8.44 o                         
   8   4   5        617.46        608.35        22.76 o                         
   9   4   5         62.09         44.45         5.99 o                         
  10   4   5         30.36         24.65         3.13 o                         
   0   5   5       5737.48       5798.10       148.23 o                         
   1   5   5       4686.37       4702.18        91.01 o                         
   2   5   5        917.51        911.04        22.11 o                         
   3   5   5       2605.30       2530.18        50.51 o                         
   4   5   5       1173.02       1206.51        32.78 o                         
   5   5   5        197.67        171.07         7.56 o                         
   6   5   5        437.04        428.44        13.73 o                         
   7   5   5         99.16         99.28         9.17 o                         
   8   5   5        199.29        219.82        11.79 o                         
   9   5   5         66.19         73.14         6.64 o                         
  10   5   5          6.67          7.54         1.92 o                         
   1   6   5       2138.45       2332.84        47.21 o                         
   2   6   5        790.15        755.55        19.91 o                         
   3   6   5         81.63         80.32         7.03 o                         
   4   6   5       1003.11        932.78        19.39 o                         
   5   6   5       1210.02       1236.40        28.59 o                         
   6   6   5        123.45        126.58         7.04 o                         
   7   6   5         84.85         90.77         7.53 o                         
   8   6   5        370.65        383.26        16.65 o                         
   9   6   5         41.44         26.36         4.05 o                         
  10   6   5         32.81         29.68         8.06 o                         
   0   7   5       2430.21       2422.50        70.77 o                         
   1   7   5        725.36        716.41        22.60 o                         
   2   7   5        234.52        240.26        11.01 o                         
   3   7   5       1460.53       1285.40        24.07 o                         
   4   7   5        683.68        661.60        15.35 o                         
   5   7   5        256.47        251.11        10.71 o                         
   6   7   5        434.26        430.90        15.72 o                         
   7   7   5        110.40        108.82         8.00 o                         
   8   7   5         49.63         48.57         4.89 o                         
   9   7   5         92.17         86.70         6.93 o                         
   1   8   5       1146.21       1146.96        21.07 o                         
   2   8   5       1040.02       1045.31        20.01 o                         
   3   8   5        353.93        345.91         9.78 o                         
   4   8   5        970.18        940.01        19.90 o                         
   5   8   5        457.20        438.98        16.59 o                         
   6   8   5          0.23         -3.05         3.05 o                         
   7   8   5         94.62         98.12         8.39 o                         
   8   8   5        326.50        307.02        12.67 o                         
   9   8   5          6.03          3.00         2.10 o                         
   0   9   5        799.56        795.11        20.94 o                         
   1   9   5        676.21        586.80        13.91 o                         
   2   9   5        207.07        205.59         7.80 o                         
   3   9   5        442.19        422.83        12.06 o                         
   4   9   5        643.13        663.32        16.58 o                         
   5   9   5         89.10         80.58         8.56 o                         
   6   9   5        113.58        101.70         8.98 o                         
   7   9   5         95.27         93.92        10.31 o                         
   8   9   5         11.05          9.84         3.30 o                         
   9   9   5         67.20         57.78         9.30 o                         
   1  10   5         88.56        105.15         6.42 o                         
   2  10   5         32.09         43.25         4.03 o                         
   3  10   5         16.05         12.02         2.60 o                         
   4  10   5         18.61         14.45         4.17 o                         
   5  10   5        345.77        390.95        14.93 o                         
   6  10   5          6.28          5.81         3.63 o                         
   7  10   5         44.61         47.12         5.62 o                         
   8  10   5        114.20        111.05         7.99 o                         
   0  11   5         77.32         93.27        11.26 o                         
   1  11   5        133.13        117.94         7.27 o                         
   2  11   5         27.02         24.49         3.99 o                         
   3  11   5        140.78        153.32         8.16 o                         
   4  11   5         30.05         34.93         4.38 o                         
   5  11   5        173.20        196.50         9.47 o                         
   6  11   5          6.60          8.72         3.64 o                         
   7  11   5        113.24        108.22         8.52 o                         
   8  11   5         10.88          8.28         3.28 o                         
   1  12   5         18.82         14.79         4.29 o                         
   2  12   5         44.55         36.88         5.95 o                         
   3  12   5          9.05          8.14         3.22 o                         
   4  12   5         68.09         61.99         6.78 o                         
   5  12   5        141.38        156.93         9.24 o                         
   6  12   5          9.99         11.55         3.34 o                         
   7  12   5         18.88         16.79         3.82 o                         
   0  13   5        179.30        181.31        22.84 o                         
   1  13   5        171.52        157.70        10.50 o                         
   2  13   5        124.23        128.23         9.04 o                         
   3  13   5        112.38        113.27         8.10 o                         
   4  13   5        134.10        130.03         7.56 o                         
   5  13   5         11.90         11.80         2.78 o                         
   6  13   5         38.39         34.36         3.86 o                         
   1  14   5        259.24        271.90        12.46 o                         
   2  14   5         73.07         67.79         5.14 o                         
   3  14   5         59.13         54.49         5.90 o                         
   4  14   5        106.18         94.39         7.98 o                         
   5  14   5         41.01         37.71         5.39 o                         
   0  15   5        109.63        113.57        11.79 o                         
   1  15   5         45.19         37.22         5.38 o                         
   2  15   5         11.02          9.39         3.20 o                         
   3  15   5         91.54         88.08         6.60 o                         
   4  15   5         17.71         12.45         2.86 o                         
   1  16   5         43.19         32.62         5.28 o                         
   2  16   5         21.89         16.01         3.41 o                         
   0   0   6        360.40        381.48        21.42 o                         
   1   0   6        494.04        559.86        17.79 o                         
   2   0   6       2544.70       2462.72        60.93 o                         
   3   0   6          0.11          7.77         4.65 o                         
   4   0   6         80.22         87.79         9.44 o                         
   5   0   6        115.59        127.52         6.49 o                         
   6   0   6        663.85        665.09        19.70 o                         
   7   0   6         50.87         46.87         8.18 o                         
   8   0   6         11.68         18.68         8.02 o                         
   9   0   6         49.57         39.57        11.80 o                         
  10   0   6         64.62         49.14        19.45 o                         
   1   1   6       1782.74       1863.40        34.00 o                         
   2   1   6        108.94        216.49         8.34 o                         
   3   1   6        272.46        303.97        11.15 o                         
   4   1   6       1963.14       2001.55        41.99 o                         
   5   1   6         15.39         14.77         1.86 o                         
   6   1   6          0.47          0.77         2.08 o                         
   7   1   6          7.13          2.92         3.28 o                         
   8   1   6        683.36        687.75        26.28 o                         
   9   1   6         19.17         17.17         4.22 o                         
  10   1   6          9.01          6.75         3.39 o                         
   0   2   6        257.65        163.96         8.89 o                         
   1   2   6        105.81        100.73         4.26 o                         
   2   2   6       2735.09       2897.54        53.44 o                         
   3   2   6        454.69        501.49        15.81 o                         
   4   2   6        766.09        774.58        24.06 o                         
   5   2   6        190.32        193.03         6.52 o                         
   6   2   6        692.49        716.25        16.22 o                         
   7   2   6        241.32        259.95        18.70 o                         
   8   2   6         99.78        111.43         8.82 o                         
   9   2   6          7.26         12.85         3.28 o                         
  10   2   6        101.68         89.82         7.10 o                         
   1   3   6       1069.86       1193.91        24.19 o                         
   2   3   6       5250.46       5439.63        89.46 o                         
   3   3   6         25.34         17.40         3.56 o                         
   4   3   6       1911.75       1892.92        50.31 o                         
   5   3   6         38.11         31.62         2.75 o                         
   6   3   6         17.66         21.21         3.11 o                         
   7   3   6         35.46         33.15         4.61 o                         
   8   3   6        568.34        603.75        35.14 o                         
   9   3   6          7.07          8.37         3.50 o                         
  10   3   6         66.48         63.37         6.04 o                         
   0   4   6      24816.48      25963.47       572.89 o                         
   1   4   6        596.96        681.69        18.28 o                         
   2   4   6       2299.93       2352.36        49.28 o                         
   3   4   6          4.83          7.69         3.56 o                         
   4   4   6       1702.53       1697.96        40.46 o                         
   5   4   6        106.21        108.87         6.30 o                         
   6   4   6        446.30        444.40        14.31 o                         
   7   4   6        127.22        134.62         9.06 o                         
   8   4   6        219.72        225.91        14.38 o                         
   9   4   6         10.98         13.31         3.73 o                         
  10   4   6         17.48         12.86         3.33 o                         
   1   5   6        440.32        387.84        14.96 o                         
   2   5   6       4876.22       4754.58        98.84 o                         
   3   5   6        193.09        214.56         8.43 o                         
   4   5   6       1660.64       1705.24        32.57 o                         
   5   5   6         12.53         11.83         2.47 o                         
   6   5   6         24.33         33.23         4.05 o                         
   7   5   6         10.12         13.94         3.88 o                         
   8   5   6        191.15        207.92        10.16 o                         
   9   5   6          8.65          7.35         3.02 o                         
  10   5   6         73.58         64.13         5.46 o                         
   0   6   6       3198.02       3191.58        99.81 o                         
   1   6   6        154.21        182.97         9.73 o                         
   2   6   6       1783.50       1805.81        54.32 o                         
   3   6   6        326.92        384.76        11.95 o                         
   4   6   6        668.29        608.22        14.76 o                         
   5   6   6         87.54         84.78         7.77 o                         
   6   6   6        349.79        337.96        16.08 o                         
   7   6   6         87.94         82.50         7.32 o                         
   8   6   6        132.63        141.10         9.72 o                         
   9   6   6          6.12          2.87         2.40 o                         
   1   7   6        342.25        341.93        15.04 o                         
   2   7   6       1549.37       1594.26        26.35 o                         
   3   7   6         76.54         78.11         4.18 o                         
   4   7   6       1227.58       1161.59        22.76 o                         
   5   7   6          8.35          5.96         2.72 o                         
   6   7   6          6.81          8.54         3.29 o                         
   7   7   6         28.11         24.10         4.21 o                         
   8   7   6        275.85        274.50        11.66 o                         
   9   7   6          7.30          4.91         2.23 o                         
   0   8   6       4875.93       4975.30        90.06 o                         
   1   8   6         79.11         89.75         5.44 o                         
   2   8   6        648.71        671.11        14.91 o                         
   3   8   6         11.69         11.01         2.33 o                         
   4   8   6        566.15        533.99        13.74 o                         
   5   8   6         61.29         52.99         5.53 o                         
   6   8   6        348.55        327.69        15.20 o                         
   7   8   6         79.66         68.23         9.03 o                         
   8   8   6         55.65         72.24         6.75 o                         
   9   8   6          0.85          2.67         1.77 o                         
   1   9   6         88.67         90.37         5.34 o                         
   2   9   6        883.03        873.71        18.89 o                         
   3   9   6         15.73         18.42         2.77 o                         
   4   9   6        400.26        405.26        13.29 o                         
   5   9   6          4.56          6.17         3.08 o                         
   6   9   6          0.06         -2.62         3.12 o                         
   7   9   6          8.99         10.69         4.09 o                         
   8   9   6        215.55        227.16        10.96 o                         
   0  10   6          6.15          8.02         4.68 o                         
   1  10   6         54.79         51.13         4.32 o                         
   2  10   6        176.57        163.72         8.15 o                         
   3  10   6         84.65        102.81         7.23 o                         
   4  10   6         32.27         29.64         4.18 o                         
   5  10   6         61.16         52.27         5.96 o                         
   6  10   6        150.50        145.96         9.50 o                         
   7  10   6         24.10         26.36         4.61 o                         
   8  10   6          4.62          3.71         2.29 o                         
   1  11   6        118.32        123.14         9.26 o                         
   2  11   6        125.49        121.68         8.23 o                         
   3  11   6         58.67         61.98         5.83 o                         
   4  11   6        316.66        342.49        13.19 o                         
   5  11   6          0.80          4.22         3.08 o                         
   6  11   6          0.84         -0.32         3.06 o                         
   7  11   6          3.38          3.87         2.80 o                         
   0  12   6         47.11         62.34        12.07 o                         
   1  12   6          4.26          6.94         4.71 o                         
   2  12   6        196.42        201.29        10.19 o                         
   3  12   6          2.15          0.62         3.23 o                         
   4  12   6         11.83         15.67         3.96 o                         
   5  12   6         30.33         31.25         4.89 o                         
   6  12   6        106.97        100.20        10.06 o                         
   7  12   6         12.34         11.06         2.15 o                         
   1  13   6         21.50         25.20         4.79 o                         
   2  13   6        323.01        353.51        15.76 o                         
   3  13   6          0.20         -1.35         2.91 o                         
   4  13   6        121.06        132.07         9.82 o                         
   5  13   6         12.89          8.51         2.91 o                         
   6  13   6          1.93         -1.57         1.81 o                         
   0  14   6        634.54        684.08        34.38 o                         
   1  14   6          0.07          0.54         3.43 o                         
   2  14   6         26.97         29.07         3.81 o                         
   3  14   6          5.48          8.30         3.35 o                         
   4  14   6         72.13         67.71         6.25 o                         
   5  14   6         28.36         14.96         3.09 o                         
   1  15   6          9.45          2.52         2.96 o                         
   2  15   6        101.70        111.06         8.03 o                         
   3  15   6          4.94          5.62         2.18 o                         
   4  15   6         62.18         54.05         7.64 o                         
   0  16   6         77.45         80.36         7.80 o                         
   1  16   6          7.09          1.22         2.05 o                         
   2  16   6         51.23         53.70        11.69 o                         
   1   0   7        407.41        341.28        13.43 o                         
   2   0   7        497.45        541.77        19.10 o                         
   3   0   7        358.98        283.74        18.06 o                         
   4   0   7        191.77        259.35        25.19 o                         
   5   0   7       1359.72       1287.06        33.81 o                         
   6   0   7        265.08        249.28        10.75 o                         
   7   0   7        525.71        534.04        25.96 o                         
   8   0   7          5.84          2.89         5.00 o                         
   9   0   7          2.09         -4.92         4.92 o                         
  10   0   7          2.06          3.33         4.23 o                         
   0   1   7          4.59         14.14         7.09 o                         
   1   1   7        117.85        158.12         6.31 o                         
   2   1   7          3.86          7.12         2.00 o                         
   3   1   7       1548.62       1407.75        33.24 o                         
   4   1   7         88.09         84.45         6.73 o                         
   5   1   7        722.35        728.71        13.58 o                         
   6   1   7        380.58        384.81        10.91 o                         
   7   1   7        409.47        437.42        15.37 o                         
   8   1   7         24.38         21.78         4.49 o                         
   9   1   7        310.53        315.50        18.66 o                         
  10   1   7          7.80          5.47         3.32 o                         
   1   2   7       1618.23       1372.37        28.65 o                         
   2   2   7        969.62       1055.17        26.61 o                         
   3   2   7         20.22         15.44         4.26 o                         
   4   2   7        161.98        190.31        10.79 o                         
   5   2   7       1275.81       1255.03        19.96 o                         
   6   2   7         68.39         62.49         4.70 o                         
   7   2   7        511.11        515.40        16.44 o                         
   8   2   7         84.38         83.91        11.18 o                         
   9   2   7          0.36          3.84         2.80 o                         
  10   2   7         11.40          6.51         3.44 o                         
   0   3   7       3057.80       3220.58        95.91 o                         
   1   3   7       1490.36       1577.27        37.12 o                         
   2   3   7         45.16         32.00         4.14 o                         
   3   3   7       3333.05       3136.95        78.81 o                         
   4   3   7          2.69          2.69         2.25 o                         
   5   3   7        161.01        152.26         5.52 o                         
   6   3   7        744.34        730.36        16.44 o                         
   7   3   7        142.29        150.14         8.63 o                         
   8   3   7          6.02          3.80         3.29 o                         
   9   3   7        351.97        335.70        14.50 o                         
  10   3   7         18.37          8.39         2.44 o                         
   1   4   7       5243.19       5501.65       120.25 o                         
   2   4   7       4214.86       4584.97        85.18 o                         
   3   4   7        733.93        849.38        31.36 o                         
   4   4   7        119.17        100.66         5.00 o                         
   5   4   7        853.65        833.26        16.42 o                         
   6   4   7         17.19         13.97         3.19 o                         
   7   4   7        285.49        287.84        12.88 o                         
   8   4   7         30.35         23.33         3.57 o                         
   9   4   7         34.11         30.11         4.40 o                         
  10   4   7         33.85         33.87         4.32 o                         
   0   5   7       2024.96       1888.05        63.39 o                         
   1   5   7       1629.23       1473.91        36.66 o                         
   2   5   7        362.78        332.03        13.25 o                         
   3   5   7       1964.34       1888.33        32.63 o                         
   4   5   7         23.30         31.28         3.47 o                         
   5   5   7         91.20         91.26         5.28 o                         
   6   5   7        693.39        700.03        22.53 o                         
   7   5   7         67.16         80.95         7.65 o                         
   8   5   7          6.90          8.19         3.25 o                         
   9   5   7        165.05        142.86         9.04 o                         
   1   6   7       1614.84       1535.32        36.57 o                         
   2   6   7        533.40        599.38        19.58 o                         
   3   6   7        110.13         97.81         4.65 o                         
   4   6   7         74.27         78.33         5.38 o                         
   5   6   7        702.84        726.54        18.57 o                         
   6   6   7          3.24          4.26         3.29 o                         
   7   6   7        161.57        179.39        10.72 o                         
   8   6   7         24.73         18.43         3.63 o                         
   9   6   7         24.32         25.98         3.80 o                         
   0   7   7        448.84        513.09        18.05 o                         
   1   7   7        365.00        372.37        10.87 o                         
   2   7   7         53.89         51.57         3.86 o                         
   3   7   7       1654.37       1547.74        28.01 o                         
   4   7   7         28.75         29.87         3.42 o                         
   5   7   7         89.36         77.48         7.31 o                         
   6   7   7        510.12        506.47        20.72 o                         
   7   7   7         82.40         84.38         8.52 o                         
   8   7   7          1.45         -0.31         2.34 o                         
   9   7   7        153.68        144.71         7.64 o                         
   1   8   7       1476.46       1519.11        27.38 o                         
   2   8   7       1248.37       1263.55        24.55 o                         
   3   8   7        141.54        156.24         7.64 o                         
   4   8   7          8.22         14.12         2.73 o                         
   5   8   7        469.12        465.93        16.13 o                         
   6   8   7         27.32         20.41         4.24 o                         
   7   8   7        157.90        165.83         9.73 o                         
   8   8   7         20.59         24.14         3.49 o                         
   9   8   7          1.10          4.23         4.59 o                         
   0   9   7        769.61        798.30        26.73 o                         
   1   9   7        352.77        335.30        10.43 o                         
   2   9   7         18.11         16.79         2.90 o                         
   3   9   7        393.85        402.05        13.25 o                         
   4   9   7          0.09          0.17         2.96 o                         
   5   9   7         92.70         77.33         6.30 o                         
   6   9   7        177.64        196.59        12.54 o                         
   7   9   7         91.46        106.90         7.72 o                         
   8   9   7          4.44          1.12         2.08 o                         
   1  10   7         66.75         68.07         4.92 o                         
   2  10   7         20.97         25.68         4.70 o                         
   3  10   7         16.52         18.08         4.12 o                         
   4  10   7         22.44         14.53         3.76 o                         
   5  10   7        230.79        256.69        12.22 o                         
   6  10   7         45.08         34.90         4.96 o                         
   7  10   7         77.87         80.50         6.61 o                         
   8  10   7          1.09          0.77         1.77 o                         
   0  11   7        175.57        184.08        14.82 o                         
   1  11   7         69.24         71.85         6.79 o                         
   2  11   7          4.63          1.99         3.27 o                         
   3  11   7        212.23        225.08         9.92 o                         
   4  11   7         56.73         55.72         5.19 o                         
   5  11   7        132.61        122.96         7.37 o                         
   6  11   7         70.53         73.74         6.31 o                         
   7  11   7         61.42         53.95         5.47 o                         
   1  12   7        141.58        168.08        12.19 o                         
   2  12   7         26.53         32.40         4.78 o                         
   3  12   7         14.91         15.54         4.10 o                         
   4  12   7          0.11          0.88         3.25 o                         
   5  12   7        156.99        170.09        10.35 o                         
   6  12   7         12.62          7.75         3.16 o                         
   0  13   7        324.33        353.68        24.24 o                         
   1  13   7        159.37        156.62         9.94 o                         
   2  13   7         11.32          9.32         4.19 o                         
   3  13   7        142.27        146.16         8.89 o                         
   4  13   7          1.49         -0.98         3.01 o                         
   5  13   7         28.66         23.83         3.57 o                         
   6  13   7         40.66         34.10         4.55 o                         
   1  14   7        186.44        192.54        10.38 o                         
   2  14   7        153.65        163.27        10.10 o                         
   3  14   7         34.83         23.46         4.17 o                         
   4  14   7          0.04         -2.14         2.70 o                         
   5  14   7         48.94         43.13         5.79 o                         
   0  15   7         20.78         25.67         5.95 o                         
   1  15   7         37.82         33.08         4.82 o                         
   2  15   7          1.90          0.51         2.47 o                         
   3  15   7         86.51         77.57         6.80 o                         
   0   0   8       2332.68       2043.57        74.91 o                         
   1   0   8         46.18         78.46         7.18 o                         
   2   0   8        454.49        478.31        20.08 o                         
   3   0   8        680.49        697.99        32.55 o                         
   4   0   8          4.68          5.08         2.64 o                         
   5   0   8         31.53         28.96         3.85 o                         
   6   0   8       2293.74       2243.65        45.88 o                         
   7   0   8         29.33         25.29         6.28 o                         
   8   0   8          0.18         -2.76         5.62 o                         
   9   0   8         16.71         12.39         7.70 o                         
  10   0   8         50.02         42.85         6.32 o                         
   1   1   8         11.95         38.00         3.57 o                         
   2   1   8        899.96        764.84        19.40 o                         
   3   1   8        351.22        407.56        16.38 o                         
   4   1   8       3677.72       3582.43        52.33 o                         
   5   1   8        125.24        112.35         4.93 o                         
   6   1   8         44.30         46.16         3.80 o                         
   7   1   8        123.76        123.13        12.18 o                         
   8   1   8        308.47        328.43        15.30 o                         
   9   1   8         17.41         20.55         5.31 o                         
  10   1   8         42.59         36.70         5.51 o                         
   0   2   8       4026.77       4082.55       121.22 o                         
   1   2   8         57.60         75.67         5.51 o                         
   2   2   8        821.13        794.34        25.09 o                         
   3   2   8       1901.59       1920.67        46.65 o                         
   4   2   8        250.15        250.74         9.29 o                         
   5   2   8          3.10          0.76         1.74 o                         
   6   2   8        797.44        743.78        17.73 o                         
   7   2   8         16.34         13.14         3.10 o                         
   8   2   8         18.66         29.39         4.87 o                         
   9   2   8         97.97         84.13        10.50 o                         
  10   2   8         42.96         26.11         9.00 o                         
   1   3   8       1404.74       1362.20        33.88 o                         
   2   3   8       1867.67       1793.11        37.87 o                         
   3   3   8         79.05        129.58        13.55 o                         
   4   3   8        537.68        477.39        10.71 o                         
   5   3   8        268.17        262.59         8.51 o                         
   6   3   8         23.22         25.88         3.51 o                         
   7   3   8        400.38        423.62        14.98 o                         
   8   3   8         89.11         93.51         8.38 o                         
   9   3   8          8.52         10.17         3.58 o                         
   0   4   8       3507.62       3457.42       120.42 o                         
   1   4   8        751.33        823.10        35.97 o                         
   2   4   8        245.44        209.51        10.14 o                         
   3   4   8       2697.81       2681.75        49.58 o                         
   4   4   8        223.96        199.17         7.25 o                         
   5   4   8         34.04         31.40         3.29 o                         
   6   4   8        203.87        199.79        10.50 o                         
   7   4   8         43.20         36.81         5.63 o                         
   8   4   8          0.06          0.16         2.63 o                         
   9   4   8         92.19         81.39         6.76 o                         
   1   5   8        582.23        536.92        21.74 o                         
   2   5   8       1228.74       1228.32        29.33 o                         
   3   5   8        347.08        346.13        11.25 o                         
   4   5   8        221.35        234.10        12.32 o                         
   5   5   8        225.66        228.68         8.27 o                         
   6   5   8         11.78          8.38         2.92 o                         
   7   5   8        270.97        290.29        13.90 o                         
   8   5   8         42.35         42.68         4.96 o                         
   9   5   8          0.46         -0.74         2.44 o                         
   0   6   8       2129.17       2101.42        59.06 o                         
   1   6   8         91.61        121.29         7.45 o                         
   2   6   8        128.60        137.62         6.36 o                         
   3   6   8       1524.30       1513.17        26.59 o                         
   4   6   8        462.74        474.98        15.52 o                         
   5   6   8         56.24         63.55         5.97 o                         
   6   6   8        143.02        141.95         9.33 o                         
   7   6   8         23.59         15.16         3.68 o                         
   8   6   8          0.10          0.75         2.37 o                         
   9   6   8         65.58         58.69         5.44 o                         
   1   7   8        403.78        386.81        13.94 o                         
   2   7   8        867.07        804.29        16.45 o                         
   3   7   8        175.02        181.96         7.72 o                         
   4   7   8        249.36        216.32         9.19 o                         
   5   7   8        166.69        168.32        11.10 o                         
   6   7   8          0.78          4.03         2.77 o                         
   7   7   8        273.29        283.29        11.73 o                         
   8   7   8         48.60         47.59         4.18 o                         
   9   7   8          4.27          4.90         2.70 o                         
   0   8   8        884.48        867.95        28.30 o                         
   1   8   8        333.27        348.92        12.09 o                         
   2   8   8          0.28          1.26         2.40 o                         
   3   8   8        926.79        942.02        20.76 o                         
   4   8   8         38.30         29.06         4.22 o                         
   5   8   8          0.21          2.21         3.08 o                         
   6   8   8        142.96        143.26         7.81 o                         
   7   8   8          2.41          3.50         2.73 o                         
   8   8   8          4.17          2.25         2.19 o                         
   1   9   8        164.80        160.53         7.47 o                         
   2   9   8        165.66        168.85         8.45 o                         
   3   9   8          0.64          3.71         3.01 o                         
   4   9   8        281.82        291.09        18.59 o                         
   5   9   8         67.19         68.14         5.88 o                         
   6   9   8         16.50         11.37         3.13 o                         
   7   9   8         62.97         66.29         5.97 o                         
   8   9   8         58.88         66.06         5.12 o                         
   0  10   8        323.24        308.46        17.85 o                         
   1  10   8         71.47         76.61         6.77 o                         
   2  10   8        310.47        349.57        16.76 o                         
   3  10   8        187.07        203.76        14.16 o                         
   4  10   8         27.82         26.25         5.09 o                         
   5  10   8         15.25          8.21         3.57 o                         
   6  10   8        241.40        257.10        11.74 o                         
   7  10   8          2.99          0.27         2.57 o                         
   1  11   8         11.84         21.91         9.47 o                         
   2  11   8        131.56        129.62         8.70 o                         
   3  11   8        125.15        119.11         8.17 o                         
   4  11   8        497.03        476.13        16.66 o                         
   5  11   8         16.64         20.58         3.29 o                         
   6  11   8          7.25          5.20         2.83 o                         
   7  11   8         34.52         32.83         3.52 o                         
   0  12   8        137.23        123.49        12.59 o                         
   1  12   8          0.44          3.90         4.21 o                         
   2  12   8         84.08         75.20         7.13 o                         
   3  12   8        127.01        122.62         8.81 o                         
   4  12   8         16.14         16.14         3.99 o                         
   5  12   8          0.57         -0.92         2.50 o                         
   6  12   8        141.71        134.96         6.94 o                         
   1  13   8        112.24        143.27         8.20 o                         
   2  13   8         57.18         61.79         6.39 o                         
   3  13   8          1.87          1.61         4.46 o                         
   4  13   8         51.08         41.19         5.49 o                         
   5  13   8         15.08         12.42         3.18 o                         
   0  14   8        123.11        129.68        12.80 o                         
   1  14   8         23.13         22.40         3.87 o                         
   2  14   8          4.81          4.77         3.15 o                         
   3  14   8        151.62        135.70         7.39 o                         
   4  14   8         19.60         17.86         3.25 o                         
   1  15   8         28.09         27.24         4.67 o                         
   2  15   8         58.82         53.43         4.57 o                         
   1   0   9        303.84        299.76        15.83 o                         
   2   0   9       2395.90       2236.54        74.01 o                         
   3   0   9        959.92        899.10        33.70 o                         
   4   0   9       2010.33       2036.30        45.96 o                         
   5   0   9        537.18        540.87        17.49 o                         
   6   0   9        330.93        300.10        18.87 o                         
   7   0   9        145.00        148.28        13.06 o                         
   8   0   9        133.72        117.87        11.04 o                         
   9   0   9          4.97          4.35         4.75 o                         
   0   1   9       4846.40       5022.57       131.76 o                         
   1   1   9         71.35         65.67         5.11 o                         
   2   1   9        129.53        127.07        10.62 o                         
   3   1   9        372.39        355.14        10.79 o                         
   4   1   9        468.32        437.50        10.82 o                         
   5   1   9        290.26        295.99         8.99 o                         
   6   1   9       1938.08       1857.42        39.36 o                         
   7   1   9         76.68         79.82         6.82 o                         
   8   1   9         10.43         12.93         4.26 o                         
   9   1   9         37.67         35.30         7.04 o                         
   1   2   9        268.96        238.43        12.57 o                         
   2   2   9       3642.23       3755.45       101.61 o                         
   3   2   9         12.08         12.25         2.46 o                         
   4   2   9       1748.36       1605.37        26.98 o                         
   5   2   9          1.47         -0.80         2.20 o                         
   6   2   9         82.23         72.38         6.66 o                         
   7   2   9         16.19         15.48         3.86 o                         
   8   2   9        212.29        238.13        12.99 o                         
   9   2   9          3.53          0.38         4.26 o                         
   0   3   9       6536.37       6529.64       217.18 o                         
   1   3   9          0.37          0.02         2.85 o                         
   2   3   9          2.33          2.16         2.64 o                         
   3   3   9         87.96        105.19         4.94 o                         
   4   3   9        363.81        361.89         9.89 o                         
   5   3   9         66.63         58.67         4.18 o                         
   6   3   9       1428.21       1460.53        30.45 o                         
   7   3   9          5.99          6.46         2.71 o                         
   8   3   9         30.78         27.93         6.81 o                         
   9   3   9          7.01          5.93         3.14 o                         
   1   4   9         18.37         20.03         4.94 o                         
   2   4   9       2230.22       2344.71        46.64 o                         
   3   4   9        142.20        143.02         7.12 o                         
   4   4   9        749.33        751.42        16.55 o                         
   5   4   9         13.43         14.48         2.67 o                         
   6   4   9        172.09        165.32         9.36 o                         
   7   4   9         37.84         36.43         5.87 o                         
   8   4   9        103.02        110.64         8.24 o                         
   9   4   9          1.74          1.54         2.20 o                         
   0   5   9       2098.69       2300.55        61.92 o                         
   1   5   9         99.40         85.70         5.45 o                         
   2   5   9         51.69         46.80         4.28 o                         
   3   5   9         16.81         13.34         2.90 o                         
   4   5   9        320.28        326.69        10.74 o                         
   5   5   9        153.05        131.17         7.76 o                         
   6   5   9        981.61       1060.03        28.47 o                         
   7   5   9         15.16          8.25         3.11 o                         
   8   5   9          8.25          4.44         3.04 o                         
   9   5   9          0.10          0.44         1.82 o                         
   1   6   9        110.33        105.79         6.09 o                         
   2   6   9       1178.74       1224.30        25.43 o                         
   3   6   9        171.75        157.50         9.88 o                         
   4   6   9       1048.88       1024.86        22.75 o                         
   5   6   9          6.53          1.58         3.02 o                         
   6   6   9         74.01         85.52         7.07 o                         
   7   6   9         37.19         33.69         4.39 o                         
   8   6   9        117.08        118.07         7.05 o                         
   9   6   9          0.00         -0.04         2.24 o                         
   0   7   9       2096.51       2041.29        60.95 o                         
   1   7   9          2.78          4.20         2.87 o                         
   2   7   9         50.01         40.78         3.80 o                         
   3   7   9          3.20          7.68         2.81 o                         
   4   7   9        128.24        137.63         8.80 o                         
   5   7   9         67.28         59.11         5.59 o                         
   6   7   9        815.00        839.67        23.12 o                         
   7   7   9          0.16         -0.81         2.46 o                         
   8   7   9          9.39         13.03         2.90 o                         
   1   8   9          2.03          0.30         3.00 o                         
   2   8   9       1020.28       1091.35        25.21 o                         
   3   8   9          0.00          1.33         2.75 o                         
   4   8   9        300.22        303.63        13.31 o                         
   5   8   9          7.39          5.01         3.05 o                         
   6   8   9         62.60         71.25         5.91 o                         
   7   8   9          0.07          1.98         2.75 o                         
   8   8   9         63.12         66.05         5.29 o                         
   0   9   9       1192.02       1242.57        46.90 o                         
   1   9   9          0.33          2.08         3.30 o                         
   2   9   9          7.21          6.79         3.83 o                         
   3   9   9          0.07          1.84         2.98 o                         
   4   9   9        159.94        168.83        11.77 o                         
   5   9   9         66.43         48.95         4.91 o                         
   6   9   9        306.36        309.78        16.14 o                         
   7   9   9          1.57          1.39         2.48 o                         
   1  10   9        132.47        139.81         8.71 o                         
   2  10   9        452.76        511.63        20.99 o                         
   3  10   9         57.70         57.90         6.81 o                         
   4  10   9        366.78        415.50        20.46 o                         
   5  10   9         65.50         70.21         5.75 o                         
   6  10   9         27.43         21.35         3.64 o                         
   7  10   9         27.17         23.68         3.62 o                         
   0  11   9        422.08        426.76        24.20 o                         
   1  11   9          0.38         -0.54         4.11 o                         
   2  11   9         97.07        121.30        12.96 o                         
   3  11   9        146.61        132.17        10.22 o                         
   4  11   9         31.19         38.31         4.77 o                         
   5  11   9         41.45         31.96         4.36 o                         
   6  11   9        336.47        319.87        14.12 o                         
   1  12   9         14.12          9.44         4.15 o                         
   2  12   9        225.67        254.40        13.62 o                         
   3  12   9          8.66          3.22         3.56 o                         
   4  12   9        194.93        187.00        12.08 o                         
   5  12   9         30.96         31.43         4.34 o                         
   6  12   9         24.40         17.64         4.47 o                         
   0  13   9        444.17        444.64        25.67 o                         
   1  13   9          1.74         -1.45         2.57 o                         
   2  13   9          0.91          2.59         3.22 o                         
   3  13   9          1.59         -1.03         2.81 o                         
   4  13   9         54.25         54.98         5.15 o                         
   5  13   9          7.62          4.28         2.24 o                         
   1  14   9          1.30          2.52         2.27 o                         
   2  14   9        204.76        215.68        11.67 o                         
   3  14   9          3.81          4.65         2.73 o                         
   0  15   9        120.58        102.16         8.82 o                         
   1  15   9          6.25          5.05         2.36 o                         
   0   0  10        615.25        565.42        77.86 o                         
   1   0  10        169.47        132.13        12.58 o                         
   2   0  10        436.25        355.37        16.13 o                         
   3   0  10       3625.92       3444.09        70.79 o                         
   4   0  10          2.63         -0.68         2.74 o                         
   5   0  10        482.83        402.09        15.89 o                         
   6   0  10         72.57         87.29        12.52 o                         
   7   0  10        140.68        159.56        15.24 o                         
   8   0  10          0.02         -3.96         3.96 o                         
   9   0  10        186.05        198.72        15.43 o                         
   1   1  10       4107.57       3704.06        81.70 o                         
   2   1  10        328.43        294.91         9.16 o                         
   3   1  10         87.18         64.81         4.04 o                         
   4   1  10        167.65        162.54         6.89 o                         
   5   1  10        370.65        364.22        11.44 o                         
   6   1  10         31.25         37.31         7.23 o                         
   7   1  10        699.01        743.39        24.45 o                         
   8   1  10         11.43          3.69         3.07 o                         
   9   1  10          0.40         -2.16         2.67 o                         
   0   2  10       1182.34       1089.41        35.21 o                         
   1   2  10        240.69        209.65        11.55 o                         
   2   2  10          7.66          7.18         2.10 o                         
   3   2  10       1476.33       1362.10        24.98 o                         
   4   2  10         82.78         67.66         4.29 o                         
   5   2  10        357.28        321.79        11.97 o                         
   6   2  10        167.13        124.19         8.93 o                         
   7   2  10         25.55         27.76         6.42 o                         
   8   2  10         11.62         10.66         3.25 o                         
   9   2  10        183.87        189.82        12.89 o                         
   1   3  10       1319.97       1208.19        24.61 o                         
   2   3  10         65.28         54.53         4.28 o                         
   3   3  10          5.64          6.30         2.10 o                         
   4   3  10        149.95        146.01         6.68 o                         
   5   3  10          2.15          2.55         2.76 o                         
   6   3  10         29.35         14.76         6.03 o                         
   7   3  10        425.77        454.93        15.58 o                         
   8   3  10         13.47         14.33         4.26 o                         
   9   3  10          0.10         -1.85         1.85 o                         
   0   4  10         12.38         14.11         4.96 o                         
   1   4  10         39.03         32.38         3.89 o                         
   2   4  10         39.62         41.27         4.24 o                         
   3   4  10        415.83        407.26        13.94 o                         
   4   4  10         33.63         39.27         3.51 o                         
   5   4  10         29.69         30.52         4.18 o                         
   6   4  10        128.72        120.80         8.49 o                         
   7   4  10         29.07         28.42         4.93 o                         
   8   4  10          1.13          0.83         3.01 o                         
   9   4  10        116.50        105.86        10.72 o                         
   1   5  10        786.08        802.40        20.19 o                         
   2   5  10          0.38         -1.17         2.36 o                         
   3   5  10          0.14         -2.33         2.33 o                         
   4   5  10         35.79         36.70         4.00 o                         
   5   5  10         86.18         86.83         6.41 o                         
   6   5  10          1.67         -1.39         3.34 o                         
   7   5  10        210.37        220.74        10.79 o                         
   8   5  10         11.32         10.30         3.30 o                         
   9   5  10          7.51          2.56         4.59 o                         
   0   6  10        126.24        125.63        10.31 o                         
   1   6  10          6.56          7.53         2.47 o                         
   2   6  10         10.34          6.38         2.79 o                         
   3   6  10        578.45        562.76        18.62 o                         
   4   6  10        211.37        203.28        11.35 o                         
   5   6  10         99.31        102.92         7.34 o                         
   6   6  10        195.97        189.00        10.12 o                         
   7   6  10         67.43         70.78         6.00 o                         
   8   6  10          0.01          4.54         2.91 o                         
   1   7  10        448.94        424.37        13.70 o                         
   2   7  10          8.56          8.31         2.65 o                         
   3   7  10          0.63          0.67         2.54 o                         
   4   7  10         95.52         83.68         7.59 o                         
   5   7  10         13.32         16.16         3.32 o                         
   6   7  10          2.20          5.28         3.22 o                         
   7   7  10        203.96        202.73        12.52 o                         
   8   7  10         13.12         11.99         3.35 o                         
   0   8  10         43.08         72.88         9.56 o                         
   1   8  10         58.83         65.76         7.09 o                         
   2   8  10          4.31         -0.84         2.92 o                         
   3   8  10        187.35        187.50         9.84 o                         
   4   8  10          4.18          5.65         3.76 o                         
   5   8  10         64.85         71.40         6.08 o                         
   6   8  10         29.12         24.60         4.63 o                         
   7   8  10          2.23          0.19         2.52 o                         
   8   8  10          3.02          2.83         4.23 o                         
   1   9  10        599.07        596.02        23.68 o                         
   2   9  10         87.51        113.54         8.24 o                         
   3   9  10          0.75         -1.52         3.17 o                         
   4   9  10         21.12         16.14         4.89 o                         
   5   9  10         19.38         25.60         3.94 o                         
   6   9  10         14.61         12.44         3.30 o                         
   7   9  10        165.56        145.30         7.65 o                         
   0  10  10        155.78        182.01        16.87 o                         
   1  10  10         32.46         31.55         4.78 o                         
   2  10  10         30.34         21.68         4.41 o                         
   3  10  10        595.18        628.19        24.09 o                         
   4  10  10          3.68          5.25         3.42 o                         
   5  10  10        141.68        153.91        10.64 o                         
   6  10  10          0.27          6.37         2.38 o                         
   7  10  10         17.33         15.11         4.97 o                         
   1  11  10        412.54        421.65        18.40 o                         
   2  11  10         26.09         28.26         5.34 o                         
   3  11  10         19.60         14.49         4.59 o                         
   4  11  10          4.37         -0.01         2.84 o                         
   5  11  10        103.05        101.29         6.11 o                         
   6  11  10          0.31         -2.05         2.22 o                         
   0  12  10         30.22         38.01         7.75 o                         
   1  12  10         26.03         20.56         3.70 o                         
   2  12  10          0.73          0.03         3.93 o                         
   3  12  10        193.30        188.94        16.57 o                         
   4  12  10          1.53          0.56         2.60 o                         
   5  12  10         50.75         35.52         4.62 o                         
   1  13  10        131.24        145.37         7.95 o                         
   2  13  10         40.76         42.76         5.62 o                         
   3  13  10          5.45          5.17         3.57 o                         
   4  13  10          0.38          0.94         2.02 o                         
   0  14  10         29.13         36.38         5.21 o                         
   1  14  10         10.79          8.58         2.23 o                         
   2  14  10          2.00          1.83         3.02 o                         
   3  14  10         43.36         19.05        10.85 o                         
   1   0  11       1436.13       1238.07        37.72 o                         
   2   0  11       1576.38       1549.79        50.07 o                         
   3   0  11        205.92        186.05        10.31 o                         
   4   0  11       2667.97       2645.40        71.16 o                         
   5   0  11        203.12        194.51        20.68 o                         
   6   0  11        121.60        109.10        16.74 o                         
   7   0  11        148.27        166.61        27.50 o                         
   8   0  11        140.13        139.93        12.42 o                         
   9   0  11         25.37         27.01        11.20 o                         
   0   1  11       1915.42       1787.85        53.42 o                         
   1   1  11        465.90        415.47        12.97 o                         
   2   1  11        423.03        411.87        11.94 o                         
   3   1  11       1727.16       1645.45        27.71 o                         
   4   1  11       1050.65       1011.09        20.69 o                         
   5   1  11         36.95         27.15         5.22 o                         
   6   1  11        379.35        389.09        20.27 o                         
   7   1  11         11.87          5.71         4.59 o                         
   8   1  11         20.51         20.98         3.76 o                         
   9   1  11        114.82        105.11        10.52 o                         
   1   2  11        349.98        327.78        11.40 o                         
   2   2  11        660.52        678.76        16.95 o                         
   3   2  11         99.58        100.84         5.50 o                         
   4   2  11        493.36        467.19        12.50 o                         
   5   2  11        332.86        328.74        14.71 o                         
   6   2  11         17.74         16.65         4.37 o                         
   7   2  11        161.92        176.95        11.91 o                         
   8   2  11         70.90         82.71         6.69 o                         
   9   2  11          4.11          2.46         2.64 o                         
   0   3  11        855.41        798.77        33.74 o                         
   1   3  11         21.64         25.01         3.46 o                         
   2   3  11          7.31          2.46         2.22 o                         
   3   3  11        662.70        690.43        23.02 o                         
   4   3  11        461.52        453.30        12.99 o                         
   5   3  11          0.16          0.86         2.73 o                         
   6   3  11         49.19         67.53         7.94 o                         
   7   3  11          3.65          6.87         3.82 o                         
   8   3  11         30.96         33.76         4.50 o                         
   1   4  11          0.79          1.35         2.53 o                         
   2   4  11        387.95        371.57        13.14 o                         
   3   4  11         52.55         54.33         6.52 o                         
   4   4  11        466.25        450.34        16.19 o                         
   5   4  11        163.12        158.93         8.39 o                         
   6   4  11         68.74         60.10         7.85 o                         
   7   4  11        116.93        131.42        13.35 o                         
   8   4  11         53.62         64.91         6.09 o                         
   0   5  11        395.11        398.26        16.67 o                         
   1   5  11         20.82         14.73         3.01 o                         
   2   5  11         80.34         62.42         5.17 o                         
   3   5  11        384.30        345.18        13.31 o                         
   4   5  11        651.60        605.78        20.36 o                         
   5   5  11          0.13          2.07         3.10 o                         
   6   5  11        109.34        118.00         9.50 o                         
   7   5  11          8.08          3.00         2.94 o                         
   8   5  11          0.57         -2.17         3.16 o                         
   1   6  11          7.11          8.73         3.26 o                         
   2   6  11        195.07        194.41         9.27 o                         
   3   6  11        156.48        155.80         9.78 o                         
   4   6  11        318.06        326.87        15.61 o                         
   5   6  11        174.46        194.89        10.41 o                         
   6   6  11         92.33         83.27         6.97 o                         
   7   6  11        111.88        113.44         8.68 o                         
   8   6  11         57.17         42.98         6.22 o                         
   0   7  11        405.36        469.76        26.21 o                         
   1   7  11          8.09          9.48         4.07 o                         
   2   7  11          1.38         -2.73         2.73 o                         
   3   7  11        208.39        215.05        11.63 o                         
   4   7  11        198.56        252.02        13.39 o                         
   5   7  11          4.61         -0.58         3.04 o                         
   6   7  11         51.38         50.49         5.42 o                         
   7   7  11          5.47          5.21         2.85 o                         
   8   7  11          5.99          9.70         4.94 o                         
   1   8  11         23.86         25.72         7.28 o                         
   2   8  11        194.80        201.75        10.60 o                         
   3   8  11          7.72          2.73         3.19 o                         
   4   8  11        235.99        229.06        11.23 o                         
   5   8  11         71.37         67.78         6.32 o                         
   6   8  11          5.53          3.85         2.53 o                         
   7   8  11         40.14         36.55         5.13 o                         
   0   9  11        505.28        523.61        30.31 o                         
   1   9  11         61.60         69.36         7.42 o                         
   2   9  11         84.32         78.36         7.08 o                         
   3   9  11        277.17        308.59        13.64 o                         
   4   9  11        173.97        163.46        10.64 o                         
   5   9  11          5.06          8.90         3.33 o                         
   6   9  11         60.22         58.24         5.10 o                         
   7   9  11          1.27          3.17         3.38 o                         
   1  10  11        204.60        225.70        11.88 o                         
   2  10  11        206.86        187.23        14.61 o                         
   3  10  11          0.33          7.15         4.41 o                         
   4  10  11        331.69        327.53        16.52 o                         
   5  10  11         66.83         57.07         6.00 o                         
   6  10  11         20.31         14.41         3.77 o                         
   0  11  11        366.27        335.25        29.68 o                         
   1  11  11         84.52         89.41         7.34 o                         
   2  11  11         33.64         26.70         5.17 o                         
   3  11  11        175.23        190.91        12.66 o                         
   4  11  11        115.98        123.13         8.59 o                         
   5  11  11          0.98          4.07         2.26 o                         
   1  12  11         64.42         76.61         6.86 o                         
   2  12  11         98.37         98.65         8.31 o                         
   3  12  11          0.68          1.60         2.74 o                         
   4  12  11        158.11        152.36        11.10 o                         
   0  13  11        140.92        132.34         8.38 o                         
   1  13  11         22.28         28.71         3.96 o                         
   2  13  11          6.04          6.24         2.98 o                         
   3  13  11         73.72         77.33         6.47 o                         
   1  14  11          9.63          5.48         1.86 o                         
   0   0  12       6672.36       6451.90       194.10 o                         
   1   0  12        195.31        178.80        10.56 o                         
   2   0  12        882.31        780.22        28.57 o                         
   3   0  12         28.57         28.38         5.12 o                         
   4   0  12        770.62        764.52        30.78 o                         
   5   0  12        200.48        182.93        15.25 o                         
   6   0  12        663.61        707.95        31.91 o                         
   7   0  12         83.40         91.56        15.43 o                         
   8   0  12         53.94         69.53         9.59 o                         
   1   1  12         79.66         94.11         5.99 o                         
   2   1  12       4620.04       4549.21        73.53 o                         
   3   1  12          6.19          6.67         2.24 o                         
   4   1  12        633.19        585.18        17.88 o                         
   5   1  12          1.05          3.67         3.28 o                         
   6   1  12          4.21          5.99         3.90 o                         
   7   1  12         10.30         11.44         4.08 o                         
   8   1  12         79.29         93.64         7.79 o                         
   0   2  12       1381.97       1320.29        49.31 o                         
   1   2  12         23.95         25.60         4.03 o                         
   2   2  12        289.51        284.21        10.88 o                         
   3   2  12         64.19         57.41         4.78 o                         
   4   2  12         82.83         88.16         6.55 o                         
   5   2  12        106.51        109.24         8.28 o                         
   6   2  12        620.07        633.03        22.31 o                         
   7   2  12         15.86         14.81         4.36 o                         
   8   2  12         18.04         14.99         3.77 o                         
   1   3  12        189.24        188.65         9.39 o                         
   2   3  12        903.82        902.63        24.51 o                         
   3   3  12         21.75         14.86         3.26 o                         
   4   3  12        377.96        390.57        14.62 o                         
   5   3  12         29.43         22.15         3.83 o                         
   6   3  12          2.95          1.76         3.34 o                         
   7   3  12         26.08         34.25         5.13 o                         
   8   3  12         86.66         91.33         7.24 o                         
   0   4  12        320.51        313.44        17.96 o                         
   1   4  12         10.72         12.02         2.86 o                         
   2   4  12        416.33        417.02        13.91 o                         
   3   4  12         17.49          8.87         3.78 o                         
   4   4  12         84.27         85.97         7.55 o                         
   5   4  12        143.48        144.82         8.37 o                         
   6   4  12        499.26        449.71        29.48 o                         
   7   4  12         10.06          5.41         3.00 o                         
   8   4  12          1.22          4.93         2.55 o                         
   1   5  12        100.80         99.84         5.82 o                         
   2   5  12        845.36        815.22        24.18 o                         
   3   5  12          8.20         11.89         3.98 o                         
   4   5  12        310.50        285.37        18.60 o                         
   5   5  12          2.15          2.57         2.95 o                         
   6   5  12          1.54          7.48         3.84 o                         
   7   5  12         21.49         21.87         4.08 o                         
   8   5  12        125.43        113.02         9.78 o                         
   0   6  12        188.86        192.23        18.07 o                         
   1   6  12          5.18          3.59         3.81 o                         
   2   6  12        126.03        122.68        10.82 o                         
   3   6  12          0.16          0.00         2.83 o                         
   4   6  12         22.29         18.20         4.33 o                         
   5   6  12        100.13         85.96         6.44 o                         
   6   6  12        443.51        424.92        19.95 o                         
   7   6  12         20.94         15.37         3.50 o                         
   1   7  12         97.32         89.27         9.08 o                         
   2   7  12        349.03        432.70        15.06 o                         
   3   7  12          2.92          2.14         2.90 o                         
   4   7  12        174.81        179.14        11.01 o                         
   5   7  12          5.38          4.77         3.57 o                         
   6   7  12          0.28         -2.07         3.12 o                         
   7   7  12         18.54         12.63         2.76 o                         
   0   8  12        304.63        350.56        27.95 o                         
   1   8  12          0.78          5.38         4.71 o                         
   2   8  12        216.74        226.50        12.15 o                         
   3   8  12          6.64          5.78         3.13 o                         
   4   8  12         39.49         36.93         5.49 o                         
   5   8  12         61.02         58.56         7.40 o                         
   6   8  12        174.68        182.28        12.26 o                         
   7   8  12          0.50          2.27         2.82 o                         
   1   9  12         29.55         20.26         4.93 o                         
   2   9  12        807.97        835.49        25.20 o                         
   3   9  12          0.22          1.28         3.00 o                         
   4   9  12        127.16        137.30        11.38 o                         
   5   9  12          1.55          0.43         3.14 o                         
   6   9  12          3.24          4.34         2.63 o                         
   0  10  12        733.63        769.33        35.34 o                         
   1  10  12         19.71         19.15         4.11 o                         
   2  10  12         92.91         92.63         7.97 o                         
   3  10  12          1.36         -3.38         3.53 o                         
   4  10  12         62.13         55.77         6.06 o                         
   5  10  12         23.22         18.13         3.26 o                         
   1  11  12         10.84          6.90         3.28 o                         
   2  11  12        522.60        583.24        20.79 o                         
   3  11  12          0.22         -1.23         3.14 o                         
   4  11  12         94.80         93.12         6.77 o                         
   5  11  12          0.58          0.41         2.27 o                         
   0  12  12        278.28        296.68        15.26 o                         
   1  12  12          6.46          5.82         2.69 o                         
   2  12  12         77.92         80.93         7.25 o                         
   3  12  12          2.84          1.35         2.74 o                         
   4  12  12         54.88         41.46         6.05 o                         
   1  13  12          2.94          0.61         1.73 o                         
   2  13  12        184.81        170.34        16.04 o                         
   1   0  13        985.34       1057.64        33.25 o                         
   2   0  13        472.15        465.71        21.36 o                         
   3   0  13          6.96         10.13         4.38 o                         
   4   0  13          0.28         -1.75         3.28 o                         
   5   0  13        371.00        370.04        32.30 o                         
   6   0  13         46.50         33.44         7.60 o                         
   7   0  13        117.05        130.54        14.14 o                         
   8   0  13          0.25         -0.49         3.44 o                         
   0   1  13         15.62         12.79         4.04 o                         
   1   1  13       1430.24       1411.64        33.55 o                         
   2   1  13         58.23         55.00         4.79 o                         
   3   1  13        210.88        258.07        11.12 o                         
   4   1  13         18.93         16.50         3.18 o                         
   5   1  13         12.85         18.48         3.89 o                         
   6   1  13         47.16         44.19         5.07 o                         
   7   1  13         56.95         64.07         6.58 o                         
   8   1  13         26.89         31.89         4.55 o                         
   1   2  13        129.69        121.35         8.17 o                         
   2   2  13         35.65         25.58         3.80 o                         
   3   2  13         48.58         45.77         5.19 o                         
   4   2  13          0.56          1.78         3.03 o                         
   5   2  13        252.09        243.94        11.72 o                         
   6   2  13          8.59          3.92         3.57 o                         
   7   2  13        109.98        118.33         8.78 o                         
   8   2  13          1.70          4.96         2.30 o                         
   0   3  13        703.37        646.67        37.19 o                         
   1   3  13        373.87        363.80        16.11 o                         
   2   3  13         28.83         36.53         5.83 o                         
   3   3  13         43.27         57.63         6.14 o                         
   4   3  13         61.14         67.19         6.53 o                         
   5   3  13         72.64         74.19         6.14 o                         
   6   3  13         13.41         15.53         4.02 o                         
   7   3  13         66.73         80.41         6.20 o                         
   8   3  13          0.00          2.11         2.35 o                         
   1   4  13        101.37         96.01        14.46 o                         
   2   4  13          2.94          3.41         4.79 o                         
   3   4  13        147.95        146.16         9.44 o                         
   4   4  13         47.28         38.26         6.25 o                         
   5   4  13        271.70        280.54        11.43 o                         
   6   4  13          0.05         -2.02         3.42 o                         
   7   4  13        148.36        161.59         9.35 o                         
   0   5  13         60.49         52.85        12.93 o                         
   1   5  13        260.46        259.34        13.87 o                         
   2   5  13         10.14          8.71         3.59 o                         
   3   5  13         71.61         81.02         7.31 o                         
   4   5  13         13.33         15.94         3.94 o                         
   5   5  13         81.73        102.76         7.74 o                         
   6   5  13          0.38          2.59         3.28 o                         
   7   5  13        109.53        111.75         9.06 o                         
   1   6  13         26.65         25.10         5.07 o                         
   2   6  13          9.77          1.58         4.18 o                         
   3   6  13        105.45        100.64        12.26 o                         
   4   6  13         62.76         52.44         6.95 o                         
   5   6  13        230.08        234.66        12.41 o                         
   6   6  13          0.06         -0.30         3.51 o                         
   7   6  13         99.41         98.19         6.92 o                         
   0   7  13        359.60        341.55        23.24 o                         
   1   7  13        178.55        211.57        13.88 o                         
   2   7  13          6.63          5.48         3.89 o                         
   3   7  13         48.30         46.45         5.65 o                         
   4   7  13         17.21         15.54         3.63 o                         
   5   7  13         48.70         46.86         5.99 o                         
   6   7  13          0.78          1.61         2.40 o                         
   7   7  13         30.88         34.13         8.38 o                         
   1   8  13        109.95        116.87         8.76 o                         
   2   8  13          1.91          4.36         2.98 o                         
   3   8  13         33.44         29.56         4.69 o                         
   4   8  13          2.64          2.19         2.79 o                         
   5   8  13         92.51         87.26         8.97 o                         
   6   8  13          2.90          2.99         2.56 o                         
   0   9  13          0.19          4.40         4.73 o                         
   1   9  13        254.96        231.92        13.10 o                         
   2   9  13         12.26         15.07         3.50 o                         
   3   9  13         70.13         66.95         6.23 o                         
   4   9  13         12.10         14.46         3.94 o                         
   5   9  13         15.44         17.13         3.79 o                         
   1  10  13         97.42        107.18         6.88 o                         
   2  10  13         20.53         20.63         4.39 o                         
   3  10  13          0.47         -2.80         3.28 o                         
   4  10  13          0.02          1.75         2.29 o                         
   5  10  13         94.49         71.02         6.97 o                         
   0  11  13          1.82          1.51         3.35 o                         
   1  11  13        195.45        198.71        11.79 o                         
   2  11  13         19.78         18.67         3.67 o                         
   3  11  13         70.19         75.87         6.03 o                         
   4  11  13          0.34         -1.87         2.05 o                         
   1  12  13         69.04         68.84         5.38 o                         
   2  12  13         15.16         16.55         3.21 o                         
   3  12  13          0.00          1.99         2.59 o                         
   0   0  14         22.31         32.32        22.58 o                         
   1   0  14       1422.80       1576.31        73.39 o                         
   2   0  14        315.65        339.33        30.89 o                         
   3   0  14        555.74        583.37        28.96 o                         
   4   0  14        410.39        404.20        22.91 o                         
   5   0  14         63.44         68.17         9.23 o                         
   6   0  14          5.80          6.53         3.72 o                         
   7   0  14         35.40         23.15        12.56 o                         
   1   1  14        814.97        782.28        30.02 o                         
   2   1  14        856.64        895.43        23.96 o                         
   3   1  14          9.94          6.28         3.38 o                         
   4   1  14         33.41         34.70         5.20 o                         
   5   1  14        209.69        208.63        10.34 o                         
   6   1  14          5.32          9.49         2.75 o                         
   7   1  14         80.14         81.74         7.05 o                         
   0   2  14        166.03        159.62        16.83 o                         
   1   2  14        122.81        130.01        12.36 o                         
   2   2  14        526.98        532.87        18.78 o                         
   3   2  14        235.84        235.65        12.38 o                         
   4   2  14        325.22        336.72        13.15 o                         
   5   2  14         43.88         32.48         4.59 o                         
   6   2  14         54.26         59.46         5.29 o                         
   7   2  14         38.72         47.98         5.91 o                         
   1   3  14        147.62        131.98        14.03 o                         
   2   3  14        704.12        725.00        28.33 o                         
   3   3  14         83.86         87.32         7.11 o                         
   4   3  14        260.84        297.05        12.41 o                         
   5   3  14        144.35        145.23         8.90 o                         
   6   3  14          0.32          0.55         2.68 o                         
   7   3  14         26.84         24.87         3.98 o                         
   0   4  14          4.87          3.00         6.94 o                         
   1   4  14        354.99        377.82        17.09 o                         
   2   4  14        760.49        793.36        28.95 o                         
   3   4  14        122.09         99.55         7.39 o                         
   4   4  14        160.84        165.92         9.17 o                         
   5   4  14         12.82         11.90         3.35 o                         
   6   4  14        175.11        188.58        11.43 o                         
   7   4  14         49.99         41.92         4.50 o                         
   1   5  14        237.08        239.63        14.19 o                         
   2   5  14        340.41        372.61        16.85 o                         
   3   5  14          1.30          1.80         3.22 o                         
   4   5  14        331.36        350.61        14.25 o                         
   5   5  14        109.77        101.49         7.85 o                         
   6   5  14          1.67          2.86         2.40 o                         
   7   5  14         11.45          8.43         2.67 o                         
   0   6  14         55.40         62.03         9.14 o                         
   1   6  14        155.98        179.94        11.97 o                         
   2   6  14        547.16        588.59        23.01 o                         
   3   6  14        102.41        102.40         8.75 o                         
   4   6  14        101.52        106.69         8.14 o                         
   5   6  14          0.04          2.63         3.21 o                         
   6   6  14        137.29        126.72         8.94 o                         
   1   7  14        100.25        118.43         8.70 o                         
   2   7  14        387.92        398.87        16.03 o                         
   3   7  14         14.80         10.84         3.55 o                         
   4   7  14        168.76        165.93         9.56 o                         
   5   7  14         64.20         58.14         6.58 o                         
   6   7  14          1.07          1.70         1.99 o                         
   0   8  14         26.07         18.91         7.80 o                         
   1   8  14        111.89        133.63         9.22 o                         
   2   8  14        240.21        254.04        13.18 o                         
   3   8  14         87.27         94.65         7.76 o                         
   4   8  14        108.51        108.79         7.45 o                         
   5   8  14         20.42         20.83         4.57 o                         
   1   9  14        135.85        138.74        11.33 o                         
   2   9  14        211.83        190.32        12.36 o                         
   3   9  14          6.48          5.45         2.75 o                         
   4   9  14         26.85         19.52         4.08 o                         
   5   9  14         57.20         38.99         6.01 o                         
   0  10  14         36.75         38.79         5.62 o                         
   1  10  14        102.41         87.50         5.97 o                         
   2  10  14         71.36         67.88         7.34 o                         
   3  10  14        103.48         96.75         7.73 o                         
   4  10  14         77.23         63.12         5.84 o                         
   1  11  14        119.46        116.13         6.23 o                         
   2  11  14        148.24        135.51         7.03 o                         
   3  11  14          0.03          1.30         2.52 o                         
   0  12  14          4.94         -1.94         4.23 o                         
   1   0  15         13.18         -1.42         6.75 o                         
   2   0  15        399.41        434.05        30.91 o                         
   3   0  15         17.33         23.00         6.30 o                         
   4   0  15         30.36         34.32         8.82 o                         
   5   0  15          0.78          1.75         3.28 o                         
   6   0  15          0.85          2.76         2.91 o                         
   7   0  15          1.02          3.25         6.26 o                         
   0   1  15         85.02         84.81        11.45 o                         
   1   1  15        198.42        205.75        15.78 o                         
   2   1  15         36.11         41.95         5.32 o                         
   3   1  15         16.93          8.34         3.71 o                         
   4   1  15        124.65        121.70         8.92 o                         
   5   1  15          0.81         -1.44         2.89 o                         
   6   1  15         87.87         99.88         6.37 o                         
   7   1  15          1.07          0.42         2.11 o                         
   1   2  15         82.02        108.48         9.48 o                         
   2   2  15        197.00        209.93        11.48 o                         
   3   2  15          5.06          5.84         3.89 o                         
   4   2  15        152.64        170.67         9.24 o                         
   5   2  15         26.34         28.95         4.70 o                         
   6   2  15          1.85         -0.97         2.07 o                         
   7   2  15         19.18         19.97         4.34 o                         
   0   3  15         14.13         11.53         7.10 o                         
   1   3  15        187.72        199.66        12.73 o                         
   2   3  15        131.61        149.14        10.19 o                         
   3   3  15         30.31         33.07         4.80 o                         
   4   3  15         82.06        110.80         7.75 o                         
   5   3  15         43.26         44.20         5.34 o                         
   6   3  15        144.38        137.41         9.25 o                         
   1   4  15         24.25         27.66         5.12 o                         
   2   4  15        225.00        258.60        13.78 o                         
   3   4  15         54.41         61.67         5.55 o                         
   4   4  15        125.80        139.01         7.83 o                         
   5   4  15         50.90         61.89         5.99 o                         
   6   4  15          0.04          3.74         2.78 o                         
   0   5  15        144.81        159.97        13.06 o                         
   1   5  15         41.88         51.16         6.25 o                         
   2   5  15         39.78         34.21         5.17 o                         
   3   5  15         10.56         14.90         3.72 o                         
   4   5  15         96.20        103.29         7.37 o                         
   5   5  15        142.11        153.18         8.90 o                         
   6   5  15         90.37        114.88         8.30 o                         
   1   6  15         41.91         40.75         5.89 o                         
   2   6  15        257.37        296.11        12.57 o                         
   3   6  15         53.10         37.46         5.20 o                         
   4   6  15         86.58         88.73         6.55 o                         
   5   6  15         37.51         42.12         5.47 o                         
   6   6  15          1.39         -1.45         1.93 o                         
   0   7  15         61.79         66.09        12.27 o                         
   1   7  15         87.49         84.72         7.06 o                         
   2   7  15         72.37         67.73         6.11 o                         
   3   7  15         12.70         15.89         3.49 o                         
   4   7  15         44.76         41.86         4.46 o                         
   5   7  15         31.57         25.47         4.14 o                         
   1   8  15         11.46          6.53         3.03 o                         
   2   8  15         83.15         89.87         6.96 o                         
   3   8  15          0.01         -0.99         2.47 o                         
   4   8  15         71.36         72.31         7.10 o                         
   5   8  15         16.17         18.78         7.06 o                         
   0   9  15         32.50         43.62         6.96 o                         
   1   9  15         69.23         62.04         6.37 o                         
   2   9  15         15.40         13.74         2.95 o                         
   3   9  15          0.91          3.47         2.60 o                         
   4   9  15         25.57         21.80         5.03 o                         
   1  10  15          1.20          2.52         2.26 o                         
   2  10  15         83.49         83.91         7.19 o                         
   3  10  15          0.46         -2.91         6.35 o                         
   0  11  15         38.20         36.80         5.30 o                         
   1  11  15         31.24         26.92         7.98 o                         
   0   0  16          0.48         -0.54         4.70 o                         
   1   0  16         94.53         65.92        12.30 o                         
   2   0  16         13.17         12.27         4.49 o                         
   3   0  16         32.04         23.51         7.77 o                         
   4   0  16          0.05         -4.96         4.96 o                         
   5   0  16          0.37          8.52         5.76 o                         
   6   0  16         15.17         13.43         3.69 o                         
   1   1  16        172.55        217.84        13.25 o                         
   2   1  16          0.59          1.83         2.86 o                         
   3   1  16          0.22         -0.51         3.45 o                         
   4   1  16         36.39         30.92         5.59 o                         
   5   1  16         26.56         14.57         4.69 o                         
   6   1  16          8.38          9.36         2.52 o                         
   0   2  16         12.49          9.16         6.29 o                         
   1   2  16         59.30         77.16        11.14 o                         
   2   2  16          7.36          3.01         3.74 o                         
   3   2  16        264.20        312.11        13.76 o                         
   4   2  16          9.98          8.47         3.13 o                         
   5   2  16         19.87         16.23         4.28 o                         
   6   2  16          7.28          3.36         2.33 o                         
   1   3  16        346.11        370.09        16.35 o                         
   2   3  16          0.37         -0.92         3.33 o                         
   3   3  16         23.55         25.08         3.97 o                         
   4   3  16          2.22          2.51         2.59 o                         
   5   3  16        121.78        144.88        10.37 o                         
   6   3  16          4.42          1.66         3.60 o                         
   0   4  16         12.14          7.81         4.77 o                         
   1   4  16        104.70        115.04         8.40 o                         
   2   4  16          7.84         11.46         3.58 o                         
   3   4  16        267.92        278.82        14.17 o                         
   4   4  16          3.62          3.83         2.11 o                         
   5   4  16         48.34         44.27         5.27 o                         
   1   5  16        368.59        420.90        20.35 o                         
   2   5  16         36.85         35.88         4.30 o                         
   3   5  16          8.58          9.39         2.87 o                         
   4   5  16          7.60          9.20         2.63 o                         
   5   5  16         74.16         69.48         7.85 o                         
   0   6  16         33.34         28.91         8.57 o                         
   1   6  16        101.37        111.39         6.77 o                         
   2   6  16          3.07          5.29         2.54 o                         
   3   6  16        262.51        268.12        13.81 o                         
   4   6  16          0.68          1.57         2.26 o                         
   5   6  16         29.37         30.74         4.57 o                         
   1   7  16        221.89        230.64        10.63 o                         
   2   7  16          0.84          3.78         2.69 o                         
   3   7  16          2.74          2.29         2.42 o                         
   4   7  16          3.30          3.25         2.52 o                         
   0   8  16          0.01          1.77         2.93 o                         
   1   8  16         46.89         43.73         4.27 o                         
   2   8  16          0.08         -0.28         2.09 o                         
   3   8  16        103.27         98.76         6.77 o                         
   1   9  16         74.52         75.91         6.09 o                         
   2   9  16          0.26         -0.95         1.65 o                         
   0  10  16          3.39          1.85         2.91 o                         
   1   0  17          0.16         -1.45         4.33 o                         
   2   0  17        101.89        105.10        15.56 o                         
   3   0  17          2.42          7.43         4.42 o                         
   4   0  17         55.55         69.50         8.86 o                         
   5   0  17         14.89          9.64         5.91 o                         
   0   1  17        127.80        119.56        16.08 o                         
   1   1  17         10.16          6.93         3.30 o                         
   2   1  17          8.40          9.07         3.33 o                         
   3   1  17          6.67          2.39         3.05 o                         
   4   1  17         23.81         27.15         3.92 o                         
   5   1  17          0.98          1.42         2.20 o                         
   1   2  17         27.33         26.94         6.18 o                         
   2   2  17        174.00        184.07         8.88 o                         
   3   2  17          8.46          8.86         2.77 o                         
   4   2  17        123.83        154.78         8.99 o                         
   5   2  17         28.86         29.54         4.19 o                         
   0   3  17        193.92        208.19        13.87 o                         
   1   3  17         60.22         60.64         6.11 o                         
   2   3  17         61.70         83.92         6.31 o                         
   3   3  17         45.12         38.17         4.28 o                         
   4   3  17         46.82         50.58         4.81 o                         
   5   3  17          0.82         -1.42         2.35 o                         
   1   4  17         96.68         96.82         7.18 o                         
   2   4  17        173.19        207.01        10.15 o                         
   3   4  17          8.47          9.40         2.83 o                         
   4   4  17        214.13        258.26        11.95 o                         
   0   5  17        186.83        213.64        27.19 o                         
   1   5  17        131.36        131.08         6.69 o                         
   2   5  17         54.79         63.98         5.70 o                         
   3   5  17         71.46         78.79         6.93 o                         
   4   5  17         24.32         32.12         3.98 o                         
   1   6  17        106.78        102.81         6.86 o                         
   2   6  17        138.50        142.26         8.17 o                         
   3   6  17          2.85          3.45         2.42 o                         
   4   6  17         79.02         83.43        15.35 o                         
   0   7  17        104.19        106.87         7.07 o                         
   1   7  17         39.99         38.25         4.53 o                         
   2   7  17         22.14         18.01         3.09 o                         
   3   7  17         36.22         20.56         4.19 o                         
   1   8  17         14.61         15.37         2.26 o                         
   2   8  17         75.52         73.82         8.11 o                         
   0   0  18          0.42         -3.26         8.20 o                         
   1   0  18         49.01         57.27         8.05 o                         
   2   0  18         17.34         15.47         6.21 o                         
   3   0  18         19.08         17.74         3.93 o                         
   4   0  18          1.61          1.87         1.97 o                         
   1   1  18         23.92         25.05         4.67 o                         
   2   1  18         30.79         39.85         5.25 o                         
   3   1  18          1.06          0.67         1.91 o                         
   4   1  18         50.15         53.68         4.21 o                         
   0   2  18         33.70         50.38         7.96 o                         
   1   2  18         28.71         28.06         4.27 o                         
   2   2  18         27.31         22.09         5.33 o                         
   3   2  18         20.66         19.27         3.28 o                         
   4   2  18          0.39          0.02         1.41 o                         
   1   3  18         12.81         15.69         3.14 o                         
   2   3  18        158.47        190.33         8.56 o                         
   3   3  18          0.01          1.47         2.10 o                         
   4   3  18         86.49         77.52        15.04 o                         
   0   4  18        202.09        217.28        13.60 o                         
   1   4  18         14.25          9.89         2.63 o                         
   2   4  18         45.16         51.04         4.23 o                         
   3   4  18         14.52         16.74         2.88 o                         
   1   5  18          3.23          2.02         2.16 o                         
   2   5  18        223.69        232.64         9.26 o                         
   3   5  18          0.03          1.30         2.85 o                         
   0   6  18        135.41        121.77         8.87 o                         
   1   6  18         17.96         17.66         2.57 o                         
   2   6  18         17.72         12.71         2.67 o                         
   1   0  19         29.39         23.67         4.37 o                         
   2   0  19         18.15         16.94         4.52 o                         
   0   1  19          0.92          0.27         3.65 o                         
   1   1  19          5.90          5.03         2.60 o                         
   2   1  19         27.87         15.78         3.29 o                         
   1   2  19         45.29         47.34         4.65 o                         
   2   2  19          4.12          2.69         2.11 o                         
   0   3  19         25.57         25.00         5.19 o                         
   1   3  19         33.86         37.70         4.67 o                         
   2   3  19         11.68          6.15         5.72 o                         
   1   4  19         90.27         75.23         6.32 o                         
                                                                                
